# Supplementary material for: Hyperspectral image compressed processing: Evolutionary multi-objective optimization sparse decomposition
Source: PLoS One. 2022 Apr 29;17(4):e0267754. doi: 10.1371/journal.pone.0267754 (PMC9053777; doi:10.1371/journal.pone.0267754)
Supplement: S1 Dataset — (XLSX) [file pone.0267754.s002.xlsx]

## Sheet: Sheet1
Band-based PSNR
Hyperspectral dataset	Algorithm	Band Number:
		1	2	3	4	5	6	7	8	9	10	11	12	13	14	15	16	17	18	19	20	21	22	23	24	25	26	27	28	29	30	31	32	33	34	35	36	37	38	39	40	41	42	43	44	45	46	47	48
Cuprite1	OMP	39.7865	38.1121	37.8775	37.2497	37.0948	37.4668	37.3686	37.6295	37.8917	37.8485	38.1582	38.3955	38.7775	38.9694	39.1245	39.4336	39.4446	39.5736	39.8356	40.0463	39.9042	39.9541	39.8514	39.8926	40.1602	40.1772	40.1791	40.37	39.8414	39.8418	39.7752	39.9258	39.8577	40.1267	40.0194	40.0244	40.0573	40.1469	39.9159	40.1143	40.1386	40.1775	40.0371	40.1206	40.0836	40.082	40.0457	40.1441
	PSO-OMP	38.1451	37.1673	37.5239	37.1405	36.908	37.3624	37.2592	37.3815	37.53	37.7967	38.1419	38.6405	38.7091	38.9856	39.3665	39.5041	39.389	39.5573	39.7461	39.7537	39.9504	40.147	40.0404	40.1707	40.1972	40.3592	40.3403	40.2413	39.8177	39.8204	39.8933	40.1226	40.0773	40.1063	40.1676	40.1098	40.1244	40.1908	40.1586	40.1518	40.2811	40.2636	40.1027	40.1983	40.1972	40.2755	40.1248	40.2764
	NSGA-III-OMP	40.4113	38.971	38.913	38.3327	38.6017	38.854	38.9205	39.1052	39.3659	39.758	39.9796	40.2579	40.6727	40.9719	41.3538	41.5828	41.8337	41.8884	41.9124	42.0662	42.2484	42.4236	42.4403	42.6702	42.457	42.472	42.3442	42.6849	42.085	42.1271	42.1965	42.0819	42.2004	42.1022	42.8004	42.5875	42.4484	42.0462	42.4873	42.6029	42.347	42.4854	42.2421	42.5956	42.4676	42.3944	42.4006	42.1729
Cuprite2	OMP	39.7409	40.1385	40.4345	40.3093	40.1839	40.0898	39.9755	39.9011	39.9756	40.0324	40.2573	40.127	40.0493	40.1035	40.3371	40.1813	40.0697	39.9914	39.8527	39.9553	39.6909	39.677	39.7918	39.741	39.616	39.727	39.6371	39.7404	39.6791	39.2724	39.5221	39.361	39.3951	39.4823	39.5532	39.6134	39.545	39.6019	39.5315	39.7945	39.8322	39.5259	39.6602	39.705	39.575	39.5979	39.5856	39.8533
	PSO-OMP	38.7399	39.0325	39.6855	39.6458	39.5963	39.717	39.7203	39.7045	39.7831	39.8083	40.1193	40.086	40.1588	40.0867	40.4413	40.1078	40.263	40.242	40.1324	40.2264	40.2705	40.3516	40.3534	40.0835	40.1698	40.3045	40.1904	40.4675	39.828	39.8081	39.8865	39.9895	39.9084	40.1245	39.9966	39.5563	40.2079	39.8157	39.7726	40.0334	40.0562	40.1787	40.0381	40.1202	39.9022	40.3429	39.9364	39.8599
	NSGA-III-OMP	41.5039	41.8976	42.1565	42.2488	42.3127	42.2257	41.9609	41.9579	42.0419	41.9021	41.971	42.2819	42.4615	42.2811	42.5217	42.3132	42.2866	42.0649	42.2193	42.1806	42.2408	42.1514	41.9498	42.0243	41.8723	42.0785	42.0363	42.0006	41.6347	41.4179	41.3561	41.6077	41.6643	41.469	41.7051	41.5308	41.6398	41.5529	41.4577	41.3665	41.7612	41.5828	41.7994	41.7861	41.9173	41.7695	41.8434	41.5412
Indian Pines	OMP	27.1218	36.0571	38.1903	38.7428	40.3209	40.4985	40.527	40.4928	40.3526	40.0166	39.5228	38.5016	36.9849	39.1773	39.0951	38.9426	37.1895	35.7901	35.3786	35.179	34.7896	34.7232	34.8907	34.8353	35.0909	34.8463	34.5052	34.628	34.3425	34.3968	34.2243	34.0609	34.1233	33.78	34.5283	36.9427	36.3956	36.0855	36.9618	33.5874	36.2805	36.4431	36.3736	36.4871	36.4364	36.1998	36.4567	36.8288
	PSO-OMP	30.3959	39.7129	41.822	42.0141	43.684	44.0845	43.9384	43.902	43.9202	43.4893	43.0557	41.3635	40.3063	42.5383	42.4679	42.1771	40.894	39.3303	38.693	38.2261	38.0813	37.8883	38.0819	38.0693	38.0345	37.9934	37.8232	37.9397	37.7648	37.0947	37.2925	37.1619	37.2332	37.3042	38.6757	40.8381	41.2512	41.1316	40.9885	37.0818	41.3033	41.013	41.196	41.1811	41.1341	40.747	40.9183	41.5297
	NSGA-III-OMP	36.5988	44.4259	45.8211	46.1272	47.4737	48.3567	48.4064	48.4118	48.3249	47.9185	47.7592	46.2715	45.2678	47.3763	47.4305	47.0822	45.4699	44.0102	43.9471	43.1271	43.0823	42.5354	42.3424	42.6379	42.9979	41.9697	42.3439	42.221	42.6409	41.9445	41.4567	41.8398	42.0258	41.8451	42.1603	45.474	45.484	45.2128	45.9456	41.4646	45.0074	44.7652	44.8582	44.8863	45.401	45.1348	45.6998	45.9888
Pavia University	OMP	35.9364	37.5152	38.6983	39.4057	39.7552	40.0291	40.0408	40.1427	40.1193	40.026	39.8739	39.9276	39.8727	39.9341	39.832	39.6993	39.8006	39.6311	39.6341	39.6659	39.6246	39.618	39.5688	39.6395	39.4949	39.4996	39.5299	39.5657	39.5995	39.6032	39.5924	39.5869	39.6727	39.6497	39.5999	39.5807	39.4975	39.5909	39.546	39.6655	39.6365	39.761	39.7225	39.742	39.8011	39.776	39.8122	39.8448
	PSO-OMP	39.7682	41.1264	42.3547	42.8787	43.2087	43.2679	43.4156	43.2954	43.3122	43.3325	43.1635	43.0302	43.0832	43.0637	42.831	42.8071	42.7592	42.7546	42.8002	42.7691	42.7605	42.7345	42.8442	42.6458	42.8136	42.5801	42.6198	42.6892	42.7187	42.8253	42.6452	42.7557	42.7411	42.7792	42.9168	42.9128	42.8392	42.7589	42.9156	42.9649	43.0309	43.0313	42.9643	43.1495	42.9491	43.036	43.0292	42.9877
	NSGA-III-OMP	45.1982	46.4465	47.4238	47.652	47.7653	47.4889	47.1173	47.0598	47.2016	46.9038	46.4946	46.1316	46.0151	46.4113	46.0152	46.1393	45.7019	45.992	45.7322	45.8016	45.5982	46.1782	45.9927	45.7923	45.7059	45.6484	45.8778	46.0051	46.2124	46.2115	46.3403	46.1486	46.2765	45.9835	46.0378	46.5617	46.0228	46.2935	46.5606	46.3864	46.4185	46.5652	46.9214	46.7391	46.773	46.8626	46.8178	46.8492
[truncated: 152 more columns]
