# Supplementary material for: Hyperspectral image compressed processing: Evolutionary multi-objective optimization sparse decomposition
Source: PLoS One. 2022 Apr 29;17(4):e0267754. doi: 10.1371/journal.pone.0267754 (PMC9053777; doi:10.1371/journal.pone.0267754)
Supplement: S2 Dataset — (XLSX) [file pone.0267754.s003.xlsx]

## Sheet: Sheet1
Band-based SSIM
Hyperspectral dataset	Algorithm	Band Number:
		1	2	3	4	5	6	7	8	9	10	11	12	13	14	15	16	17	18	19	20	21	22	23	24	25	26	27	28	29	30	31	32	33	34	35	36	37	38	39	40	41	42	43	44	45	46	47	48
Cuprite1	OMP	0.993433	0.993458	0.993207	0.992866	0.992459	0.992034	0.991957	0.991756	0.991321	0.990901	0.990505	0.989794	0.98927	0.988528	0.987915	0.987254	0.98651	0.985645	0.985317	0.984819	0.984392	0.984262	0.984315	0.983977	0.983749	0.983524	0.983189	0.982997	0.981905	0.981514	0.981418	0.981072	0.980899	0.981006	0.98035	0.980122	0.980162	0.979877	0.979279	0.97945	0.979739	0.979842	0.979371	0.979844	0.979629	0.979885	0.979802	0.980042
	PSO-OMP	0.990561	0.991862	0.99238	0.992279	0.992045	0.992074	0.991904	0.991761	0.991352	0.99101	0.990719	0.990137	0.989577	0.989075	0.988389	0.987595	0.986787	0.986578	0.986053	0.985877	0.985298	0.985149	0.984874	0.984733	0.984815	0.984443	0.984192	0.983616	0.982448	0.982329	0.982037	0.982136	0.981582	0.981482	0.981134	0.981241	0.980946	0.980835	0.9805	0.98072	0.980764	0.980888	0.980722	0.980797	0.981093	0.981268	0.980903	0.98154
	NSGA-III-OMP	0.99477	0.995106	0.995207	0.995033	0.995144	0.995081	0.995036	0.995047	0.99493	0.994786	0.994727	0.994437	0.994268	0.993824	0.993481	0.993306	0.992818	0.992771	0.992384	0.992211	0.992018	0.991975	0.99202	0.991954	0.991613	0.991309	0.991303	0.991325	0.990439	0.990344	0.990138	0.989806	0.989573	0.989688	0.989827	0.98977	0.989733	0.98942	0.989376	0.989316	0.989086	0.989162	0.988856	0.989449	0.989683	0.98934	0.989237	0.989251
Cuprite2	OMP	0.990802	0.99001	0.989625	0.988664	0.987889	0.987186	0.98678	0.986545	0.986123	0.985384	0.984971	0.983947	0.983134	0.982349	0.981717	0.980949	0.979718	0.978947	0.978578	0.97812	0.977621	0.977259	0.977271	0.976958	0.976573	0.97644	0.97585	0.975764	0.974628	0.973467	0.973326	0.972983	0.973307	0.972638	0.972987	0.972748	0.972223	0.971987	0.971584	0.971937	0.972371	0.9721	0.972021	0.972469	0.972107	0.972486	0.972498	0.97288
	PSO-OMP	0.991024	0.990163	0.989728	0.988848	0.988041	0.987524	0.987183	0.986796	0.986605	0.985749	0.985461	0.984757	0.984001	0.983539	0.98294	0.982213	0.981664	0.980743	0.980533	0.980269	0.979703	0.97997	0.979727	0.979519	0.979392	0.97912	0.978363	0.9786	0.976599	0.976152	0.975587	0.975681	0.976018	0.975677	0.97552	0.974952	0.975291	0.975009	0.974715	0.974811	0.975061	0.975795	0.975287	0.975466	0.975627	0.975912	0.975745	0.975605
	NSGA-III-OMP	0.994742	0.994213	0.994154	0.993656	0.993411	0.993176	0.992845	0.992582	0.992503	0.991912	0.991824	0.991479	0.991291	0.990627	0.990404	0.990029	0.989625	0.989016	0.988545	0.988415	0.988366	0.987921	0.987439	0.9879	0.987646	0.987499	0.986747	0.986932	0.985907	0.985719	0.985205	0.984963	0.985144	0.984958	0.985527	0.984625	0.984968	0.984584	0.983956	0.984812	0.984948	0.985073	0.984953	0.985079	0.98537	0.985278	0.984913	0.985139
Indian Pines	OMP	0.916008	0.95803	0.965956	0.970491	0.973046	0.972549	0.97232	0.972864	0.972825	0.973639	0.972742	0.969724	0.965776	0.972475	0.972304	0.972647	0.967839	0.965308	0.963358	0.962937	0.961748	0.96059	0.963078	0.963561	0.965915	0.965743	0.966167	0.966884	0.965758	0.968426	0.966144	0.961807	0.960783	0.953535	0.958988	0.966581	0.960402	0.95726	0.956493	0.958312	0.956959	0.956928	0.958086	0.959541	0.961909	0.963865	0.963435	0.962475
	PSO-OMP	0.963237	0.983649	0.986685	0.988117	0.989372	0.989356	0.989027	0.989549	0.989693	0.98942	0.989371	0.986114	0.985602	0.988391	0.988441	0.988403	0.987592	0.985315	0.983961	0.983406	0.98307	0.982904	0.982991	0.983075	0.983208	0.98452	0.98456	0.98447	0.985048	0.983831	0.984368	0.98165	0.980891	0.980959	0.984651	0.988361	0.987934	0.987445	0.986791	0.982735	0.987311	0.98715	0.987275	0.987518	0.988371	0.988533	0.988541	0.98863
	NSGA-III-OMP	0.991511	0.99602	0.996471	0.99662	0.996643	0.996732	0.996752	0.996826	0.996715	0.996839	0.996744	0.995766	0.995525	0.99673	0.996657	0.996597	0.995911	0.995284	0.995021	0.994446	0.994285	0.993861	0.993832	0.994049	0.994739	0.99435	0.994605	0.99429	0.994898	0.99445	0.994315	0.994346	0.994051	0.993388	0.993978	0.996453	0.99587	0.99544	0.995278	0.994202	0.994913	0.994863	0.995059	0.995058	0.9959	0.996248	0.996356	0.996263
Pavia University	OMP	0.931194	0.940388	0.95006	0.958288	0.96313	0.968053	0.970268	0.971741	0.972891	0.973596	0.97419	0.975215	0.975773	0.976101	0.976523	0.976533	0.976852	0.976844	0.976989	0.977058	0.977021	0.976967	0.976915	0.976684	0.976672	0.97661	0.97642	0.976431	0.976405	0.976333	0.976556	0.976319	0.97646	0.976252	0.976006	0.976054	0.975683	0.975872	0.97551	0.975701	0.975737	0.975642	0.975312	0.975357	0.975549	0.975098	0.975188	0.975395
	PSO-OMP	0.971994	0.974911	0.979419	0.982167	0.984285	0.985471	0.986398	0.986865	0.987114	0.987554	0.987463	0.987619	0.988015	0.988042	0.987856	0.988045	0.987959	0.988083	0.988195	0.988317	0.988403	0.988466	0.988691	0.988355	0.988543	0.988334	0.988525	0.988668	0.988274	0.98863	0.988367	0.988594	0.988641	0.988582	0.988817	0.988868	0.988726	0.988586	0.988793	0.988897	0.988804	0.988763	0.988618	0.989017	0.988598	0.98873	0.988622	0.988486
	NSGA-III-OMP	0.993343	0.993917	0.994792	0.99503	0.995292	0.995227	0.995131	0.995093	0.995301	0.995348	0.995149	0.994815	0.994857	0.995045	0.994968	0.994985	0.99462	0.994908	0.994851	0.994727	0.994891	0.99506	0.995133	0.995124	0.995113	0.995108	0.995176	0.995044	0.995299	0.995195	0.995351	0.995247	0.99539	0.995186	0.995326	0.995456	0.994886	0.995264	0.995403	0.995315	0.995434	0.995384	0.995632	0.995516	0.995487	0.995467	0.995527	0.99554
[truncated: 152 more columns]
