# Supplementary material for: Hyperspectral image compressed processing: Evolutionary multi-objective optimization sparse decomposition
Source: PLoS One. 2022 Apr 29;17(4):e0267754. doi: 10.1371/journal.pone.0267754 (PMC9053777; doi:10.1371/journal.pone.0267754)
Supplement: S3 Dataset — (XLSX) [file pone.0267754.s004.xlsx]

## Sheet: Cuprite1-OMP
Vector-based SNR
Hyperspectral data:	Cuprite1
Algorithm:	OMP
Item:	vector-based SNR
Size:	256×256
40.8922	39.6234	39.8723	40.6216	41.8987	39.8327	39.7869	39.3655	38.499	38.3211	40.7275	40.7174	37.4543	38.3188	39.7303	37.9136	44.4817	40.1735	39.0355	40.3882	39.0978	37.6578	41.3622	38.9282	40.4925	37.582	38.31	37.8862	36.71	35.7047	39.3473	39.6379	38.9208	39.7788	40.6754	39.8966	37.1861	39.5011	40.0064	39.1102	38.5476	40.3609	40.6078	40.6083	40.6744	40.6687	39.4052	40.4815	30.19	34.9893
37.0823	39.7119	36.7121	40.8958	39.2598	37.6434	37.6953	39.4796	38.6981	41.0834	36.3275	42.0007	38.6103	40.9666	40.3963	39.5586	38.1393	38.7592	41.5582	41.0214	40.8743	40.8026	38.5466	40.0968	39.4517	40.4711	38.3161	39.7852	39.2051	38.2754	38.889	37.8178	37.085	40.0067	39.5598	39.5117	36.5545	38.7726	41.3295	38.2049	39.6918	40.8773	37.5466	39.6795	41.6055	40.857	35.8821	38.7504	35.8868	33.565
40.6896	39.6647	39.9622	39.1892	36.5111	35.9527	38.6231	39.9846	40.5463	40.3132	41.3722	39.0463	40.9481	40.1899	40.9915	38.8098	36.2935	40.6643	41.01	40.3984	39.3359	39.8949	37.4757	39.191	38.3995	39.2317	40.5865	40.8503	40.7688	40.2555	37.6085	37.2182	38.7096	40.1704	39.2082	39.989	40.8413	39.5222	40.5826	40.1328	38.7215	39.7057	40.6377	36.253	34.6955	38.6931	37.7929	37.3129	34.4436	35.6957
40.0254	41.095	42.1185	39.6958	40.8297	40.1308	38.4496	40.1301	38.4469	39.2211	40.8564	39.2101	40.5942	36.1522	41.3917	40.922	40.2075	41.7709	37.1781	42.1447	41.7452	39.4974	40.9659	38.3363	40.3842	39.8084	39.4568	38.4008	36.0139	37.6912	38.1683	39.7799	36.6341	36.8315	37.9928	36.1237	37.6894	37.7331	36.8026	37.9408	39.2745	41.3029	39.5732	40.6278	37.0831	41.0086	40.2156	36.4249	34.1658	32.7869
40.0236	38.7647	36.6183	36.6654	39.0122	41.1957	40.3868	39.0354	38.5757	37.5441	39.1064	41.1076	40.1168	41.9189	37.8591	39.132	40.8172	38.1647	39.9608	38.0346	38.3517	39.31	40.0956	40.1056	39.7883	40.1686	41.7079	37.5843	40.4967	41.1683	40.4441	37.5902	39.7218	41.3113	39.0597	39.5607	40.7226	36.8583	39.2021	40.977	39.7164	36.2703	36.7189	38.5229	39.6008	40.4744	38.859	40.2608	29.3883	32.4449
39.9699	36.379	39.3152	39.2638	40.9842	40.6661	37.749	40.6538	40.2071	39.6452	36.8703	40.7712	39.8498	42.0571	39.24	36.3784	38.9427	39.908	39.7264	40.2893	40.1478	41.0644	39.1168	41.1653	36.6388	37.7781	38.7719	37.5691	40.7525	36.5937	40.7818	37.8685	39.7937	40.4502	35.6412	40.2529	40.5722	40.3606	40.7307	40.4815	40.3097	37.592	39.6469	35.6994	39.9218	35.4395	39.7899	39.4864	33.7745	34.4188
40.9791	41.1536	37.9842	39.8742	40.4853	38.494	35.9498	37.8213	38.6681	40.0817	39.392	40.3617	38.9875	38.295	39.6866	41.6049	40.3479	42.6713	41.407	41.4128	37.2784	36.5294	40.952	40.915	39.042	40.2021	38.7048	38.387	38.6381	40.1379	41.5794	40.7786	37.6818	35.8596	40.7135	41.4105	38.1089	38.8272	40.5193	36.0317	36.5526	40.1624	40.6934	41.0295	39.2167	39.044	40.707	41.7829	31.0717	33.4738
37.2663	39.5381	39.7562	40.8791	40.7521	39.7261	41.5125	40.1046	40.6709	36.7397	39.5663	39.3902	37.1618	40.5418	40.6594	38.4213	41.3425	42.4957	37.5614	37.4626	40.3247	38.2383	39.7259	40.175	41.2778	38.6472	39.4172	40.8876	41.1724	41.0059	38.4755	39.469	39.5882	38.5065	39.9418	38.8889	39.6447	42.0569	40.2182	40.0251	38.8241	39.4758	38.1856	40.8014	40.9756	38.5737	40.0774	40.7937	36.2379	35.9699
37.2402	40.3588	41.1327	35.9148	40.9877	36.9882	36.4763	40.4372	39.3041	40.8297	41.6018	40.7955	40.7035	40.9107	39.4148	38.8636	40.0273	36.943	38.3842	40.4676	41.6141	40.6189	41.1461	39.5245	40.7667	38.1947	39.6907	37.6966	41.1997	40.3256	39.6936	36.7655	39.2398	40.7071	37.7002	41.557	40.6991	40.3545	39.6448	41.1859	41.8712	40.5325	40.5362	39.5513	42.1988	40.6413	39.9569	39.0696	29.4516	35.7814
39.3861	40.5709	41.0919	41.3824	36.2496	40.8014	41.3953	39.7831	35.7422	38.7964	36.5082	39.0848	36.7787	40.4952	39.0545	39.287	37.7634	41.5919	41.1505	37.6024	38.0166	38.8799	37.5458	40.2071	37.3308	36.6175	39.1536	39.8839	37.829	39.6287	41.4196	41.0085	40.8035	40.4539	40.2495	39.9871	37.9004	40.9185	39.3363	41.2078	40.907	38.5422	39.8722	40.812	39.9126	36.7076	39.9083	36.8518	32.1361	35.6537
39.9071	39.2906	40.656	40.2531	39.366	39.6289	39.636	38.5814	39.0461	39.1563	39.1292	36.7225	37.7539	37.1412	39.7594	41.8185	41.1551	41.6522	41.1038	40.7211	37.5131	38.0597	36.0385	37.3531	40.5935	40.6673	37.5247	40.0236	39.8169	39.2179	40.9339	40.2729	38.6645	35.2646	39.6215	37.675	38.6231	38.0594	39.2344	37.0188	42.4232	37.1029	42.0626	41.2249	41.3745	37.2339	40.4394	41.9963	35.4128	33.6293
38.7133	42.6948	39.4184	40.2206	41.2331	37.6524	34.914	38.6543	40.5371	38.2616	39.6395	41.2919	41.7215	39.7334	40.9918	40.1274	38.8608	39.2635	41.5368	40.6757	41.3631	40.163	40.75	38.8494	38.016	39.7782	41.1049	38.1103	40.7746	41.0822	40.4852	39.0152	39.4787	39.4642	39.9198	39.4835	36.3098	40.1015	39.5485	41.261	40.9191	39.9921	36.2812	41.0624	40.2343	39.1541	41.8917	36.6258	33.2349	34.1813
36.8845	39.6543	40.9334	39.5046	41.2103	41.4451	41.4503	38.0511	38.2784	36.9801	39.4758	39.7906	35.9543	38.1214	40.9849	41.507	39.1733	38.2254	39.3848	39.0132	40.5721	39.3293	40.3955	40.0753	37.2171	38.3055	40.9201	40.5394	40.5492	38.4746	36.0492	37.948	37.5415	40.6315	37.1613	39.8061	38.7662	38.5481	37.5793	40.8657	39.4559	40.1949	37.7499	37.6683	36.9216	40.4367	39.8503	41.3191	34.3863	33.797
40.8403	36.0452	38.3708	38.1763	40.4661	40.3187	39.88	36.378	40.2274	40.2002	38.2195	39.509	39.6554	36.641	40.6812	38.5263	39.1854	40.7661	40.9858	38.9758	38.4773	39.7673	35.8778	36.1302	40.209	41.2613	36.2399	37.6318	39.3029	40.3266	40.9201	38.9089	39.4044	40.3807	38.2569	37.4186	38.9394	39.3849	38.1008	39.9087	41.0616	40.7065	41.8058	38.1923	40.1671	37.8176	40.0733	38.8012	33.2176	34.2297
37.4596	41.968	38.2972	39.0605	39.8084	36.6974	40.264	42.0362	38.0549	40.0909	40.6239	41.1116	39.8888	39.8215	36.8359	34.4277	40.7852	38.4958	37.4685	40.1789	39.2665	40.0463	39.9983	39.3437	40.0453	40.3206	39.7494	36.7736	41.2715	39.7181	40.2724	39.301	38.1255	37.8957	37.3058	38.6116	38.8648	40.3727	40.345	40.4653	39.3839	37.9147	39.2542	41.1965	39.7444	39.2401	37.6859	37.7608	32.2521	31.8998
38.4424	39.6634	38.9847	37.8332	39.8877	38.4172	40.9405	36.614	39.7715	39.0746	40.9475	40.6132	38.7326	40.7392	40.1911	46.1174	38.0431	39.915	38.2848	37.6003	40.9026	38.8887	36.5308	36.5349	40.0917	40.6995	41.274	39.979	40.8463	37.8372	39.3249	42.4745	37.5323	36.1227	36.8733	39.7702	36.1185	37.9471	37.6019	36.4565	38.6821	35.7914	36.8671	38.4225	37.2377	40.2023	38.8259	42.7915	31.1182	36.4423
40.6029	30.8112	33.7172	34.9696	36.7669	36.0556	33.6432	30.9159	32.7643	32.8884	32.3847	34.1966	33.2555	32.3064	34.3791	37.327	42.5578	32.8197	37.1081	33.313	33.9561	32.1239	33.1729	28.0767	31.0384	32.4208	32.5383	36.7259	37.1903	36.5827	33.9379	32.3809	37.9721	35.8094	35.739	37.5404	36.5828	38.3248	33.3205	35.8829	36.5812	36.0193	38.8557	32.3421	34.9156	35.7147	37.2504	36.9604	29.3671	35.3159
35.801	35.435	33.3742	34.4187	32.0437	35.1407	36.0327	35.2569	34.8833	34.4493	35.4037	35.416	34.7493	35.4977	33.7436	30.6776	32.9599	36.0344	33.9426	34.4363	33.5843	34.7052	34.686	38.0681	36.8992	36.7152	37.9823	35.3796	34.7143	33.3237	36.164	36.4966	33.7225	36.8738	34.67	37.5634	37.4804	34.3024	38.7806	34.4949	38.307	37.9379	36.047	35.0123	35.9451	36.6934	34.9245	35.4322	33.1317	31.5329
33.7508	35.6262	35.0344	38.0081	36.3475	37.6832	37.6446	36.3653	33.7811	35.6252	35.051	37.1868	37.6931	36.9489	36.9188	34.6662	36.5063	36.6738	37.2849	38.2602	36.4152	39.1338	36.895	37.8855	38.4113	35.6511	37.5192	36.1369	34.5026	33.2592	37.0549	32.3559	32.7225	36.6066	37.9629	38.4137	34.4563	34.9218	39.9131	36.8207	39.129	38.5276	37.2784	38.7256	33.7872	37.405	37.1484	36.155	31.1152	34.5374
38.1894	33.661	35.565	33.2677	36.9427	36.3686	35.8774	36.3933	34.7484	35.1433	35.4248	37.0418	35.5818	35.3253	33.8276	37.8723	37.8665	35.0637	35.5357	36.0786	32.1526	37.6386	36.8744	37.758	35.8891	31.1852	35.2591	36.4711	36.5938	35.421	37.0149	33.1756	37.5273	38.4511	35.2145	37.3717	37.6719	35.7747	33.5562	32.8791	37.8524	37.1086	37.6427	36.6796	36.045	38.9734	35.0119	36.9762	31.7732	34.3591
36.9703	32.1152	35.8063	35.023	35.5201	37.022	37.5949	36.8365	35.4206	33.7662	35.5797	36.3118	35.6784	34.6705	33.9607	29.8544	37.097	32.6224	32.9172	38.6078	35.0499	29.5856	33.7759	38.5572	37.0365	33.6619	36.8691	33.246	34.5459	36.6493	32.8166	33.6642	38.7836	31.9164	37.0178	35.8942	36.9082	34.9362	35.555	38.15	31.8835	31.5836	34.514	37.8664	38.7404	35.2487	35.2705	39.3473	30.5683	33.8616
35.376	36.0463	34.3823	35.7621	37.0242	36.5328	35.2199	36.4321	33.5788	34.0069	33.3769	34.2863	34.2413	32.4675	36.1434	35.9061	37.7941	35.0399	33.1627	33.1589	34.3434	35.737	35.6917	37.5337	38.0472	36.7319	29.4497	36.0908	36.2001	35.2638	34.6382	32.2844	35.5732	37.2979	33.9158	37.9324	35.4114	37.5145	36.0765	38.9716	38.6895	38.5193	38.6122	37.1167	38.9548	35.3707	36.1571	34.9763	26.8546	30.4416
34.7362	34.3142	34.7415	34.8138	35.103	32.5688	36.3946	36.1192	34.9189	36.0409	36.728	34.7996	34.195	32.577	35.5778	37.5168	35.5463	34.2299	35.9294	34.0566	35.9481	37.2281	36.9969	33.5761	36.6484	37.2044	37.2292	37.464	35.0102	34.6264	30.8728	33.9826	37.2293	36.9268	36.6031	39.0175	34.4418	38.8246	35.4499	36.3176	37.7854	38.0178	38.2256	39.2392	37.1524	36.7452	37.458	34.8952	29.4906	26.3776
36.2757	34.64	32.0208	33.3224	35.1149	34.0805	30.7993	34.4087	36.3978	36.1956	33.8676	32.9874	34.4766	36.6376	35.4324	35.7122	35.7378	35.0944	36.3065	34.8011	36.2536	36.3236	34.792	37.139	37.5879	36.6843	35.2581	33.8238	34.393	37.8304	36.5736	38.1955	35.0123	35.4786	36.3331	36.7487	36.1445	37.7132	38.0556	34.6649	38.8094	39.2689	37.1741	35.2007	37.0446	36.9675	36.8721	36.2322	29.7258	28.8197
36.0395	33.8106	33.7972	32.4458	33.9265	36.7098	35.496	33.0202	35.5639	34.2726	33.35	35.0639	36.2198	34.2708	33.5455	30.0919	36.7192	37.4344	36.269	35.1	33.6215	33.9552	36.1756	34.9424	36.6612	33.0119	34.997	36.6661	33.9471	34.0412	36.7769	36.3126	34.9383	38.7497	36.0734	36.2486	32.7846	38.5101	38.3575	37.7489	32.3445	38.2788	37.5017	38.2926	37.9894	38.0473	36.7352	33.5455	26.9165	29.5124
31.6465	32.6156	35.8167	36.1422	37.1827	35.6551	30.8732	33.1609	32.3693	32.3078	34.7639	34.1255	33.5418	34.4472	35.483	34.3637	33.4397	36.1197	36.7963	34.8942	34.4552	36.2958	35.9853	33.8193	36.4052	32.5397	37.5198	36.8019	34.1008	34.0853	34.7845	37.2907	35.8066	38.3703	36.805	33.6691	37.0112	38.3029	37.6028	37.558	35.3419	36.671	36.0658	36.6733	35.1257	34.6132	39.0094	37.7778	28.0873	29.7174
33.7558	32.2232	33.2069	36.8086	31.8186	33.9901	34.8104	34.6473	32.1651	35.3323	34.0759	32.1344	30.9518	33.8498	32.7004	34.0436	32.6918	32.5887	32.6294	34.6856	32.7038	39.1857	39.2147	32.9225	33.2569	35.5055	35.7838	35.1662	34.3267	31.5639	35.3508	37.3631	35.3799	36.5978	37.3406	36.6933	33.7714	36.3354	31.5584	37.6617	37.1079	40.212	37.7127	37.5409	36.5128	35.5121	32.7496	33.9479	29.5691	27.6543
33.173	33.6793	35.7254	32.6044	34.4505	35.9178	35.0916	35.9896	34.9172	34.0554	35.6475	33.2081	32.4715	34.5259	35.1931	37.7619	33.4969	35.4849	35.0461	34.2721	32.7756	35.1171	37.6829	35.4256	33.8501	38.7771	34.9334	31.9182	35.7007	37.1912	38.2692	33.104	35.6935	37.2134	38.419	37.9108	36.8891	32.9404	35.7499	38.1266	33.3036	31.3264	38.465	37.8395	36.0035	35.3036	38.3002	35.4262	32.4591	31.7821
33.503	34.9399	33.3827	31.9308	34.3412	36.025	31.0081	33.3569	34.3223	36.9173	36.639	34.7091	33.6258	32.8728	35.2142	36.8776	35.7637	34.7805	34.7131	32.1841	35.8893	34.2638	32.4452	31.7129	36.0355	36.1862	34.5139	36.4247	32.7068	35.2764	37.5418	35.7918	35.4164	37.3058	36.6721	34.8201	38.5881	38.7597	37.0226	36.0392	39.0159	38.0194	32.3953	34.1578	37.9465	36.9644	32.7259	37.594	31.548	30.8574
35.6909	34.3074	33.8475	32.1128	33.8229	34.4786	34.9208	34.6287	32.5456	31.1183	34.6392	35.0933	33.2476	36.8354	34.5635	29.6352	33.3863	33.5375	33.5549	35.3682	37.7578	36.6704	31.8886	34.2234	34.3974	36.7946	37.7845	34.5656	34.9046	32.2401	35.618	39.2153	38.0328	37.4221	37.8202	38.2572	35.5566	32.0223	36.6532	33.1382	38.9019	35.629	38.8486	34.5513	35.8615	37.5276	38.361	38.1963	26.7975	28.4024
35.8433	33.6344	33.2766	35.9176	33.7132	35.7995	34.0333	33.4284	34.4462	35.8735	31.2337	32.4826	35.0143	35.4791	31.8063	31.9796	35.9702	35.6797	34.1774	35.6105	35.1927	34.3625	35.1487	35.8865	36.0943	36.2889	36.5701	34.4297	35.8792	33.5378	33.0472	37.3662	35.6488	36.2256	33.847	36.0778	35.3814	39.2646	34.6569	35.7141	35.857	33.7359	38.2438	38.3715	38.0002	32.2067	37.712	33.4662	29.4408	27.4361
35.5417	32.4448	33.9726	36.247	30.8839	33.3102	35.2813	35.4526	33.7447	34.3802	33.6156	35.7855	32.401	36.3753	34.7873	41.6463	35.5696	36.7723	33.6206	33.631	36.0587	36.7528	36.027	34.4565	36.9681	36.6963	37.4807	32.6447	33.9488	34.6363	37.9336	44.4069	34.4516	33.8944	35.1139	36.4634	36.6433	38.515	38.9793	34.8321	38.0386	37.7029	39.1689	37.1999	37.6163	36.9634	36.9671	42.4223	30.0912	28.5684
34.5424	37.1518	36.2433	35.4029	37.0649	32.5364	32.6116	32.9551	35.6297	34.395	34.3282	34.1856	32.0897	33.519	37.0007	34.8139	37.9492	32.6893	31.4664	34.061	31.7906	29.2574	35.025	32.6456	33.913	32.7781	36.2082	33.4013	34.2343	35.5767	32.8865	34.214	41.1536	39.0481	36.2017	32.2066	37.4686	35.4619	36.0677	38.1288	32.4095	37.3288	34.8305	34.1127	35.6826	34.0757	36.0737	36.1104	41.4189	40.4793
37.8774	36.9082	35.786	34.7444	32.3808	36.1988	36.6679	36.9808	37.618	38.5486	34.1247	35.1307	34.979	35.4926	37.2381	35.4377	31.9348	34.9796	34.7266	36.1691	34.1065	37.2676	32.9826	34.839	33.403	32.8804	33.486	36.4329	34.7492	34.7706	35.4188	37.6822	41.9867	38.7751	38.8109	39.0519	31.8268	37.1398	35.3946	36.1783	39.4191	34.6104	37.4293	38.2728	38.0566	35.8669	36.6023	37.3776	36.8616	39.2966
38.2992	36.7051	34.3961	36.0413	35.1368	34.9821	34.5829	35.1099	35.0258	35.7289	37.1447	36.4501	37.5709	36.8923	32.7319	34.4742	29.6783	32.9594	33.3278	35.5356	32.9915	35.2393	36.978	36.8297	35.9864	29.807	34.9462	36.1562	30.6288	34.9516	33.774	37.3429	40.1235	38.165	39.0412	35.6447	39.9982	37.3538	38.8482	35.5568	38.5291	39.6399	35.5961	35.332	35.1843	36.8595	37.8536	39.2438	37.1041	38.0746
29.9244	34.3893	33.408	32.3536	36.556	36.7803	35.9166	34.4244	35.743	33.3169	36.714	36.6395	31.0617	36.6489	36.5267	37.6932	35.2305	33.9443	33.6613	33.429	33.5227	33.5161	33.7067	34.8164	35.4758	33.9172	35.2767	34.8416	30.5043	35.7223	36.6462	37.5906	40.5554	31.8746	37.6014	36.1115	37.1744	39.5608	32.8821	38.441	38.7756	34.4966	36.004	36.234	35.3537	36.3568	38.4116	35.3195	40.4905	38.7431
34.9066	36.1752	35.8291	34.3263	34.9404	36.0942	36.593	37.4529	36.6296	35.7913	35.4243	37.7781	38.6442	36.5187	38.4348	35.5596	36.0506	31.6824	34.5216	36.4223	32.7864	34.5619	35.3274	33.8883	35.776	35.2057	32.7273	34.9172	36.4516	31.3154	37.8545	32.1574	36.6741	38.321	36.7526	39.4316	39.9943	36.0203	38.2211	35.7382	36.0121	36.5926	37.1893	37.7306	37.394	39.2037	38.033	36.434	41.0689	39.0689
36.6582	32.5625	36.0482	35.0457	35.9818	32.8114	33.0655	35.1541	33.5866	36.8606	36.7778	37.1313	38.7707	34.1628	37.5512	33.9544	34.8701	30.3261	29.7318	31.0246	34.4964	34.7981	35.8779	33.9041	36.1342	36.2486	31.3846	33.6281	35.2891	32.371	38.1533	35.5829	39.3195	36.0293	39.8648	39.6315	38.61	39.6705	39.4205	33.4376	37.5119	37.1534	37.8346	37.1632	38.2937	32.4799	35.6311	38.9971	39.8445	40.715
35.2719	35.1685	34.4494	35.4835	32.3367	32.6611	34.2541	37.6175	34.0392	37.3912	35.0611	34.9432	38.0446	37.0377	37.5434	37.1348	32.1248	35.6985	37.3828	31.807	32.4844	32.5714	28.3077	34.4011	33.445	30.259	34.7934	34.3982	31.6309	38.0237	39.0389	36.6376	35.9157	38.4606	35.1693	39.2207	33.0504	39.794	35.582	38.8778	37.3703	39.018	37.1042	37.6208	31.7044	34.5554	37.1185	38.4011	36.7343	38.6434
37.3232	34.3041	34.2617	35.2811	35.061	34.5924	37.3653	37.916	36.1783	32.3649	35.0644	37.8663	36.958	33.8292	34.33	36.9198	33.2241	35.7616	31.9632	36.2611	33.0336	34.6235	34.7753	35.1734	31.2261	34.6997	35.7904	35.1621	36.1982	33.1178	35.7998	34.6125	37.4995	36.5163	37.065	38.0762	36.6944	39.8934	36.2645	39.347	39.8601	38.903	39.0988	34.7369	40.5815	39.8894	38.0338	36.5032	40.4958	38.9607
34.3661	33.6039	35.2417	35.5137	33.6287	34.8004	36.9428	37.1445	35.787	37.2714	36.9043	35.9828	36.8328	36.7841	32.6967	31.8933	31.777	36.6237	34.5795	35.3569	36.3548	35.8721	31.2435	35.8134	33.3653	34.1408	35.704	35.2064	33.6736	39.5588	37.3024	34.1174	34.5626	36.0461	38.5437	34.5075	37.498	37.8769	35.4982	37.6335	37.2005	36.203	33.2557	39.2751	35.7723	38.4934	36.8235	34.5781	38.2549	40.9827
32.6436	35.8169	35.2477	36.7878	36.5446	36.4273	33.8587	37.2914	34.2887	36.4973	37.4131	36.3275	34.3588	35.1449	36.8619	36.204	36.5607	32.0931	36.1969	34.1321	36.7972	30.0849	30.6371	32.5992	34.8577	32.0773	35.9425	37.24	36.0777	33.8939	35.2033	38.3557	38.1727	38.3552	32.6076	36.4457	37.4356	34.6539	36.75	39.059	36.1141	33.293	37.3235	38.7597	35.2827	33.9217	35.7725	39.5725	36.9506	39.6886
34.1052	36.3779	33.8308	31.4851	36.3445	37.5044	35.9656	39.4421	38.2971	34.0338	31.798	34.1955	33.9139	37.5555	36.5693	36.5062	34.0279	35.6843	34.5802	31.8842	34.3089	34.782	35.3972	36.7434	36.6195	35.8537	35.6975	35.234	34.9758	38.9493	36.2696	34.4936	33.1306	37.6689	37.8676	36.8391	35.7606	39.0617	36.1806	35.0908	39.1291	38.2526	37.5574	34.4849	36.0746	39.4361	32.9316	36.7194	39.9737	38.6942
37.3274	34.8198	37.6302	36.858	35.338	35.2506	37.9487	31.9543	32.7706	37.0365	36.9634	36.5522	37.2146	34.0327	34.1042	33.8181	29.3973	29.4989	31.255	33.0913	34.2005	31.4154	34.794	35.6121	35.6191	34.8554	35.7938	36.3605	34.7292	35.3247	35.5666	36.3415	36.7029	38.6598	37.0773	36.7961	38.4019	38.3818	36.5766	35.3293	37.0694	36.5994	36.2298	34.5414	34.6463	37.2089	33.18	37.5877	38.7089	39.9055
35.3909	36.8078	35.9757	38.9942	37.939	34.8138	33.0663	36.4835	34.5694	31.6649	37.8473	35.8044	35.2829	32.8441	32.7013	36.6642	36.4385	32.9981	34.7633	36.1067	31.2443	30.4027	31.4321	34.0601	32.7435	35.2297	36.3535	31.305	33.0287	35.3519	33.0758	34.8324	34.2097	37.7404	41.1224	40.2585	34.4694	33.6371	37.7868	34.8972	37.8553	35.701	38.0207	39.7446	35.4161	36.9312	38.5312	34.9894	38.6252	39.8317
35.1833	35.7492	34.6687	36.4016	36.2782	38.3864	36.9329	35.5302	36.3542	35.1164	35.6832	37.6999	33.74	33.9941	34.3589	36.5496	33.9215	35.1995	35.2124	32.3606	34.8045	33.5094	35.9355	33.3385	34.6855	35.2158	35.2771	35.7668	31.5278	35.5478	34.1306	35.1684	39.1845	33.3126	36.8939	36.3584	37.6553	36.9436	36.9821	36.0046	33.5111	36.005	35.9811	34.7229	35.5885	35.7458	35.9969	34.7854	40.1867	37.6675
32.7691	38.2252	36.3949	37.7907	34.7412	36.4303	36.8489	35.7701	37.6153	36.5317	36.1915	32.4689	33.7836	36.3178	36.6479	34.3979	29.5341	32.1202	32.9249	34.1464	32.9399	37.2109	33.795	35.9565	34.4018	30.2781	33.515	34.4779	32.5745	34.5781	37.7703	30.0528	39.6008	35.7108	37.8895	33.7278	36.1955	38.9241	32.0154	36.4246	38.3819	35.7387	34.4394	38.8115	38.6702	36.5253	38.7191	31.6672	38.867	39.2837
37.3013	32.4103	34.8401	34.1937	32.6732	36.2609	36.2307	35.7261	35.046	36.6826	31.8294	37.0936	39.88	35.5756	36.5096	39.0374	33.5089	32.1182	34.7687	37.8474	35.1862	31.1474	35.2643	33.7268	32.1175	31.1188	30.775	34.8832	35.0056	32.9172	33.9886	38.3571	39.976	36.9336	36.6385	38.4995	38.1248	36.8357	37.1356	37.643	36.7337	38.5484	36.7319	37.245	35.0414	33.3613	37.4243	41.9769	37.6563	39.0847
30.3838	37.0948	32.4319	33.1289	34.8197	34.7143	36.5143	35.8152	34.4396	36	32.2139	33.3618	33.8878	34.7	34.9997	35.4784	33.1828	36.8352	40.1925	37.8387	38.7772	40.0761	39.2531	32.7276	38.5991	37.9266	37.6525	36.4893	39.0376	33.1857	37.0003	36.5621	39.7415	39.868	39.2434	37.4256	39.2264	38.4563	37.6317	39.3573	37.973	38.026	37.1329	34.4093	34.9493	37.3643	35.327	37.3901	33.7784	32.8819
35.2114	33.7574	31.6729	34.6825	34.9779	35.2781	34.4771	36.4166	33.7766	35.4192	34.8121	35.8517	32.258	34.597	34.6999	34.6565	40.611	34.1259	37.6756	39.08	38.0141	36.8168	39.0536	32.5776	39.5981	37.3869	41.2183	36.7147	37.1827	36.4395	38.9625	39.4792	39.1954	37.9639	37.2606	38.9364	36.7606	35.8864	36.4734	38.3945	35.8749	36	37.1768	39.2644	38.3751	39.6866	36.0653	38.618	34.8289	34.243
34.4682	34.7521	31.5503	31.3004	34.338	30.9673	34.2709	35.6133	33.8246	34.8493	36.7822	34.5008	36.1294	36.0061	32.6974	33.2088	38.858	40.3248	39.6289	35.9263	35.2699	34.316	33.8408	37.8296	36.3267	35.1213	39.6659	37.8303	38.9204	37.6195	38.2211	32.1438	37.9883	38.5178	37.8198	34.7374	34.3829	39.1145	37.5504	38.1574	37.7536	35.3808	36.4376	37.5876	39.0851	36.1022	37.1493	37.8442	34.7692	33.1858
35.5294	32.8373	34.1658	35.4322	30.7635	35.0162	34.6281	34.8564	35.8593	32.3957	34.196	36.4238	36.5683	33.9738	34.8705	33.6482	38.6515	38.4288	36.0656	36.4738	34.7244	36.666	36.8005	39.6765	39.1028	39.1472	34.639	34.9117	34.4703	36.0426	37.6125	37.5835	37.3997	38.1017	34.0617	37.9772	36.3472	38.4779	37.6643	36.27	39.7727	37.7555	37.0183	36.6422	36.8344	38.0802	36.7129	33.4807	30.879	32.8859
32.0592	33.9658	30.1801	35.1044	35.7541	32.612	33.793	35.6202	35.7538	36.8204	36.0228	35.1088	35.8871	33.7185	35.4476	33.5798	38.9979	36.6744	37.5075	38.6701	36.6249	38.1379	37.1886	39.2979	38.9027	33.6803	34.3067	38.8832	37.6662	36.2611	39.327	38.812	39.2215	37.2774	38.6498	38.1658	36.152	35.4761	36.6977	38.3286	36.3881	38.5912	38.6529	39.3218	36.7352	37.1231	38.0551	36.4052	33.686	31.411
36.2769	35.0226	35.9751	36.2691	35.1135	36.6475	29.5939	32.944	36.8017	35.2186	35.9009	36.8988	35.4793	34.6603	36.199	33.9014	38.7993	37.362	35.7851	35.6985	37.1476	31.484	36.5874	38.8382	34.7573	33.563	37.0509	35.9729	39.4064	37.2442	37.3439	36.0271	35.6485	37.8072	36.3576	35.8835	38.3228	38.059	34.9124	39.5697	38.3733	37.7201	36.3668	36.6794	38.0298	33.3652	36.7654	37.8016	31.7923	33.4811
29.615	35.4533	34.6653	34.6107	35.4278	32.3632	32.9851	37.367	34.6423	36.2891	33.4791	30.3312	34.242	36.2239	34.304	36.3941	39.518	37.4914	35.8012	37.2493	35.6319	39.3043	38.7994	37.8378	37.623	38.396	38.2303	35.1676	39.3556	39.981	37.6507	38.3252	37.2384	38.405	38.6888	38.9704	37.6042	36.1578	38.9892	38.2308	36.3775	38.4961	38.3359	37.8645	37.5328	37.6551	37.0321	38.5247	31.5175	33.4411
34.5794	32.3121	31.6243	30.392	33.8499	35.1746	34.1838	34.762	36.263	36.2777	34.2271	37.3833	36.8987	34.2986	34.4085	32.5738	36.5413	39.8727	36.8792	37.783	36.6397	39.6579	38.825	39.514	34.6899	34.2354	37.9989	38.1168	37.3519	36.9645	38.6899	37.1135	34.1242	39.8635	37.6511	37.6518	37.5099	40.4517	34.6761	39.7616	35.3085	39.3219	37.4784	38.0648	38.9299	37.8884	38.3312	34.7748	33.2982	34.4449
35.9535	33.3275	33.1245	34.3001	35.0269	36.7799	35.779	32.9746	34.6504	35.6943	35.8188	34.0863	36.7621	37.7507	35.4637	34.6939	38.4655	38.8422	37.0079	36.7182	37.2334	37.7929	38.6457	39.3187	38.4345	37.4911	37.8536	39.6249	38.2726	34.9926	38.0044	35.5168	36.4495	39.4278	36.745	37.7861	37.3182	34.2611	36.2554	38.1209	38.4835	35.0953	36.1241	38.9502	39.3935	37.9181	36.8439	38.677	34.4091	31.0313
30.1359	34.5834	36.7658	31.4842	34.1074	36.9786	33.8534	36.9723	36.2422	35.9562	35.4579	36.9583	36.4631	32.2504	34.784	35.7406	35.8052	35.3321	38.2994	35.5251	38.8277	38.1861	35.1828	35.9821	39.6059	35.783	38.0206	39.1991	36.8614	37.5045	39.4494	38.4223	38.17	36.2865	37.3604	37.2213	35.4304	38.0455	39.6371	39.259	36.886	36.8933	37.5265	37.0377	38.9266	36.7958	37.7041	37.8171	33.3865	35.336
32.8221	34.6352	31.3561	34.7623	35.3338	36.9877	34.868	37.0789	30.8554	33.1043	35.3456	36.3971	35.8271	36.369	36.7943	37.2333	40.3898	36.2015	36.525	37.8451	37.046	38.3331	38.6255	38.3087	35.453	37.1159	35.0067	34.3833	33.9543	34.5605	40.3855	38.8362	37.5281	37.7758	37.4765	34.2649	35.6966	37.4135	38.2758	37.2524	36.1533	38.9578	37.7316	37.4199	38.5016	37.2645	38.4078	40.1017	37.8397	33.6943
34.2894	34.8866	36.4816	36.464	35.5861	32.5874	37.5109	36.7901	36.7258	36.0139	34.5751	32.5001	35.4918	36.2195	34.6192	36.2428	39.4107	37.5573	36.2879	35.5482	37.7419	38.7348	40.729	36.7247	36.7149	38.8355	38.058	36.0683	33.5966	34.5376	38.4441	36.6556	34.8333	36.1778	38.6358	36.6266	38.8315	38.8011	39.8633	37.2106	37.3449	37.5328	39.2274	35.597	37.161	37.7327	36.9761	42.0228	33.8637	37.8852
34.4601	33.8862	33.6984	32.9258	33.5092	37.4975	36.8546	34.4937	36.9122	32.6391	34.6997	32.0234	35.6844	31.4124	35.0965	39.0104	38.2204	37.7196	38.0221	37.5418	36.2251	38.2213	33.2564	34.022	39.2538	35.6175	38.687	40.1632	39.4438	37.8905	38.0138	40.0784	38.1735	35.9734	37.5492	38.2859	38.4845	37.0098	33.0719	37.3017	37.1265	38.3704	37.7604	37.8213	37.1515	41.2138	42.1757	35.8384	32.5211	34.1508
36.0453	34.8696	34.2733	35.3739	35.7281	34.8442	37.3149	37.0809	36.4944	35.9826	35.8199	35.455	36.7877	36.0234	35.2419	33.1807	36.7919	33.7316	33.3457	39.0682	38.4769	34.7392	39.1762	37.9078	33.5141	38.4263	35.3984	38.2808	38.5987	35.74	34.139	36.0391	37.3193	39.0214	36.2926	35.3126	39.037	34.8691	38.7391	37.6988	37.4965	38.5982	37.7422	37.4653	35.4503	36.943	39.6075	36.9027	33.2292	31.9094
35.4615	35.4708	33.7522	34.0153	31.4155	32.8475	34.8832	34.8912	32.3149	35.0575	34.0581	35.3762	32.2047	35.934	36.0911	30.235	36.288	37.1217	37.5052	37.0477	35.977	36.8086	40.294	38.5102	38.6702	37.3711	37.3816	40.3101	35.0641	37.913	38.0599	36.7536	39.0021	33.7823	35.6192	36.7685	34.9959	39.0446	39.7341	37.4514	36.7336	36.6625	35.282	39.1277	38.3896	37.0315	37.4161	32.1873	32.9007	33.1291
33.1775	33.0737	33.4821	34.9417	33.691	36.4571	35.3728	32.2336	34.1052	32.7979	33.9026	33.5146	34.8665	32.6791	34.5064	40.8144	35.9731	35.1334	36.6073	35.0327	37.8267	36.6569	37.8206	36.8266	38.5552	40.0996	38.7997	38.6241	38.4077	36.9616	33.4842	43.242	38.3459	35.7935	37.4707	35.7515	40.8431	33.5898	36.736	35.8796	38.1963	36.7314	36.8807	37.0155	38.0167	38.1812	37.4046	43.7713	34.9335	33.0787
41.7536	39.5112	35.0995	39.0589	39.4619	40.8868	40.5527	38.6292	38.2536	39.2515	38.7622	39.3136	35.548	37.3084	36.5062	33.8098	45.1523	39.1171	37.1092	37.8968	38.6547	39.1083	39.2796	35.6155	38.9219	38.7562	40.3963	38.5182	36.7155	34.7102	35.6356	36.6663	35.3121	40.2409	36.4857	34.77	42.0395	38.2142	32.8559	37.4874	34.9393	32.3658	33.5512	35.8038	30.0216	32.8282	38.6652	38.1342	41.3645	34.4566
36.9357	39.1267	38.0435	35.7935	39.7465	40.9178	39.3933	38.9656	40.2156	36.5185	38.4038	39.449	39.7949	39.5906	36.2978	36.2678	36.389	37.212	37.1507	38.2004	36.6387	36.0991	36.5939	39.6527	38.7775	37.7096	37.5934	37.3312	38.1362	36.377	37.3299	36.5229	38.2635	37.0508	36.2652	35.9715	35.6862	34.5132	36.3246	35.2178	36.6411	36.7132	37.1728	32.3566	34.4653	33.3065	34.6404	38.7944	37.4887	38.1172
34.9425	39.2076	38.9944	39.9526	39.2627	38.5168	38.7681	35.6222	39.8011	41.0632	38.4388	36.6017	37.2913	38.342	37.2932	38.5954	35.0861	38.2956	38.0201	36.8829	37.5857	37.6746	36.6011	35.4998	37.2775	33.2283	38.0058	36.662	38.6303	38.3661	38.6316	37.6841	35.7602	39.3233	36.3624	38.3518	34.5027	37.9434	34.7863	35.538	31.7323	31.1088	31.8003	37.6564	36.4834	37.5083	38.8577	37.2248	34.1422	37.8676
40.8845	38.0143	38.7389	38.6684	36.506	38.7939	35.1947	39.6955	36.5722	40.1396	38.9046	35.01	33.7868	33.0376	38.4027	35.1356	41.4855	40.5377	39.0414	39.7525	39.2063	37.6925	39.8278	40.1689	39.9105	38.7923	37.432	38.7363	38.6476	35.5241	38.7752	37.6924	34.712	35.5126	35.5293	34.9923	37.4378	33.4433	34.2647	38.8191	35.7625	38.4131	37.8067	35.6543	36.5176	32.826	34.8914	33.8158	37.9953	37.1603
38.8893	38.6214	38.7454	37.2987	36.6944	38.4496	38.8231	37.0653	37.1732	39.6171	39.5837	40.5285	38.7106	38.2624	34.7933	36.3459	36.2231	39.3225	38.6412	39.5839	38.9895	38.399	38.6029	37.6339	38.0151	38.953	37.8731	39.9018	36.5858	38.1382	36.0539	37.0965	37.2891	33.4627	37.1126	37.0071	31.0982	33.0609	35.7534	35.8637	36.2468	37.841	36.6186	33.3182	31.3566	38.0892	37.6714	36.9315	39.0991	35.7373
38.0728	37.6561	39.742	38.659	38.7859	37.082	36.6469	38.4004	38.7183	37.1004	35.2301	39.0524	40.3238	40.0981	39.2202	38.3837	39.3961	34.4942	36.1817	39.4873	40.5824	39.0638	40.2249	38.8525	38.8469	39.0747	39.7581	39.3953	38.684	38.5397	36.9198	36.6806	32.868	36.2076	36.4025	34.863	35.8831	33.574	33.0134	29.7253	37.7594	34.6236	38.0961	36.5269	35.3436	31.9587	36.8185	31.3049	35.2327	34.9209
38.6696	38.8681	36.1001	35.9384	36.651	38.9685	36.2307	39.851	39.3686	36.007	40.3514	37.4988	38.9853	38.5478	37.3556	39.5814	34.9811	38.9548	35.7811	37.0392	36.2934	40.362	38.14	36.5605	36.0956	38.8241	37.2483	36.446	38.4625	38.447	36.4974	37.174	34.4181	36.5009	33.5935	33.6542	36.8988	34.379	32.6246	35.6485	35.9339	32.2191	35.5677	36.3082	36.0547	34.4628	32.5993	37.2166	35.4149	38.0428
36.0487	38.5116	38.0049	39.499	35.804	37.7174	40.44	33.3828	39.7262	39.3505	38.1802	38.5697	38.0522	36.3286	37.9455	38.2875	33.2704	37.1312	39.489	36.9872	35.0743	39.2811	38.9481	40.3305	40.545	37.3072	39.2609	38.3398	38.5233	37.5049	38.1194	36.6824	36.4886	31.7969	34.426	34.7584	36.229	36.3573	35.2916	35.4663	29.7809	38.9551	38.1779	34.7556	36.8411	36.8794	34.6918	34.0273	38.0842	35.1443
39.6293	39.8965	39.36	39.5553	38.4801	37.9498	38.571	38.5701	39.18	38.1088	36.8984	39.8019	34.743	36.3317	38.3176	34.115	35.7379	34.6709	36.3294	38.8278	39.1144	35.4714	41.4174	39.1926	35.7397	39.3483	39.8476	38.6309	37.0792	37.0675	36.9028	36.7323	35.793	34.2164	35.5276	32.7023	31.5533	31.9198	37.7713	36.672	36.2888	31.8932	34.2876	36.546	34.0676	36.202	34.6346	35.7672	34.6431	37.0936
39.2593	37.3489	39.6284	38.9586	38.1713	39.2856	37.5557	40.2326	34.2768	35.3229	38.7563	37.8424	39.7578	35.8787	38.8264	35.4721	39.3525	38.2177	33.3905	39.1731	39.4804	36.1026	32.9352	34.6994	39.2829	39.9076	36.8679	37.366	36.6131	35.1566	36.4371	36.4026	36.1471	38.2346	36.6123	34.3177	33.3254	36.764	32.372	37.4362	35.6656	38.3533	35.408	32.1728	34.3851	35.7028	34.8159	39.6345	36.4355	37.9156
35.2995	41.1958	40.0756	39.9624	38.6717	39.3556	40.4964	39.8774	40.2999	38.2214	38.1698	39.0413	37.067	39.6806	39.636	39.2781	37.5293	37.7325	38.3967	37.2726	35.7854	39.6491	40.041	35.2341	36.7566	39.7139	38.459	37.8153	36.7742	37.5926	36.9922	35.6976	33.4441	35.4771	35.0366	33.1095	35.353	35.242	35.8011	35.5425	36.2502	37.4745	36.6045	36.6064	37.0963	35.7163	34.2564	39.1285	36.5694	37.0011
38.8324	38.186	35.9875	39.3982	40.5407	39.373	38.8205	39.3936	38.4	36.8601	37.4802	38.054	37.052	38.5654	39.5211	35.2022	37.2715	36.7591	38.5639	40.1222	40.1544	37.6391	37.5231	39.2832	38.7889	38.0711	38.6317	38.9131	36.1567	33.2094	35.8584	37.023	33.1571	36.736	35.8845	34.671	34.9956	37.3803	37.3966	31.8098	33.7415	33.3762	33.9158	32.9022	35.7353	29.9058	33.6989	29.587	34.806	32.8926
38.5539	39.7145	41.3396	36.5795	36.8131	40.4894	40.5412	40.2448	37.5331	39.6872	37.4415	38.5802	40.6879	37.5538	40.1543	41.5171	34.3288	35.4489	38.9783	35.6957	38.689	38.5502	39.649	39.9094	38.5167	36.1802	36.9456	35.976	37.0708	36.4786	35.2557	33.5526	36.1212	32.8201	32.6519	37.6252	35.4657	34.6441	34.9502	37.9278	37.5182	38.4633	37.4191	33.6495	36.3237	39.6998	36.5669	34.7383	39.3143	35.2184
35.8089	37.1674	40.059	40.4024	40.8502	40.1058	39.8796	38.5018	39.8922	39.6105	39.4808	38.3568	35.3416	38.1927	37.9488	41.5309	38.9193	38.4066	37.2527	34.9655	35.5906	37.4128	35.4036	35.981	39.3748	42.0929	38.3441	37.1559	37.6241	36.019	37.0449	35.2627	35.5065	30.9607	31.2801	35.4172	36.2617	36.6846	35.3962	36.9265	35.454	36.1836	38.1164	35.4682	37.1331	35.2197	37.3848	36.5747	34.9936	36.9693
39.1518	39.2103	40.5743	40.2269	36.9658	37.9656	38.5105	39.7309	40.3308	37.3634	39.2096	36.3318	37.4197	38.5538	39.1361	38.4065	36.3231	34.6337	34.9866	38.1513	39.445	39.7718	40.8526	39.3708	39.4026	39.1349	38.591	36.4538	36.6102	36.9701	36.4176	37.1819	33.2082	37.3137	34.7153	31.6365	35.7461	34.0153	35.8475	36.5168	38.2808	34.9868	38.4395	36.3583	37.0485	34.2858	36.4863	40.0104	33.3064	33.9836
37.8114	38.6869	37.5965	36.7586	37.8784	36.5765	38.781	37.8307	34.2381	35.685	35.6955	37.877	37.6607	38.4807	37.7761	42.3598	36.9135	39.2404	36.2313	36.0134	38.0834	37.7068	36.8603	35.8953	39.2094	40.2864	37.8909	37.6136	36.9131	38.6373	40.69	33.2659	36.5945	35.3126	39.0961	36.7711	36.0628	34.8529	36.7877	36.1052	35.0393	34.9319	35.3123	37.5024	33.3526	33.1069	36.0857	40.0914	38.0549	35.6713
40.0819	36.1018	39.3631	37.3167	37.2235	38.9229	38.0511	37.2931	34.4189	39.4212	39.9023	38.2595	38.2906	36.7182	38.2684	37.1384	43.5889	38.6651	40.0959	38.1633	35.5046	35.8725	37.9635	39.5413	39.1492	41.0389	37.5572	36.3668	33.5202	32.522	34.5915	37.6596	39.8939	34.5707	38.4581	39.97	37.4059	38.5596	38.3643	37.0244	37.4335	38.9191	37.946	38.2029	40.0231	37.1119	36.269	38.6276	41.0888	35.9659
40.5984	35.9464	36.2956	38.7956	38.5599	38.1908	38.0599	38.1076	38.6259	38.7755	38.8538	39.5327	38.6227	38.1749	38.4706	38.2529	37.1986	38.9809	39.2425	37.5178	37.9469	40.2609	41.2596	40.6113	39.9313	37.1605	36.8254	37.6698	39.4296	35.7513	34.9427	35.1282	38.444	38.0719	37.3291	38.429	37.8892	33.2993	37.8382	36.2014	37.5532	37.9577	38.1744	35.2859	36.0272	34.5512	38.1313	37.6898	35.2044	37.0225
37.4657	38.172	38.5994	38.604	39.1824	40.4837	39.4535	39.5357	39.3319	39.8105	35.2305	35.6791	39.0892	37.2436	39.4615	39.4091	36.1719	37.2476	38.4568	39.514	39.3969	40.4233	37.1565	38.8949	40.485	38.3157	39.106	37.8455	36.7199	37.3487	35.9952	38.1022	31.5964	39.5204	37.0981	37.1665	37.2843	38.8054	36.5473	38.5997	37.7139	38.8733	38.8809	40.3601	39.2615	39.9228	38.5754	35.897	39.4863	37.0622
34.4488	37.9515	37.5607	38.5981	38.7607	38.1871	35.1085	39.3849	39.7095	40.1692	36.6266	38.6182	37.9843	39.0406	39.231	36.3209	39.4065	37.0751	38.0816	39.9074	36.5655	37.0465	38.8195	37.2714	38.1469	38.5832	37.9156	36.0664	39.1645	36.0655	37.6352	36.4366	40.7137	37.5822	36.0021	36.8204	34.5491	39.1912	37.9426	36.4673	36.2549	38.2417	36.1341	39.0078	38.7548	38.715	38.1013	38.5418	37.0378	33.8277
35.8042	37.5396	35.6622	37.4423	39.9152	38.5025	41.1744	40.5911	40.3757	37.661	39.066	36.8214	35.5692	36.9579	39.377	37.8995	40.806	41.0614	39.126	39.6083	39.3324	37.8132	39.1384	39.9535	40.8104	37.1562	37.9489	38.3826	36.3559	36.76	38.9058	33.4779	39.7019	38.8981	38.6693	36.9122	36.3702	37.8281	37.8227	34.9624	35.6305	34.827	36.0419	34.8839	35.3182	35.7589	36.9122	38.0153	38.0604	36.9228
38.02	37.8842	36.7069	37.8689	35.1156	40.7975	38.9031	41.4003	38.744	37.3056	38.9599	39.0296	40.5169	38.6571	37.1742	39.8095	38.2159	40.8845	37.8648	39.3345	41.198	39.8324	36.551	35.7522	37.4001	36.5177	36.6508	37.8308	35.9787	38.3984	39.86	37.0217	38.7765	39.7431	35.2229	34.9441	36.5036	38.694	36.8027	37.9612	39.3274	37.9094	37.9689	38.7011	38.9941	38.0907	36.8264	34.5984	33.7877	38.2752
36.7357	36.4641	37.1613	38.0718	39.969	37.1748	37.8581	35.1223	41.8429	40.1316	40.1203	37.2378	40.1216	37.933	40.013	37.4993	40.2926	39.0666	39.3029	40.9091	38.3954	35.923	38.8831	38.9452	36.8126	38.9047	38.8262	37.0493	39.5534	38.3743	36.3563	36.9579	35.8039	38.3045	39.1674	36.8469	37.8456	37.2522	35.2722	36.9587	38.1643	37.9928	34.4193	37.9418	37.466	36.7022	35.4953	39.4275	36.4631	38.1696
36.9434	36.6573	34.2719	36.5057	38.6008	37.9265	39.4291	38.2265	36.5453	40.2024	39.3906	37.0422	39.3924	39.0531	39.7033	36.4439	37.4856	41.3126	38.9708	34.9672	34.5547	38.6133	40.1855	39.399	39.31	37.5395	36.262	37.4152	32.8483	39.2087	35.6356	35.0946	34.6436	37.0722	33.5749	38.3972	38.6055	35.4006	36.6718	38.0871	40.2958	39.2159	39.1064	37.7003	36.9468	35.6329	38.1331	36.629	38.0769	38.5024
34.5642	38.5238	38.6298	37.2163	38.1894	38.255	39.379	40.1689	37.1839	36.3894	39.6233	38.463	38.7955	36.1033	37.36	41.315	39.262	40.8587	39.1373	38.5254	38.6979	37.3308	35.1818	36.8544	37.8198	37.9085	38.34	36.9339	36.807	39.1182	39.1556	39.7465	34.5431	39.0029	39.1297	38.7084	34.7964	33.7732	38.6074	35.2213	36.9492	37.7777	36.9708	37.1146	39.1191	39.6042	39.3808	39.4904	35.4131	39.1556
39.0958	36.8141	35.7418	37.1023	36.695	38.8376	39.9912	36.7164	41.0456	35.8776	36.5371	39.3777	38.1896	39.6619	39.5459	40.8666	39.8302	38.5396	34.7375	38.4107	38.1417	35.6743	36.8827	39.9825	39.8579	38.4687	39.5621	35.5169	38.5739	35.6542	38.7431	37.8458	37.4623	36.5163	39.3881	37.4193	35.7099	38.1904	36.5941	39.4802	38.0285	36.0612	37.9045	37.9823	38.2922	40.1345	38.4133	36.8571	37.2511	37.2828
36.3866	37.6425	38.6737	37.9387	39.0608	35.1603	38.4233	39.423	40.168	37.9203	40.1167	36.9822	35.5999	36.3189	36.4116	35.3109	38.8928	40.3451	39.7442	38.0785	38.3745	37.9246	40.5835	38.6744	37.0973	39.1779	38.7961	36.9708	38.2288	38.9056	38.5548	32.769	36.801	39.6616	35.2594	39.1115	37.5543	38.0093	37.2731	38.1897	39.7279	40.2048	38.5574	34.0793	38.7636	38.924	36.8845	39.7903	35.3494	35.5231
37.4735	39.1096	35.4961	36.1687	38.7087	39.0772	38.4055	40.0694	35.8509	38.9877	39.0386	37.9924	40.1694	38.8923	37.5624	35.4755	39.3327	41.1243	39.5923	39.8798	35.8915	36.5351	36.3892	38.0373	38.8718	36.8079	38.2961	38.2668	35.5776	34.8849	34.5391	32.4521	35.7524	37.4581	37.3036	37.1575	37.2348	39.775	38.0591	38.3088	36.9388	35.7571	35.6391	38.9118	38.433	37.4885	38.9788	34.4959	38.9041	38.8703
36.2488	38.9777	36.9113	38.3124	38.4791	36.8477	39.6909	40.2902	37.0147	38.5072	37.6814	37.842	38.5691	36.7583	39.1736	41.5162	39.1163	36.3884	35.2183	35.9356	38.728	37.5064	40.1063	38.0827	39.3852	39.0118	40.8799	39.7954	36.0805	36.6814	36.1885	41.3716	32.2003	37.5841	35.6482	37.0192	35.6336	33.148	36.4658	37.4597	34.8906	39.4963	37.9919	36.1177	36.1119	34.2208	35.198	38.5288	34.9581	35.9235
38.2019	35.7481	36.5474	36.0103	36.4576	38.227	37.5373	39.0039	40.7261	39.8642	40.8761	40.3514	39.4174	37.319	37.1814	40.437	38.1936	39.1762	38.9395	39.9727	35.892	38.9233	37.0361	36.8422	37.5282	37.527	39.3086	38.8067	38.0469	39.8375	36.9146	37.8495	38.5621	39.3064	38.5457	33.004	36.7584	37.9649	39.1976	38.3526	39.417	38.4283	38.5678	37.9478	38.3485	38.5456	37.0302	40.631	39.1705	36.809
38.4078	38.2252	38.1544	39.7355	38.3426	38.2547	35.2974	39.4934	38.8795	38.0243	39.0746	36.1941	36.7065	39.5311	39.4989	40.426	40.0797	39.916	37.4274	38.7126	36.936	36.0443	39.4493	38.9625	38.6849	39.1121	37.0777	39.6249	38.7654	37.7187	34.7139	33.2738	38.2649	32.996	38.9005	38.2158	36.4918	36.6991	38.1739	39.5559	39.3329	37.5414	35.8391	35.384	37.879	39.3627	37.5467	39.0327	36.6922	37.2985
37.9026	37.7527	40.1446	41.2578	40.3066	40.7563	39.1028	37.608	34.4204	37.8663	34.6966	37.2137	36.6093	34.37	35.4926	40.1935	34.8225	35.6694	36.3634	37.159	37.7066	37.6775	39.9863	39.2503	38.0303	37.9812	34.7169	38.6713	36.5874	38.8425	32.8419	48.6169	37.4586	34.4381	37.1212	35.8869	38.8853	34.8558	36.002	38.0805	34.3071	35.1668	38.6778	38.3876	38.0838	37.6579	37.1061	41.5177	34.0934	33.9836
36.2477	37.8339	38.4026	37.7621	37.5989	36.5669	36.7914	39.165	33.9368	36.3827	34.9571	36.9926	36.2318	34.858	37.5576	35.4732	39.1205	37.1441	33.8561	37.9758	37.6491	32.7849	35.4025	34.1451	35.3635	35.7237	36.1327	35.35	37.514	36.6546	33.8383	36.622	32.3345	36.154	36.2666	36.4722	35.4916	37.3979	37.4878	36.5591	37.0215	36.8297	38.4879	34.6651	37.2757	36.2099	35.8457	35.2846	39.447	35.2618
38.9964	37.3427	37.0273	36.8828	36.9124	37.2065	37.2086	37.9307	38.7302	35.36	37.6176	37.0853	34.5573	37.411	34.777	36.5206	34.8576	33.2183	35.2183	36.4603	34.5028	37.9364	37.8734	37.4921	34.5702	36.9363	37.1991	35.3635	33.8375	34.4231	36.4683	36.3477	36.5452	34.8608	34.7927	35.1243	35.524	35.4739	37.7727	37.5301	33.3732	33.302	35.0007	37.5364	35.9238	37.48	33.7392	34.2667	36.1922	36.8826
31.7015	36.568	35.5969	36.558	38.3103	35.0651	35.3792	36.4145	37.6361	39.4415	37.4026	36.3774	37.7145	35.8067	39.1387	35.7854	35.048	35.0486	37.5962	36.8624	34.2141	32.9958	33.4718	37.4081	37.9541	33.4374	35.0036	34.3796	35.2168	37.3972	36.3784	35.4275	36.0295	35.5054	35.4266	36.043	34.991	31.6283	33.9553	36.9998	36.3225	35.3362	34.3187	34.8156	32.3448	36.7532	36.7449	37.6464	33.6454	38.8897
38.771	37.7111	33.7163	37.8758	38.1875	38.6159	38.1382	38.2601	38.2479	39.2019	38.5642	37.9973	38.3253	38.2332	36.8845	36.0211	35.8484	37.4298	38.6736	37.7327	38.6704	37.7903	32.0323	37.9724	37.5067	36.6322	35.9196	36.9119	36.5842	33.9015	36.916	34.4963	37.0783	35.4922	35.1389	36.1382	37.5191	37.5026	37.5245	36.2551	34.8977	36.7462	37.8436	35.3913	36.6061	34.2054	36.9125	37.0129	34.9507	37.426
37.7488	36.7413	35.4806	37.3207	33.8831	35.3111	35.1347	38.1802	38.1448	36.9852	36.7831	38.7778	39.414	39.0319	39.5771	37.8777	33.1828	35.1111	32.9089	35.7138	38.2586	37.1705	36.1917	33.5357	33.7716	35.2988	36.6646	33.2687	36.0763	38.1831	38.2605	32.3098	32.5539	33.544	33.2379	36.396	36.0128	33.2864	33.8667	33.9471	37.0107	37.575	37.1971	35.4025	38.1014	39.1962	35.1714	31.9813	31.9867	36.8255
37.9235	37.9501	37.374	37.067	38.8728	37.2075	36.4246	34.6394	35.8856	39.5746	37.3432	39.1648	35.6598	35.8438	38.7299	35.1511	36.0842	35.4824	38.1485	37.4825	39.0764	30.3964	35.915	37.1026	34.6914	35.7715	35.6641	37.0764	34.9722	37.2378	34.3192	37.5828	35.394	36.1131	36.5496	37.3693	33.7771	38.4823	37.7033	37.4574	35.5425	36.0719	34.8956	37.4235	35.8582	36.8114	35.762	37.9897	37.5978	38.671
39.3249	33.6318	36.6487	37.1686	34.2381	37.303	38.8452	37.3174	39.0258	37.1159	40.5847	39.5386	38.4883	39.1569	40.0144	37.9906	38.3461	37.1086	33.3084	36.1265	35.3219	36.1957	35.0624	34.4936	37.0559	38.5766	37.3132	34.0409	38.5642	36.3907	33.8721	33.5547	35.123	35.6881	36.507	38.1735	36.7532	36.5015	35.3599	36.8829	36.7661	31.8453	35.6468	37.295	37.1067	35.1992	36.8467	37.0295	38.7434	36.0143
37.725	39.5565	34.9066	34.9211	36.9794	36.4618	37.8899	39.2846	35.3429	38.7617	35.1426	36.8003	35.223	36.4369	35.6682	36.3095	36.3121	32.0977	38.2319	35.9821	34.2315	37.5592	32.9264	33.3148	39.7359	37.8752	37.1902	37.0923	36.0881	33.3653	38.3303	32.817	35.9673	37.2824	35.6053	31.359	37.9229	38.0372	38.5925	37.7928	37.2048	37.9402	37.7021	36.911	36.1356	37.4223	37.8872	36.6957	38.2622	38.2938
36.5998	35.4475	36.426	37.4188	39.2086	35.3928	37.0797	37.611	38.7234	38.1739	39.5226	38.9219	36.096	38.3967	33.136	36.4915	36.2465	36.9466	37.3033	37.0169	38.1424	36.2743	36.1257	34.5907	35.2228	36.8056	34.6788	35.6447	38.1369	32.2232	37.719	37.8016	34.8873	35.5564	33.5957	37.8513	36.1071	36.4763	34.2773	37.3189	36.1158	38.0859	36.9243	33.2282	37.67	35.9959	40.2635	38.1297	38.7069	39.2245
35.5232	36.1701	34.8102	36.8052	33.7098	38.0839	35.8174	35.79	35.7162	38.7287	38.2721	37.2663	39.2465	38.2748	38.7286	36.9642	33.4309	35.9385	35.9467	37.7795	35.0213	36.447	37.7367	37.3127	37.5314	36.5323	35.4168	36.7501	38.325	37.7119	35.4829	40.2388	35.9864	36.7964	34.1986	36.2685	36.9133	35.2406	34.6431	33.9849	36.6512	37.4901	38.1682	38.024	36.853	33.9777	36.4818	38.0655	36.5142	35.8872
37.2195	36.787	37.313	32.8226	35.5167	36.5226	36.0187	37.9026	37.3694	37.9503	38.2873	38.2403	32.4247	33.2207	37.2959	36.45	39.9537	36.7567	31.9859	34.1577	36.6406	33.7643	37.1222	32.5237	35.9814	37.9138	34.7268	33.6335	35.5903	37.2576	34.6196	34.6679	35.7996	36.2755	37.5532	32.6726	33.2664	37.2168	37.9692	36.9549	35.8586	36.5335	36.591	33.4591	35.7677	39.0773	34.8118	37.4226	36.047	39.0253
37.7966	33.3167	38.3042	36.9933	38.9466	35.0684	34.0911	35.4957	37.4754	39.2313	35.7755	33.4882	37.01	35.8535	35.6906	39.3152	35.73	32.0323	38.517	37.6913	37.875	36.4856	34.3724	34.1855	37.8835	34.9294	34.1724	38.7441	36.5814	33.5696	31.8063	34.6768	37.0398	36.8869	35.8761	38.2649	38.6678	36.9506	36.8163	37.3543	34.9587	33.172	35.1583	36.7549	37.3462	35.1897	38.6991	38.5496	37.5883	37.2101
33.6978	35.8533	37.2496	37.6573	36.6298	35.2903	38.6796	38.0064	37.1592	37.0758	36.8355	37.0074	35.0724	34.8952	36.6918	34.2574	33.107	36.7016	35.6109	36.0175	37.2478	35.9197	36.2154	38.5025	33.8558	35.4807	37.4211	33.9323	36.0455	35.9918	35.9754	35.1333	33.7862	37.1866	35.9539	35.334	38.0843	38.5782	35.3923	37.5988	38.2541	35.9413	37.0557	36.6455	34.2884	39.0068	37.5598	30.8286	32.7386	38.3404
37.7178	37.111	36.8055	35.7932	36.0633	38.6274	38.8298	37.2296	36.4114	33.8477	33.7059	34.8238	32.8884	33.3993	34.7741	34.6884	35.7652	35.7358	35.186	37.3864	36.7938	37.5782	36.5115	35.4161	38.6177	34.4597	37.5813	36.8662	35.5023	38.6948	37.0434	36.7932	36.8629	37.6801	35.7234	38.5475	37.2032	34.5214	35.8681	37.3924	37.9645	36.0866	34.9288	36.3256	38.9911	35.3592	34.7159	34.7394	37.6278	36.5257
36.6408	35.1617	35.7744	38.8927	39.1632	37.9518	39.4257	37.1995	39.3845	38.9797	39.224	37.9578	39.0828	36.821	36.4141	35.9174	35.0824	36.017	34.5607	36.4136	37.7175	35.3462	33.781	34.9529	37.8596	38.1279	34.0837	32.0962	32.7659	35.5253	40.5759	35.077	35.5808	34.5381	36.3268	34.2403	39.203	38.1267	35.9275	37.0253	37.0326	38.7049	35.6288	37.9971	37.3131	36.2407	37.467	38.2892	37.3321	36.7509
35.4834	35.7696	36.3788	34.593	35.081	33.0909	32.1923	37.8723	38.1217	36.1815	37.5015	37.0512	36.006	39.7641	39.2188	37.1558	37.4203	37.5343	37.3583	34.3884	36.9445	36.3779	37.1344	38.6398	35.5354	32.0003	32.4899	32.9815	33.6165	36.0546	37.4419	43.9561	35.6545	34.9523	33.2517	35.6804	36.7392	34.5586	36.5221	33.7274	33.5705	38.0271	35.7033	31.8869	37.8854	38.7314	37.1152	42.4705	34.7328	35.6462
32.9827	33.6939	31.8702	33.3273	35.5595	36.1965	36.2211	34.0083	34.4378	36.072	34.3369	36.5817	33.7202	34.6578	34.7627	37.5182	36.7941	38.376	35.4713	37.4786	40.7793	37.8485	36.947	38.6452	39.752	38.5121	36.3143	39.1908	37.4501	39.2695	39.314	39.2923	40.6227	37.5448	39.5769	38.7437	38.5136	36.2298	37.5544	36.0833	38.7359	39.4668	39.7006	38.1285	36.8756	38.01	38.3842	37.378	38.671	35.051
35.8267	36.4149	35.5928	36.8531	34.0253	35.4943	34.6274	36.917	38.688	35.6589	35.1583	34.1555	35.0708	34.5002	34.8258	35.7918	40.6735	37.3201	39.5921	34.8326	37.5337	38.7518	35.2982	38.0773	39.0961	39.1859	38.6003	39.0178	39.6872	39.6675	37.9255	35.9169	37.5212	36.7237	35.4339	37.342	38.8526	35.8975	38.7169	38.3411	38.5133	39.1073	35.9128	39.3914	37.2559	39.0056	36.2368	38.2146	35.2768	35.4251
35.3217	37.7937	35.0213	34.7675	36.6811	36.113	35.0508	36.6959	37.5237	33.0734	31.6918	34.778	35.9634	32.7777	32.564	34.2473	39.8668	36.9617	37.5446	38.3688	38.3024	36.8892	39.4257	39.0522	39.648	36.2807	38.8879	37.4571	37.5876	39.9701	39.2397	40.0634	35.4184	38.5201	39.2116	33.4416	35.2268	38.6375	39.4261	34.9412	33.9541	39.6789	37.27	35.4691	34.6286	37.9552	34.9024	37.4784	33.3004	36.2499
38.6255	36.4702	37.5952	35.1067	34.7063	36.0569	34.0146	33.9835	36.912	34.2485	35.9196	31.7118	34.3658	34.1144	34.7528	32.3618	37.0585	36.8674	35.4955	33.7194	35.207	38.7919	37.5407	38.4227	41.1309	39.4206	38.2316	36.2249	39.1357	39.138	37.1593	35.4285	40.583	39.8576	38.1888	39.0129	38.7234	36.0443	39.0077	39.6171	38.0759	33.4572	37.3472	40.5486	40.2816	38.6673	41.5483	35.4889	38.0992	38.6155
37.4397	36.876	31.88	31.6054	35.6185	36.8932	36.9294	35.8382	36.4101	36.3624	33.4498	34.0446	36.2968	32.5688	34.3317	31.4377	36.4728	37.8317	36.8368	37.4401	38.6498	38.3653	39.8199	39.8901	37.5134	35.8074	37.0399	38.6489	36.2134	36.5744	37.7977	36.4086	37.1068	39.9409	35.9996	40.2382	37.6906	38.8476	38.8753	39.4658	35.9322	39.8446	37.1797	36.0407	36.5075	37.9683	36.0488	39.2025	37.9738	33.6632
38.5911	36.1039	37.9464	37.6712	35.8503	36.8021	31.3692	32.3836	35.1476	30.5561	36.428	35.3926	35.6972	32.6153	35.0579	34.9219	37.8492	35.5315	37.6699	37.6969	40.7456	39.138	39.4217	36.9694	39.226	36.0461	37.6353	36.6577	37.9819	38.7726	36.9709	38.0526	37.986	37.3464	38.2193	38.6457	38.3267	38.0174	39.1021	36.2911	37.4065	37.4113	38.3681	38.7144	39.8144	36.7543	37.0668	37.8021	36.7292	36.5457
32.4398	37.4091	36.3042	34.397	37.7839	32.0866	36.9799	32.6507	38.8437	33.6574	35.7755	32.9317	35.2514	34.8402	35.9253	33.1345	34.4074	38.9626	38.5735	37.4074	36.9763	37.8657	37.1387	37.7638	38.4015	39.6894	38.4983	38.0997	37.2444	35.2838	35.0448	36.552	34.9778	38.9552	36.6475	39.0666	34.5677	38.7341	36.5808	39.7285	37.8442	39.3717	39.8715	38.6936	35.3418	40.0168	38.0356	37.6035	35.2117	37.5325
33.3608	32.9419	34.2138	35.096	33.0147	36.6872	36.9596	33.3858	36.3438	36.3663	36.7288	37.3537	36.3834	34.0326	35.3173	33.4493	37.0467	36.7836	37.6333	37.9743	38.7929	38.0057	37.8325	38.649	38.7128	36.6826	39.1442	39.4854	40.4401	40.1749	36.2819	36.7213	37.6615	38.5039	36.4656	35.2412	36.4812	39.4099	37.1404	36.9451	38.3143	37.953	37.0122	39.066	38.8989	33.784	37.4047	39.0484	34.0896	38.092
36.9006	32.2359	37.0275	31.5491	32.6104	34.5285	33.2531	36.8268	36.0491	36.2464	37.1418	32.4879	35.1549	34.4645	35.2095	33.8865	37.2566	38.2747	39.0939	38.2921	37.5193	34.328	35.201	39.3441	36.1727	38.3293	38.6573	40.1284	35.051	37.5194	38.107	36.8808	36.9192	38.8403	37.2522	38.2523	36.1033	37.2193	36.9738	37.6234	40.4825	34.0236	37.0591	40.11	36.606	39.7182	39.165	35.9487	38.2238	37.5404
38.6975	37.2823	31.4106	34.0685	35.2035	35.8844	34.6366	36.0232	34.3928	35.4312	30.8849	33.0878	35.1229	29.7957	37.1582	37.582	37.1271	36.2179	38.8698	38.201	39.6037	39.7869	38.3661	39.3276	39.3289	36.7838	35.1269	35.3363	37.971	39.9042	38.8943	39.764	33.1109	35.4064	34.9189	38.8862	37.5722	36.9212	34.754	39.1933	37.088	39.6251	39.8898	40.3507	38.8767	36.1023	35.8805	40.2529	38.9118	34.1717
34.8728	37.1347	36.118	36.1379	35.2372	35.0951	34.889	34.3837	34.792	34.3138	36.3428	34.8881	36.4565	35.6401	33.8361	32.7282	37.449	38.9515	37.883	39.2304	40.2518	40.1052	39.4653	38.6978	39.7141	38.1015	38.2599	37.9548	39.7307	36.3655	35.1493	40.2971	40.1247	36.2603	37.7437	39.0877	39.5745	37.7787	39.4371	39.2065	39.6058	36.8904	39.0091	40.0525	39.9601	35.7804	38.5755	34.5187	32.6654	38.4301
37.9394	36.2068	37.7116	36.1566	34.2197	36.045	35.0715	32.6614	34.3826	35.6647	34.4575	36.339	33.8569	31.6136	35.4083	31.8977	37.5694	38.1588	37.3613	35.7515	34.4233	39.2482	38.212	40.2468	38.1996	38.7653	38.7421	38.2641	35.2946	39.3261	39.6184	40.1313	37.5263	38.3394	38.0569	36.2969	38.495	38.5999	41.1737	39.5036	38.0853	37.1054	37.7331	34.4129	39.4434	40.419	38.8176	39.3016	35.0103	36.4183
37.4301	31.4816	33.3779	35.2886	34.841	36.1964	33.2445	34.3666	36.7169	35.1772	35.2008	31.4384	36.9416	36.3447	33.6213	36.8689	35.528	36.6942	39.0672	38.1343	39.7076	34.5706	40.2278	38.8345	34.4066	37.8082	39.0512	37.2997	38.1179	38.7536	34.6684	33.2897	35.5332	35.2031	36.2171	39.0558	34.5359	35.4498	36.7802	36.2292	38.8244	39.1672	34.7438	39.9546	39.9888	35.9358	38.4633	38.7273	35.6196	36.6178
37.8127	37.286	37.9598	35.5627	35.8564	37.0948	37.3802	35.0047	36.883	34.1304	33.7236	36.5817	33.3007	36.4216	34.2925	36.1397	37.8106	39.6126	39.161	39.1184	39.043	39.999	38.0332	36.2745	39.2986	38.211	40.0787	39.2021	39.4352	34.6563	40.3506	35.8554	37.6435	37.4367	37.2631	35.0332	38.7045	39.3078	36.7875	38.6986	37.7492	38.5677	39.7889	37.4394	37.7934	37.027	37.407	34.6252	34.9657	32.4547
35.3822	35.7	35.9672	37.0752	32.3429	35.1325	34.5816	34.998	36.8608	35.5365	35.0909	34.6721	33.6604	34.6462	33.2184	33.2448	39.4385	34.9003	39.2826	37.9194	40.539	37.0041	36.7243	36.7578	36.3165	37.1687	38.116	37.976	38.6635	39.409	37.6913	38.841	38.8015	38.6311	39.4425	39.1794	39.5212	38.6939	37.2285	34.6297	37.2454	39.4626	35.1785	37.7073	38.773	36.016	37.0061	35.5301	35.0915	32.0054
38.4171	38.2792	32.7108	36.2637	36.0922	32.9999	35.7228	35.8945	37.3269	35.4248	34.4823	34.1563	36.0015	35.2504	36.7336	43.6189	38.981	38.6273	37.2473	37.4885	38.2107	39.1186	36.4265	35.6258	37.6507	36.6584	35.3481	38.2247	37.7874	34.3442	39.0266	40.5884	37.9135	35.2728	38.8108	35.8577	34.973	38.2616	36.9854	38.5968	37.0465	36.4005	37.1995	39.1884	35.507	37.9098	40.8378	40.5845	39.6268	34.4755
37.686	38.3348	40.4207	30.4896	34.6368	36.9132	37.9935	32.1024	33.8372	33.5552	35.1311	30.8167	35.2977	36.7736	30.689	33.4735	31.1244	32.9353	34.5781	31.4425	35.8463	35.198	37.5227	35.8699	35.3439	36.5907	34.1429	37.6878	34.0688	36.6544	35.7323	34.8718	38.5881	38.1171	39.7968	36.4642	36.0786	37.1363	31.9008	35.3416	34.5663	35.5066	36.8445	35.3535	34.0505	32.262	32.5797	34.4344	39.4561	35.6744
32.867	32.6032	36.52	34.0609	34.2009	37.2777	36.4321	33.4135	34.65	37.0759	35.485	35.9622	35.7812	34.1019	35.8375	36.9542	35.6996	34.5612	31.9768	35.1924	35.5201	36.0032	35.1372	35.9295	34.8799	33.4977	34.6983	37.2288	35.3291	35.3926	33.7001	35.866	35.2883	39.14	35.4756	36.5099	37.6182	38.3144	34.805	34.2275	34.4099	35.1396	34.3679	36.4689	33.5449	35.4884	34.3227	35.0335	32.4455	35.9806
32.6601	31.6774	33.4634	33.143	34.1267	37.5494	36.0988	37.5101	34.762	32.6303	34.1485	33.6587	35.4874	35.2897	34.5096	30.63	33.7225	36.1845	33.6749	33.8067	35.6626	35.7884	31.9985	33.5618	36.5269	37.2758	36.7072	36.63	37.0538	33.7182	34.8256	29.2809	33.2711	39.1035	35.6111	39.7282	37.5133	36.7767	37.8018	35.91	38.0582	37.1918	37.6956	38.0302	35.8822	36.625	36.414	33.389	33.2337	36.4558
35.4494	33.6036	33.8858	33.9659	36.611	35.2599	32.0305	33.7817	35.8661	37.3659	35.732	33.2136	32.4802	35.8672	35.0319	34.5676	34.1137	33.2006	37.1175	35.751	33.8604	36.9575	37.1454	36.0053	36.6005	31.8243	30.3229	31.3065	36.3248	37.2045	34.1382	37.242	37.4046	39.6399	38.9701	37.4237	35.9748	36.888	36.9535	38.6583	35.9421	33.1981	35.2978	36.3627	36.3731	36.8529	36.7385	35.972	38.2525	33.6185
32.8863	35.3565	32.1496	34.7765	31.5344	35.4408	33.1342	36.3423	34.0246	35.7744	38.3399	34.851	33.3905	31.3829	33.902	32.4941	36.2933	33.5171	32.5951	34.7975	37.7245	37.8158	35.4184	37.7292	32.0361	31.9559	36.6629	36.338	36.3645	35.6712	33.6784	38.2178	35.0226	38.6338	38.7047	36.4447	37.484	36.7453	33.4087	33.6058	36.6751	37.9174	37.0651	34.9397	37.1392	36.5689	35.1657	36.1	38.7276	35.6001
29.7451	37.7764	33.3622	36.0597	35.1386	37.4312	32.4496	34.6866	33.0312	36.55	35.7372	35.8385	36.6356	34.7759	32.4874	31.7787	37.7996	35.62	36.1214	31.3781	36.3201	37.0628	32.6548	34.2123	35.9786	36.5216	34.646	33.8746	36.5299	36.5465	37.6449	37.1223	38.254	38.0674	38.8956	39.0934	35.8857	37.9213	37.5423	38.1026	36.4998	36.6823	36.3471	36.7527	37.1486	34.8797	33.9389	35.4217	34.9406	35.2948
38.4373	36.5333	35.893	32.1842	35.7544	35.388	31.5494	37.7216	29.568	37.5895	32.0887	38.2874	35.0314	36.9741	35.0114	38.0298	35.2891	36.3787	34.9998	37.0711	36.3385	32.438	36.0614	32.8743	35.858	34.5181	36.6981	34.9795	35.8695	36.7203	35.4837	35.9074	35.7041	38.8039	33.1648	33.8261	35.1878	36.22	37.6473	37.2465	36.1129	36.6975	37.1127	36.7873	37.3715	34.0866	37.2827	35.2768	33.4557	34.8043
31.7704	34.6484	32.5584	33.6892	35.1321	34.2204	35.6669	36.6603	36.7632	32.4999	34.2516	31.5814	32.9707	41.1062	39.7301	38.1888	33.2516	35.3141	35.4564	35.9789	34.8169	35.1898	36.1356	35.5247	33.8185	36.3705	34.9609	36.624	36.6916	34.0858	34.0942	35.9428	38.1119	37.1021	34.3939	38.1471	36.5486	39.0093	36.7882	37.335	35.4073	37.4958	35.6552	36.4022	33.9109	35.5387	36.2085	34.5379	34.0699	34.6607
37.3299	33.4286	34.8387	33.063	36.7672	36.521	33.6757	29.5771	34.7134	34.6396	33.7802	31.5721	31.478	33.68	42.4968	35.8647	36.0906	34.8384	36.268	37.8427	31.467	34.8298	36.2129	35.4771	35.1491	31.4815	32.2961	35.337	38.4775	36.8681	38.129	32.363	34.0045	36.3735	38.0931	36.5959	36.622	37.542	35.3989	36.9454	38.1816	37.6913	34.8508	32.0673	34.3642	36.0725	36.3344	33.226	34.4638	34.2917
28.7119	37.5318	35.7382	31.3428	32.9615	31.0024	33.9599	32.3319	35.9213	34.5041	36.3102	35.3591	35.0002	33.3989	35.0435	33.8313	37.3075	37.6457	37.834	38.3082	33.0295	35.0256	36.7251	36.4619	35.1437	36.0872	35.1351	30.1691	36.2628	32.6151	33.6747	34.4568	38.9814	34.1958	38.6261	37.6243	35.9312	34.8404	33.7131	36.6376	37.0224	34.2004	35.4527	38.0451	36.6374	37.7023	37.0362	33.1232	35.522	36.3539
37.0393	36.4692	33.3215	30.5115	30.4878	36.3684	35.1605	36.9569	36.6848	34.1582	36.2572	34.2895	35.07	35.0421	35.5626	35.2872	38.0152	37.369	41.4594	34.2378	37.5404	37.5511	41.0379	36.5777	35.689	36.0605	37.0141	32.1614	33.7916	34.6217	33.5628	33.7374	33.5139	33.0064	38.9573	37.1924	34.9366	38.6739	37.0728	36.5712	36.6909	32.5686	35.4499	35.7535	32.4501	35.6566	34.9083	35.5929	34.6553	36.0359
34.1259	37.9665	35.0836	36.2962	36.2834	32.9849	36.4482	35.6666	35.1094	34.5078	35.8327	34.3851	37.3921	34.3918	34.1383	35.2046	32.554	33.9927	38.7072	35.0903	31.0076	34.3275	38.6444	38.3338	38.9913	34.9758	30.5279	35.8255	33.6549	37.8744	38.0567	30.9805	37.3876	37.3348	32.1019	36.2669	39.4831	33.2607	36.626	35.5925	31.9263	36.0603	37.8736	34.9343	36.2329	37.7453	36.6989	32.732	34.5099	35.1614
31.8134	35.737	35.1335	36.4462	36.0548	37.5831	37.5093	36.0021	37.2605	35.7867	35.1243	32.384	37.0658	36.4626	30.9494	34.5753	34.9737	31.106	32.85	35.8632	34.8806	33.9978	33.8812	35.7847	38.4526	39.6511	37.2687	35.1513	37.2533	37.3287	36.142	36.1233	35.8908	32.9164	35.845	36.1496	37.0835	37.4129	37.1304	35.5216	34.7135	36.1215	34.2876	36.6539	36.7877	35.725	34.5281	37.2667	33.6407	35.8911
34.5118	34.8485	35.5228	35.1188	32.9902	34.9514	36.6067	36.0189	36.8466	36.2175	34.4321	35.1342	35.8864	35.4563	33.9254	31.0179	35.3765	36.8665	34.9823	32.6069	37.0257	37.3239	35.7371	36.6053	33.8509	37.0136	38.6127	37.1387	37.4726	32.74	35.7094	35.2801	35.4003	37.8954	38.3513	38.5739	38.1294	36.4583	35.5012	38.2967	34.3933	32.4293	34.9171	37.4569	34.0743	36.9253	36.8096	36.9586	34.0273	36.5402
30.4209	35.8328	37.4045	30.239	37.4331	36.7189	35.9969	33.6447	35.9533	37.0407	36.808	33.1039	31.2129	29.8127	36.9296	31.8454	36.1368	35.9405	37.7481	34.0058	35.5021	34.4092	33.9398	36.6219	33.6922	33.6482	35.0457	34.9444	36.5431	34.8848	36.9434	30.8505	33.8867	38.6912	36.3327	33.9744	35.8689	38.199	37.9457	35.8293	36.9736	34.9392	34.2983	34.7358	36.0603	36.1151	36.6002	35.2587	35.7653	32.7206
36.9021	35.5953	31.2063	34.6813	36.3043	36.0086	35.798	29.9096	33.1897	36.7323	36.3541	33.948	35.5248	35.38	34.8526	37.504	34.4178	34.0789	37.64	35.1328	33.0558	34.9553	31.8184	33.4281	36.0202	33.2778	38.7766	32.5063	36.6918	37.1446	34.3844	40.2321	42.4528	40.394	33.3766	34.6035	31.6839	36.4071	35.6805	36.1898	37.2354	36.6742	36.3504	35.7796	34.4465	34.8716	35.4297	40.8722	33.2808	33.4746
39.3922	40.2756	38.9122	41.1177	38.1411	40.1769	35.5461	37.6656	38.9695	40.5573	40.4262	41.1368	41.1409	40.8156	37.4853	39.3635	35.3394	38.7616	37.356	35.0286	38.8456	37.4931	37.0697	35.6864	37.5814	37.9297	34.444	35.1029	36.594	36.0848	40.6759	40.345	31.5418	36.5928	38.5994	33.7064	30.3852	31.5717	31.5965	29.0951	33.6481	34.3193	33.7796	33.6834	32.5634	35.0869	30.1121	34.7705	39.5588	38.244
40.0185	36.1104	37.8544	40.2943	40.0566	40.5927	40.981	40.1273	40.5657	37.9855	40.4642	38.201	37.3959	39.8958	40.9141	40.5297	37.8604	37.497	33.5066	37.4841	37.2048	33.3355	36.2561	34.5944	37.5579	38.6491	37.2679	36.5031	36.846	36.436	34.8258	36.8577	36.586	30.9181	33.8597	33.2534	35.7213	33.4368	36.1548	30.9584	33.0941	31.4486	33.7486	33.0117	32.8354	30.6439	33.857	36.6581	36.6275	39.1505
38.502	40.6149	41.3511	39.3571	39.4538	39.7342	41.0493	40.2461	38.5236	38.723	41.3847	40.4988	38.1497	37.8097	40.0414	38.0702	34.6509	38.6064	37.6974	38.5198	37.4407	34.7843	35.5567	33.2572	37.7094	38.3993	38.2955	37.432	37.3728	37.2115	37.7468	38.7722	38.0537	34.7493	36.3209	32.0113	31.2815	35.9808	35.3465	37.7411	33.6109	33.4423	27.9007	32.5294	30.6396	32.5434	31.5658	35.7861	34.7605	38.4613
39.1896	40.2702	38.234	38.329	39.5455	38.9746	40.443	37.2275	36.9493	39.5074	39.6098	39.455	40.2658	40.5627	41.0564	39.2226	38.1444	35.636	33.3831	33.1633	36.7897	37.4369	34.4878	38.386	36.4415	37.0207	36.6479	36.4454	37.0189	37.2195	36.8419	37.038	34.3661	33.392	36.7681	32.5802	31.4105	35.0954	33.8039	34.2607	32.3925	33.4231	32.2883	30.8113	33.6567	30.5897	35.4549	32.3687	38.739	36.9465
41.279	38.6094	41.1713	40.0176	38.6517	39.403	40.0311	37.9335	40.194	39.9822	37.7398	40.4004	38.7833	38.3602	37.747	41.8228	36.1644	33.6407	37.0585	38.2576	36.5775	33.5625	37.3175	37.8746	35.7226	35.8997	37.7233	36.0457	36.9455	35.3984	36.2968	35.8378	32.4695	34.1783	31.1356	32.1102	30.1061	35.0783	34.4204	35.5479	36.1545	30.2064	34.2694	34.1478	36.5128	31.1126	33.5695	31.0223	37.3098	38.4797
38.7543	40.3249	41.0384	40.5721	40.874	39.5534	40.2771	40.7932	40.7019	40.8017	38.6172	41.38	40.0136	37.2526	40.437	36.0397	34.6689	37.8207	37.7531	37.5239	34.2368	37.5243	39.426	36.3828	39.0849	39.2163	37.5143	35.6724	36.1295	36.6202	38.014	36.84	35.6091	34.7735	32.0561	33.5023	30.4662	33.5738	33.8492	30.9654	31.1124	33.3096	28.9929	31.0905	34.0941	33.8643	28.2516	30.8872	36.5862	37.7597
41.3822	36.2655	40.9242	40.5887	40.9624	41.6402	38.452	37.0595	36.4017	39.113	40.6548	40.5724	36.6259	41.0828	39.3564	38.87	35.6082	37.5115	33.1656	34.0345	36.54	37.1634	37.8404	38.9877	34.2613	36.452	37.9135	36.9505	37.3072	37.2612	37.8726	36.5564	33.5602	34.4982	33.6455	33.2057	32.6514	29.7317	33.6629	32.1821	35.7994	30.9182	31.3506	33.3468	36.5457	32.8309	34.6373	34.1974	38.5	37.3501
35.0003	39.5535	38.2952	36.6872	38.7932	40.4654	40.1497	38.657	40.9906	40.2362	36.8114	37.0884	38.5756	40.5432	38.0013	39.7002	37.5535	38.0251	36.2301	37.3323	35.6044	34.9214	33.9226	38.1397	35.4615	36.4202	37.3637	37.2911	36.0057	36.2411	36.8849	34.6258	28.8906	33.3797	32.8721	33.3809	29.0448	31.9156	34.1673	37.8281	30.7716	31.872	34.9676	35.2577	34.5255	33.0262	34.7428	31.6087	37.4561	38.4187
39.8373	39.7817	37.5538	38.7946	40.7621	39.0123	37.8339	39.8241	39.6247	39.0281	38.2319	41.2393	41.4671	38.896	37.8485	39.4127	37.5067	39.4448	37.7153	37.4744	37.7353	35.3453	35.0487	34.3246	37.1563	37.0822	37.6621	36.885	37.5022	37.3647	37.5381	36.7642	31.1731	34.7044	34.6013	33.3173	36.9979	34.28	37.9986	35.1322	36.9928	32.3003	31.1986	32.9307	35.9462	34.3873	36.1644	34.0735	36.849	39.0068
40.3969	41.1965	41.3883	40.5204	36.8251	37.3323	40.293	37.1108	37.4225	40.564	40.5889	38.5888	40.3596	40.7453	40.0184	35.8573	35.7984	38.6711	37.4703	38.4815	39.1495	38.7018	38.2448	40.0284	36.0918	35.4335	38.2023	33.9711	37.562	37.1339	36.7605	35.8291	35.1573	34.6481	30.4012	35.07	29.9967	30.4272	34.6399	36.403	33.1327	31.3416	33.7662	35.3677	35.5382	28.7188	36.3774	30.8673	37.5927	37.4435
36.7902	41.1728	40.9824	40.9091	38.9207	40.0478	36.2875	40.1807	39.3096	40.7314	37.9798	38.1548	39.5625	38.9634	39.7031	39.8731	36.2546	35.3213	35.3744	36.2242	37.2483	36.0184	37.307	39.2581	36.7366	35.9117	35.3542	37.0644	35.0707	36.0991	36.9699	37.2393	33.2736	32.8774	33.2483	34.0864	32.4029	34.9238	37.4074	32.5224	35.7804	35.5722	33.0432	33.3118	30.7494	37.1916	36.3796	32.8413	37.1139	38.5818
37.9204	40.0996	36.8253	36.9455	40.8801	42.3102	41.4963	38.2151	36.6884	37.7934	39.3223	40.7847	39.1641	38.5821	39.5303	39.0755	39.0418	37.1215	38.6314	36.4202	39.4096	38.1498	37.8282	37.5032	37.7793	39.9157	38.4083	39.0789	36.9854	37.9319	35.9724	35.5669	33.6202	33.456	33.0516	32.4776	35.3617	37.6078	39.2595	35.4592	34.3027	34.1551	33.4764	30.6638	35.1185	34.1184	35.5649	34.1493	39.5561	38.6991
41.9907	38.1923	37.5517	41.2034	39.8082	36.8529	40.285	40.3609	41.0216	41.6148	41.5018	40.3783	37.5095	38.0073	41.5071	37.2644	35.2565	35.9563	35.3488	39.0458	37.9718	38.6269	36.7659	35.184	36.0238	32.973	37.9959	37.4264	36.3972	36.3603	36.0981	33.3489	32.4445	30.6408	32.2241	32.4544	35.738	32.1176	32.1313	34.8572	33.8259	35.2219	34.0944	34.5472	34.7353	31.8837	28.1386	38.2043	39.0918	38.2857
40.5289	43.4299	41.206	39.4331	40.0798	39.4135	36.1557	40.159	40.7974	36.7838	36.9241	40.7986	39.6885	40.5814	37.0449	42.6703	38.4843	38.4615	37.6645	37.9651	39.3766	37.3992	36.8046	33.7537	37.0911	37.8521	34.9684	34.9792	37.6542	35.5071	36.0375	37.9885	32.9178	32.4699	33.1552	33.7632	34.4227	34.916	35.9187	32.769	32.7916	35.6241	36.0202	34.7949	31.8508	32.1483	33.3572	35.1422	39.4771	37.2496
37.6269	39.5116	38.8848	38.0807	40.8156	40.803	39.1503	39.2966	38.5029	37.7263	39.2247	38.4847	39.2036	41.362	41.1541	40.7583	32.2364	33.4968	35.9604	32.528	34.266	36.7129	36.1613	38.8576	35.8251	36.5624	37.4864	36.6848	36.1399	35.8847	35.4042	36.2684	33.1072	33.277	30.5008	31.9397	34.6617	34.1351	33.5335	42.1367	32.918	29.4553	32.1551	28.4801	32.3678	31.2112	35.8228	29.9758	38.6466	37.9955
38.8737	36.769	39.6077	40.5002	41.0124	39.8293	39.7207	40.9478	37.1483	41.0137	37.1356	39.0697	37.6564	38.8379	40.9346	35.2436	37.9401	37.6005	36.1842	36.8733	36.0668	35.874	37.1084	34.6729	33.0575	35.9682	37.3062	36.5831	37.8624	36.2054	36.5819	37.3665	33.9257	32.2919	31.714	30.2555	33.9909	27.8254	32.4118	39.7338	31.2468	33.5362	26.8163	27.7152	27.4554	34.5931	32.8513	40.4866	34.8235	34.6152
41.9303	39.6698	42.6378	41.2944	38.4136	38.5668	41.5837	42.9054	38.9753	42.4458	41.3989	42.0145	41.8471	38.8218	39.0927	37.961	40.5872	38.1077	38.5247	37.9874	36.8859	37.5549	40.8021	39.7181	36.497	37.2105	38.7665	40.6447	40.3522	39.5032	36.3515	38.3949	36.7623	35.78	31.6768	37.5734	38.0413	39.0382	37.8738	35.53	36.1303	36.7212	35.26	36.7352	39.4747	36.4771	33.5431	34.5217	40.1937	40.6875
39.0966	40.1358	40.619	39.6722	42.8749	40.6868	41.5172	40.9935	41.6904	39.8972	39.2913	39.0556	40.9434	41.7588	41.42	41.7776	39.7119	39.1608	40.4427	39.4495	36.1727	37.3169	36.4232	36.2549	39.2364	39.4417	40.1461	39.4409	39.7039	38.934	38.2898	38.089	36.6779	38.073	35.3371	38.8142	33.9324	36.3719	36.5502	36.9898	37.6538	35.7604	39.6118	37.9341	37.5391	38.9608	38.7685	37.4376	40.09	39.838
38.7975	42.593	37.2085	41.4983	39.5303	41.9049	39.204	42.3546	39.1087	40.3778	41.1189	39.333	37.9516	41.6468	40.466	41.6935	37.1423	38.0809	37.7675	38.6943	38.3166	39.4231	39.6112	38.8957	38.0565	38.5336	36.694	38.5174	35.7861	36.0542	40.4822	39.0169	33.1732	39.1856	37.5568	39.6648	38.7521	39.7111	35.7247	37.2202	37.3203	38.6633	37.5335	38.7023	35.6059	39.6558	38.4304	38.3334	36.6509	35.5364
39.5779	38.7749	39.1419	40.6962	41.5479	40.4467	39.4558	40.5267	39.0195	39.5374	42.8495	38.3858	40.6253	41.0662	39.1059	36.8544	35.6098	36.7729	38.7941	38.712	39.7237	36.8948	39.2341	36.6268	37.1498	39.0808	36.3598	38.4851	37.8598	39.4892	39.8357	38.7676	36.8715	38.4891	38.6788	36.8373	39.0318	39.2488	38.3551	37.2486	35.1122	38.8436	35.1944	36.3584	39.5196	39.6577	34.0116	38.9396	37.5313	36.9968
41.2353	41.6281	40.4914	41.6553	40.9973	40.0288	40.9366	39.8852	40.389	39.7889	39.6755	39.4505	41.6371	37.4112	42.236	41.6954	41.0309	39.097	39.9179	39.6511	37.2737	37.4754	39.3797	37.597	39.3346	38.6961	39.1451	38.6358	38.1523	38.8535	38.7419	39.7065	35.9755	38.8465	38.5045	37.0557	38.7873	38.4908	37.6109	34.0027	38.1619	38.1066	39.5788	38.9137	38.4262	37.0922	35.033	35.971	39.4664	40.265
41.3736	39.6584	39.1898	41.1966	39.1278	39.4054	41.6984	41.8713	41.0002	39.9098	38.7571	41.8302	40.0164	39.0336	39.3138	39.383	39.5902	39.2194	39.9674	40.3567	37.4476	39.5975	39.6918	36.6077	40.62	37.9327	38.178	35.7854	39.7149	39.4798	38.9042	38.7729	37.9964	35.2588	37.6384	37.0191	38.5449	36.1254	35.964	36.5083	37.6534	39.1133	39.5023	38.4915	37.9985	39.7267	38.7622	37.9263	38.6982	39.2285
38.2953	40.0099	41.9245	37.9963	40.0323	41.3278	41.7891	39.1797	39.5483	41.6654	41.5961	40.7005	40.0615	41.6851	39.5688	38.6319	36.0763	39.7115	39.2828	38.7123	38.1281	38.6592	37.7323	39.5996	38.7162	36.1475	38.5355	38.5959	40.6754	40.5581	39.566	37.6798	37.3083	39.4096	38.8493	37.3405	38.7383	38.6855	35.304	38.0266	36.4615	37.2476	35.2257	36.6683	36.9637	34.8924	38.2123	36.5656	39.6426	36.002
39.2393	40.5268	41.6591	37.3237	38.5942	42.5848	41.7694	38.6376	37.796	40.4522	42.1312	42.7085	39.3732	40.3221	41.3736	40.7258	40.5135	40.4692	38.2918	39.4315	40.5099	38.9614	36.8815	39.5932	38.3629	37.813	37.8419	40.7962	40.206	37.8571	38.5049	38.6408	38.3054	39.7209	37.0694	36.8852	38.9276	38.7247	35.6983	36.8708	39.2408	39.009	38.152	40.203	38.6157	37.295	37.5422	35.9072	36.9409	40.2833
41.8445	38.5999	41.2796	41.8519	41.4104	40.1237	40.1622	41.3222	42.0437	39.883	37.8055	38.1315	40.8385	40.4695	40.7689	40.5993	38.2565	38.671	36.118	40.6699	40.2869	37.8694	37.6668	39.0593	37.5467	39.1752	40.8527	38.5708	38.7099	37.8043	39.598	37.9673	35.0491	38.2765	37.0878	37.5112	36.1555	35.461	37.7642	38.5709	39.5162	39.8925	39.016	37.3432	39.0201	36.327	37.9781	39.5831	40.6889	40.3994
39.3278	40.2744	39.1175	41.336	40.6792	39.3222	39.5724	40.5716	41.1083	40.8437	40.6997	41.2215	40.8937	42.4632	40.7573	42.0317	40.0057	37.1164	37.2378	40.775	37.8516	39.3052	39.5677	36.009	35.8629	40.4721	38.3359	40.0995	39.4996	39.7262	38.89	37.1739	37.4542	37.9844	37.0469	38.1947	38.7985	36.3633	37.8979	37.3258	36.8611	39.2857	38.2268	37.6737	38.7191	38.2002	37.9675	38.5056	37.7923	37.1918
41.1838	40.735	40.9076	38.3743	37.3674	39.2334	40.6202	40.9686	38.2538	40.7316	41.2973	39.9097	37.6728	38.1863	41.7115	40.1868	40.2106	39.2368	40.5566	39.2169	38.4927	38.9592	37.5247	37.6702	39.2089	37.9457	40.2069	39.7611	40.4597	39.3291	36.0104	36.7755	39.1311	35.4096	35.3714	37.3967	36.4214	35.2856	34.1679	39.0279	39.0408	39.2367	36.7536	35.6662	36.6044	38.6446	37.2872	37.6464	37.3201	39.9513
37.6503	39.1645	41.7055	40.2837	42.5844	40.9365	40.0007	40.1909	41.0652	41.8118	38.1247	39.7418	38.2594	38.8488	40.3097	38.097	36.4601	38.7835	40.3343	36.4811	38.3965	39.263	38.4475	37.9866	37.4863	38.5015	40.0538	39.0537	39.6663	36.4354	39.1031	36.9532	39.4372	35.423	38.5846	34.3887	35.7406	37.2298	38.2999	38.7396	39.2877	37.7249	38.8321	38.8023	38.2015	34.4664	34.0038	32.4077	39.8879	39.5676
41.3923	42.4129	41.1477	41.4303	42.0085	38.3094	40.6619	40.4174	41.2596	41.2339	42.1922	40.4081	42.1531	41.2369	39.117	41.1416	39.385	39.4453	40.2807	39.1405	38.3401	37.1012	36.816	38.4675	37.2722	38.9864	38.7147	37.9503	39.379	38.178	39.7855	40.7477	35.5617	36.8433	37.8006	37.5449	37.5032	37.075	36.9293	38.0035	36.3651	39.3244	38.2481	38.3064	37.3001	38.0274	38.1098	41.7098	38.5048	38.5904
41.7798	40.1517	36.725	37.7918	37.2283	39.5199	42.0793	40.3763	37.8347	38.9346	41.3353	41.7043	39.9234	41.3453	37.4808	42.6641	36.4419	37.6202	35.6219	40.0324	38.8038	37.6044	34.9919	39.5837	37.1527	40.5167	40.716	38.508	38.4916	37.7934	35.3746	39.285	36.3267	38.4278	35.6157	35.8783	37.9972	36.6486	38.9473	34.4267	35.0933	36.0846	36.8061	39.3019	36.852	38.7861	38.592	38.6212	38.9242	38.9006
39.7468	38.855	41.163	41.078	39.6794	41.2869	38.8557	41.8258	42.0527	41.5062	40.0072	39.6751	42.7369	39.5285	42.0484	38.0954	37.4555	41.0474	38.4932	37.4744	37.5496	38.2162	39.0226	39.0801	39.6535	36.9994	36.0819	37.9459	38.3856	40.0833	36.1074	37.2543	37.5013	38.1082	37.4563	37.3221	39.3611	36.0789	36.8114	37.6396	36.4681	37.7251	37.5443	35.9777	36.6275	37.7965	39.3371	39.4799	38.0278	37.0209
41.4775	43.2126	41.604	42.5803	41.7093	38.8968	37.4045	39.409	37.786	39.4699	39.3867	38.9075	38.4422	41.6504	41.0711	38.241	39.2297	39.6548	35.6374	40.2027	38.1183	40.0815	38.8933	39.8321	39.7076	36.1642	39.1831	38.1588	36.2152	39.3259	38.8978	40.0532	36.9339	36.9075	32.1953	37.9321	35.6305	38.1688	38.3756	36.4042	38.1198	36.7958	37.5184	37.4245	38.0036	38.8658	37.3138	41.4269	39.7005	38.0877
40.2075	35.7361	36.7719	40.2675	38.4062	39.0003	38.5815	40.4458	37.1754	37.1067	36.6404	40.6267	38.7104	38.5415	37.7455	39.2852	38.3846	36.096	37.3664	39.3354	37.9089	39.4476	37.3662	36.5392	35.2254	38.4096	37.696	34.9727	37.1409	39.7481	39.8181	40.1332	36.6916	34.1662	34.7826	31.5158	37.0458	40.0141	32.2867	35.5019	37.4482	33.4742	35.3932	31.0677	34.4497	33.0043	35.03	34.4057	39.2995	34.2304
32.7398	39.9563	38.4601	38.8151	38.8985	37.9419	40.2038	39.6595	35.3309	36.5899	38.1915	40.1038	38.1043	37.6294	36.6545	37.1936	37.4695	39.5319	38.7415	37.6636	38.9003	36.8943	38.4865	37.8381	39.9059	38.7334	36.8234	38.64	39.4692	38.689	36.263	38.3393	37.1721	36.6923	36.6881	34.9002	34.987	35.2112	36.8122	37.3957	35.1461	35.3039	36.8315	36.7341	34.6463	34.3112	35.4956	37.803	39.5088	38.5878
34.6567	38.7935	36.0398	37.9076	34.9968	38.3024	35.2559	38.7768	37.5666	39.7394	38.5965	36.2676	36.06	39.978	39.31	37.5208	39.1972	39.3673	36.6466	35.9911	36.3706	38.4154	39.3838	39.6974	39.279	33.916	36.9449	38.5598	39.0208	36.1928	37.297	35.8275	37.6743	35.3932	34.6855	37.7469	35.8194	34.4768	36.0076	35.9012	36.9271	36.2231	36.8744	36.158	35.6505	36.4533	36.0392	37.1724	34.6035	37.9359
38.9101	38.0706	37.0226	39.3664	38.9369	39.0819	39.938	38.134	39.7481	38.7168	39.764	38.4253	38.0731	37.4528	37.1254	39.4724	38.8623	36.5878	36.3045	39.4701	36.9236	38.0666	37.2383	40.3557	35.8603	40.0605	37.8854	36.9605	39.9265	39.4233	38.8576	38.2408	39.6612	36.8885	37.6792	37.0496	35.2496	34.1381	35.2941	37.659	36.867	37.608	37.2765	34.4058	35.0117	37.6958	34.6859	36.6602	41.8191	38.3651
37.9403	39.8032	38.0321	38.4316	35.3525	34.9665	38.9922	34.2197	35.8143	38.5186	39.8071	39.3661	39.8406	39.5916	35.876	36.6666	35.7257	38	38.516	38.8782	39.1432	38.1429	39.5506	37.0031	37.2661	39.1551	36.3136	37.1033	37.759	37.6131	36.8332	36.5829	37.6999	37.0972	34.9256	36.5386	37.0867	38.5883	35.38	37.243	36.934	35.1063	36.7288	32.9853	36.8225	35.7041	37.4595	36.3157	41.9576	38.8133
38.7918	37.5019	38.4812	37.9655	38.4147	37.1417	39.0951	37.8417	38.1468	38.5441	38.9009	40.1071	36.1505	40.1921	39.4961	37.4465	39.1563	37.2016	36.6691	35.8024	36.5644	40.1739	39.281	40.3934	38.2903	39.3651	39.6645	38.2138	39.0088	38.3362	38.0083	36.3617	33.6924	38.3545	35.6101	34.7737	35.8645	36.7888	34.6801	38.3073	36.3662	37.2922	36.4848	35.2116	37.0034	37.3264	36.2663	34.4177	40.3395	37.6397
38.982	39.655	38.5975	40.5505	36.4603	37.1926	34.9429	39.361	35.4178	36.3768	38.407	37.4866	38.1802	35.7609	39.4913	38.9934	38.2585	36.2636	37.569	39.0961	35.7624	36.0122	36.3218	34.8108	37.4619	36.7531	36.7279	38.5949	36.3566	35.5117	38.9901	37.5165	34.3776	36.3811	38.2531	36.3968	36.5706	37.7789	35.3903	33.3851	33.4199	35.1766	36.0796	36.3018	35.8266	34.2807	31.9742	36.378	41.069	36.9543
37.3545	38.4921	36.5646	36.597	38.5495	37.4937	39.6639	38.899	40.2133	39.2418	37.2674	36.2859	37.9912	38.0855	37.6666	36.4435	36.5221	40.5525	36.2247	39.3436	39.2602	38.0078	40.2439	39.4359	38.558	37.209	38.3369	35.5377	36.2504	37.635	39.7854	37.8282	36.1771	31.8165	34.4296	35.3095	34.3249	34.6808	37.5272	38.7159	36.6327	36.0705	36.1941	35.8928	35.4707	36.2841	37.1232	37.1159	35.5008	36.6792
37.7619	39.0366	40.1443	39.2621	39.0155	40.0153	38.9602	37.8063	37.6066	38.6215	36.2927	38.6629	39.3798	35.02	39.5881	38.2395	37.8585	38.8319	38.8257	39.5715	38.1299	39.0366	39.6981	36.3799	39.7149	39.3463	38.796	39.5316	38.4414	39.4378	36.8013	36.1075	36.9177	35.7643	33.9475	34.1101	34.1436	34.5276	34.0212	36.4086	34.476	32.2228	36.8602	37.3439	36.5663	35.9564	36.9123	36.0522	37.4758	34.9344
38.4022	37.5986	37.1148	36.1608	37.655	37.7899	35.4623	37.7546	34.8637	39.2669	39.6228	38.7863	37.2411	37.8879	38.5156	38.4184	37.9857	40.9112	38.5628	38.5228	37.8744	34.9792	38.2732	39.0943	37.3942	37.3244	39.0166	35.4751	37.7447	37.9095	39.1996	40.0811	35.6666	37.9884	35.9068	36.5231	35.5557	37.2303	36.7207	34.2261	38.0822	36.0823	35.2977	33.4356	34.5343	34.7248	36.8835	32.6592	41.6669	39.214
37.4074	40.6732	40.2837	38.6224	39.8441	37.4882	38.5646	35.7915	39.4404	38.0767	39.2925	38.3257	37.3644	42.2239	37.2929	38.1823	39.8596	34.8588	36.113	38.9118	38.749	39.7346	37.8574	39.4708	40.383	38.6551	38.7209	39.2214	36.8961	38.3908	42.1637	39.5259	36.2385	35.8392	36.6754	38.2718	32.4955	34.494	36.4249	33.8876	35.3871	35.2342	34.1453	36.237	37.4609	36.5425	36.2508	36.0968	33.0754	39.0555
38.2533	37.1404	35.4815	35.6108	35.8908	35.6121	35.4012	38.1215	38.6253	38.8943	39.4673	39.932	38.6811	38.0101	37.691	36.8267	35.0145	37.999	36.226	38.2778	38.0323	39.2952	36.3933	39.1322	39.0195	39.3254	35.2496	38.846	38.3034	38.653	38.9063	36.8602	30.2292	38.7812	34.0146	35.2996	36.2426	34.2182	37.282	36.367	36.0221	36.9538	37.2573	32.2717	36.6516	34.7338	37.6227	35.4275	37.8952	38.4231
37.5956	38.2471	33.7188	38.7361	39.0509	39.2983	38.865	37.0634	38.8436	36.6048	36.4125	36.729	36.9627	37.6357	39.21	38.1073	36.21	39.236	40.2119	37.8391	35.9256	37.7293	40.0048	36.0022	38.0107	39.288	39.1688	38.5391	35.7673	38.2802	39.3474	38.7251	37.1332	37.2885	37.1916	35.2205	34.9474	35.538	36.7561	35.2912	37.2135	35.9943	37.4625	36.8874	37.3709	34.6019	35.3996	37.2692	39.5342	35.6127
34.5677	37.427	38.5895	36.6152	36.7793	38.8883	38.8001	38.0787	38.3159	37.5907	36.1966	38.6045	39.2106	39.1071	38.1902	37.843	36.8843	34.75	38.2288	39.7622	39.533	40.4185	38.5219	37.9765	39.3306	35.8243	37.2862	37.7856	37.7047	40.232	39.6166	38.0497	37.2875	34.4153	38.1832	37.4517	33.5465	37.6361	35.5723	38.7747	36.0432	35.6238	33.9022	32.2178	37.0206	35.7509	35.8656	33.1007	38.4427	37.3569
38.6307	40.2648	39.9922	36.379	33.0794	37.6187	38.0902	37.4545	37.7893	39.6127	39.5992	39.6601	39.1045	36.9671	38.1637	38.5377	37.4004	38.7222	37.2434	37.5421	37.6038	36.1641	34.4166	37.9552	38.6366	39.0979	38.3788	39.43	40.2382	39.6643	39.9095	35.5236	36.1134	37.1446	37.02	36.9841	36.3853	35.3647	35.3691	33.8258	33.0904	36.5753	35.0211	34.8951	36.8332	35.5109	36.7008	34.9467	39.1564	39.3825
38.3178	35.2427	37.7828	38.2829	37.7852	40.0528	38.2749	37.7085	38.5754	37.8212	35.3804	37.419	35.5685	35.142	37.2116	39.1277	39.9252	38.441	34.7253	36.0474	35.6215	35.2301	38.5375	39.4119	36.932	38.5014	38.5999	34.7807	36.3345	33.2523	34.0436	44.1727	33.4921	36.2556	33.7725	34.453	36.8086	36.9798	33.5995	35.735	35.3364	33.7274	35.6189	35.3504	36.2045	35.2478	34.6521	41.1852	38.5227	39.6079
38.9867	37.2126	38.7538	36.4194	35.3054	36.5299	35.3062	36.9455	40.0004	37.7169	40.8434	38.0203	38.4348	36.358	34.9509	36.3303	40.6707	40.7671	38.5616	39.5339	38.3934	37.1366	37.0319	37.8029	37.9103	39.3504	41.3551	37.5371	37.7497	36.8806	37.4121	39.564	42.104	40.3498	35.8016	37.3699	38.9837	38.122	39.4327	38.3346	39.8777	37.9113	38.0553	41.6713	41.53	38.867	40.8788	41.4545	37.5639	39.4864
31.8758	39.1556	39.5183	37.7284	38.1192	39.1559	39.2205	38.4008	39.2951	40.5174	38.7347	34.2335	34.7632	34.0933	34.6973	37.6299	38.4348	37.6669	41.2539	39.642	40.0633	39.6614	40.754	37.0559	37.422	39.9355	37.6835	38.0425	38.1831	37.3971	38.0904	40.8614	39.0368	39.9496	41.8694	39.5522	40.0392	38.6318	36.8737	38.6725	41.5943	39.6128	38.0571	39.7354	39.2241	41.1059	41.0209	41.0256	35.8746	39.2308
36.7155	38.8754	36.7733	38.3642	34.0162	36.4514	39.0261	37.4075	37.4344	39.0212	38.29	36.9482	37.6387	38.4954	38.3085	38.1659	40.4305	39.0499	38.2693	39.7755	40.768	38.9323	39.3729	40.0687	41.1195	40.4659	39.7373	40.3284	40.3083	40.2253	39.9462	37.9905	37.9764	40.184	40.6394	41.0221	38.9745	38.8777	41.9196	40.8131	39.9005	39.3906	41.3727	37.0826	41.9592	39.271	37.9256	37.2951	34.4817	38.3724
39.7194	38.2945	34.86	37.4519	39.1952	38.3295	35.0073	39.4119	38.4116	35.1901	33.7952	38.37	36.954	37.649	37.3111	31.9323	40.7217	40.554	39.5053	37.3683	39.3539	39.0107	38.2675	38.9063	37.7863	39.6075	41.1167	40.0876	40.2555	40.8124	42.2392	37.8068	38.947	40.503	39.3422	42.1323	39.0576	38.2904	39.869	37.1763	41.0124	39.6236	40.8757	41.0119	40.6583	41.0926	41.184	38.8496	38.8465	38.7713
39.2813	34.8488	38.5786	35.7808	38.025	38.9899	36.833	36.8375	36.1389	37.0365	37.7954	33.5729	35.8586	37.8066	38.6462	38.9801	38.216	37.248	38.2561	40.1607	38.4102	39.4424	39.1091	40.3202	37.5762	40.3054	39.909	37.9707	39.3031	40.4282	39.9532	38.2839	41.1306	37.2177	39.1556	37.9002	39.6265	41.8133	41.1164	40.8116	41.113	39.9242	36.1392	39.5418	36.6921	36.4173	40.5664	39.6694	36.3577	37.6662
38.6403	37.8758	38.8535	38.9347	38.4315	38.7272	38.4968	35.4826	37.775	38.953	39.0309	38.2515	38.2333	38.1077	35.4085	40.1411	37.7288	39.7522	37.7188	37.7819	39.697	40.3795	40.9517	39.2939	41.6334	41.9402	39.3385	37.5088	40.7277	39.6388	41.9005	41.1895	40.3451	40.5411	38.189	40.9251	40.5528	40.3025	40.4259	40.4641	39.237	41.5712	40.0325	41.2119	41.6094	39.8598	39.138	39.6098	36.6926	39.0474
34.4969	39.1428	33.0505	36.2379	36.4316	39.6807	38.479	39.368	37.0505	38.038	37.2277	38.9885	38.9719	34.6952	34.8611	40.3009	39.4476	39.0902	41.4236	39.2972	38.315	36.8527	38.0802	40.7694	40.3471	39.5986	40.4703	41.0411	40.3827	38.0062	36.3855	39.6792	39.9099	41.09	41.3009	41.6202	40.0266	35.6323	37.4061	40.2647	39.2079	38.2225	41.6447	40.0561	39.0589	40.2942	40.9832	39.1658	39.6385	37.7955
34.381	38.6594	39.3677	36.8093	36.2299	34.0024	34.9715	37.3766	38.0953	37.9635	37.3726	37.8977	37.753	36.157	38.4586	35.3879	39.4284	40.586	40.1868	39.9705	38.1022	41.2495	38.432	39.9608	40.6681	40.4373	39.6672	40.5547	40.9509	39.5751	39.0058	35.7042	36.8106	40.8458	37.6393	37.103	39.2435	40.5263	39.8836	36.5527	37.9887	40.1771	38.1311	39.4369	37.1259	38.8795	41.9425	40.2723	38.6714	36.9666
38.2377	37.6029	39.0411	38.3396	39.6781	39.1918	38.2873	37.0912	38.261	35.2464	36.4696	38.5319	37.2364	37.513	37.2812	35.0869	37.8724	39.1613	37.7536	40.0037	38.6869	40.1944	39.5369	40.3654	36.9207	37.9754	37.2075	41.3441	39.6957	38.1975	40.8387	41.0819	38.4829	39.0213	39.2232	37.3871	42.0092	40.8614	40.0007	40.343	40.698	41.2143	40.8741	41.2068	39.8623	41.5833	38.1596	41.4433	38.8363	34.7094
38.7562	37.8911	39.1752	36.6884	39.795	39.1927	37.8748	39.2731	34.2519	36.491	37.0291	37.4222	34.6623	35.1152	37.002	38.7119	37.6477	37.0977	39.0634	39.9622	40.905	36.1243	38.5933	39.401	38.0634	38.8493	38.5954	38.0152	41.2067	40.0434	40.137	41.9545	40.6934	40.1994	41.2982	41.0679	40.446	41.1694	38.0731	38.7469	37.5735	38.9284	40.3583	38	38.9172	40.0177	39.7441	41.2759	38.132	37.94
36.0973	36.9425	35.5615	38.2202	37.0397	34.9394	35.599	38.1096	36.9128	37.9229	38.0571	38.385	38.7151	36.4693	38.2194	38.7936	40.992	40.562	39.1731	39.7983	38.03	39.6587	39.4513	38.6219	40.1338	40.7685	41.3331	35.9455	36.8257	40.4533	39.4158	37.8241	39.0469	40.6356	38.1476	41.2584	37.5857	38.3758	39.6342	40.8301	40.3065	38.3108	38.5717	40.7987	39.371	41.2624	39.8821	37.7236	36.8596	38.6505
37.5959	36.2296	40.0267	37.8296	35.2675	39.4471	39.1307	38.1462	38.2808	36.7504	36.0574	36.4066	39.3614	37.7021	36.8979	38.625	36.6949	41.3535	40.2268	38.0651	38.2408	40.2841	40.2664	39.7208	40.4387	36.9744	39.57	42.0322	39.6187	39.2534	41.0053	39.4178	38.7622	39.5576	36.5794	40.3829	40.7015	36.2068	40.2887	39.4328	40.5836	39.8106	40.2957	39.7026	39.7951	40.008	40.1437	39.7102	38.0616	34.9654
35.3438	38.5983	39.6964	36.1123	38.2347	38.8068	39.309	37.7503	35.6591	38.5754	38.1634	38.4987	37.5425	38.0274	38.0616	39.1266	39.3875	37.3746	41.0325	39.615	40.331	38.0716	38.2394	40.9706	41.3795	40.2091	40.6399	37.9854	40.294	39.8217	42.2155	41.1088	39.1098	37.0907	39.5831	40.0392	41.1271	40.2468	41.288	41.9564	40.8821	40.1388	38.743	40.5474	41.1619	39.8619	41.9859	42.1321	37.5637	37.5394
37.6419	37.124	36.3209	38.7248	38.6803	36.5146	34.6068	36.7362	37.4976	38.8071	36.4901	37.6075	36.7726	34.395	36.8137	35.6131	40.6673	39.2488	38.4655	40.5336	38.2101	38.4372	39.118	39.1972	39.2029	39.4948	39.2653	40.5311	37.3782	37.0435	39.2118	39.5841	40.7083	40.091	40.8468	40.7074	38.1491	38.1241	41.6788	39.9868	38.9317	41.4014	38.8419	38.0872	38.0039	40.4168	39.3994	41.6005	38.4553	37.0634
38.403	38.7758	37.2213	38.8325	38.0296	35.6022	36.3132	35.5707	34.2271	38.096	37.0814	35.5507	36.7202	35.6609	38.395	34.82	39.4659	38.733	38.1267	35.8479	40.6456	39.8033	40.3344	40.413	37.133	39.1909	39.4159	40.1874	40.0213	39.2383	40.2485	36.9581	37.4425	38.7271	40.3768	41.0546	40.7499	40.7671	38.6063	38.9859	38.5008	37.8655	38.146	39.5174	40.0257	39.029	39.5357	41.3421	35.875	36.5921
35.237	35.305	36.867	38.8018	38.2721	36.9744	37.9313	36.2295	37.0457	35.6754	37.4276	37.5207	39.9421	37.109	36.5522	45.9047	38.7528	38.5219	40.0151	39.3271	39.3305	40.6758	40.5044	40.2753	39.2469	36.1741	41.2536	40.0051	41.1687	41.2434	36.3296	43.5306	38.1417	39.0253	40.6284	37.912	40.9468	42.2161	41.6859	38.5064	40.9243	41.3684	39.6552	38.7032	37.8871	38.0495	37.0849	42.508	36.1504	34.8706
40.1754	41.3072	39.9983	38.2984	38.3618	36.6841	39.5085	36.905	35.7662	37.5641	36.1118	37.8189	37.673	36.4599	37.2528	41.1059	43.3869	37.6122	39.0733	39.5745	37.5096	36.6608	38.258	39.3815	40.8421	39.7533	40.1088	38.6182	37.518	41.3633	38.3935	37.8481	47.867	41.2434	38.6186	39.5764	42.2699	42.2917	41.4068	41.7868	42.6753	40.957	42.1806	41.2013	42.1647	40.7116	39.041	41.293	35.7464	40.1872
38.9126	42.4249	40.1703	38.8034	37.7657	40.3273	40.8893	37.8867	38.4755	41.4159	37.8448	38.7011	40.4555	38.781	38.0585	38.0084	38.7699	40.8198	39.7573	39.8086	40.2039	38.7508	38.981	38.43	38.5017	38.7481	38.4917	38.8458	39.4599	40.8519	41.6862	39.2934	36.6506	42.0036	39.1667	41.5101	41.1082	40.8025	38.4649	41.9089	38.7924	39.9463	39.5404	41.3575	41.0414	39.3972	41.5523	40.5194	38.5001	39.0213
42.4336	38.209	39.6127	40.2428	39.383	38.2515	40.3235	37.5961	40.2188	38.9748	40.6112	38.7755	36.9055	38.739	39.7575	37.6774	36.6929	39.7023	41.7629	39.918	39.0702	40.4693	40.8771	41.6253	39.311	40.4747	41.0451	38.5381	41.0966	38.2363	38.3752	41.5808	37.3514	39.1404	40.7198	41.9173	40.7617	36.2183	41.0285	39.7792	41.824	40.351	39.2985	37.5322	38.4972	41.1461	41.2823	41.6658	38.5608	40.6516
41.9184	38.3674	37.8828	40.3177	40.9024	40.3677	35.808	41.1274	39.1673	39.0113	39.5942	38.3616	40.6475	40.5261	38.2588	39.75	41.7835	40.4132	40.2908	40.4554	38.4227	40.6382	39.0082	39.9537	41.9649	40.8779	38.1819	40.5432	41.4559	38.3203	40.7944	39.7602	43.0846	37.4527	40.4216	39.8788	37.5403	39.8242	41.8348	41.3764	40.1431	40.5923	39.9914	41.0644	41.2509	40.7252	39.3694	38.4237	36.1009	38.2159
37.3714	40.0415	37.0632	37.4171	36.3853	40.1055	40.5073	40.0186	40.0765	38.2779	38.8794	41.1103	40.3663	39.1303	38.258	39.3286	39.8164	41.2975	38.3887	40.5656	41.3086	40.3021	40.4155	36.8197	38.2401	38.9732	41.0256	39.3752	38.9457	39.2378	40.3012	38.3831	41.7615	41.3774	39.3772	38.8214	38.2804	41.7852	37.4314	40.1938	38.0417	37.9122	41.8036	40.3497	40.1495	41.2819	39.3314	40.4747	38.9709	38.4188
42.2998	40.0616	39.0572	39.9562	38.0176	38.7106	37.9016	39.9628	39.9939	40.3712	36.1066	38.6507	39.7982	40.3039	40.2777	41.5237	39.6391	38.908	38.6649	38.5776	37.4	39.177	40.7283	40.6466	41.2443	38.2458	40.7869	39.5717	40.3377	42.4487	41.8149	41.1332	41.4208	40.2284	39.6245	39.6996	40.247	42.0508	40.3199	40.4722	41.4278	38.5182	38.163	38.8411	40.7066	40.1792	38.8795	40.4531	39.1112	39.0259
40.9412	39.0291	39.7664	39.7768	40.4838	38.1156	39.0023	39.6818	39.6159	40.7907	40.8593	37.6921	36.5803	37.8636	40.9121	38.8511	39.5632	38.7605	39.3254	41.1394	40.1874	37.5533	39.2593	38.9667	39.7254	40.9947	37.3185	41.6341	42.654	41.0388	40.7833	39.4624	40.6927	40.932	41.8993	41.176	38.793	40.4403	41.3093	40.1897	40.8694	42.1248	39.2397	40.0404	39.8458	41.1191	42.023	42.3759	39.5291	39.9255
35.4387	39.3677	37.6529	37.5614	39.1134	39.2286	37.8518	37.6786	36.6233	40.6304	40.9885	40.8657	40.5274	39.3655	40.9188	36.4557	40.1977	40.722	41.2119	41.5026	40.7608	40.8495	38.7344	41.4843	40.0625	40.456	40.8417	40.9458	41.3313	39.0517	40.8841	37.2755	38.3343	41.2978	37.037	40.754	41.1832	41.4511	38.4027	39.4811	39.0848	40.0902	41.5041	38.3848	40.9414	38.9878	42.5724	40.8019	36.8542	34.6183
37.7861	38.3541	40.3333	37.7384	39.0267	39.1825	38.9403	37.8162	38.9459	40.5533	39.1105	40.5811	39.0476	37.1021	38.3892	39.5326	40.8066	38.6566	37.9889	39.8528	40.5513	41.154	37.8566	40.0199	39.7834	38.9918	40.5415	40.4898	41.6622	36.2623	37.2044	40.2337	38.6807	37.6108	39.6886	39.6857	40.6719	41.555	38.7162	40.7705	40.4306	38.8929	40.4333	39.077	41.4729	38.9401	40.4531	39.2037	38.7657	40.6265
38.6525	39.1183	37.7242	39.3927	40.0876	41.1673	40.3664	40.7656	38.5299	39.4505	40.2283	35.2551	39.3222	40.9444	40.427	42.7624	37.9716	40.172	40.3323	40.3219	38.654	40.7254	39.1372	37.5629	39.648	40.8513	37.6855	37.9684	38.5819	41.7753	42.5892	39.0569	40.5208	41.6928	40.3915	38.5147	39.5362	39.2584	40.7968	40.4236	41.3782	39.2973	39.4849	41.7159	41.1735	43.4756	41.3846	40.9662	39.0084	37.982
39.3586	40.2597	37.6562	38.8181	40.3346	40.3004	40.5526	38.982	40.7819	36.7152	39.7266	35.9848	38.7244	40.4997	41.5715	39.0235	41.4623	40.9987	41.6278	40.0563	40.2746	38.2855	41.6105	39.1037	36.938	41.7154	39.074	38.224	37.5986	42.4567	41.4957	43.5548	41.0009	42.3365	41.3911	38.2683	39.639	42.1364	38.4073	39.6837	40.6834	38.519	41.3451	42.5492	39.6741	42.276	39.9771	41.8589	39.3042	39.4701
38.4227	39.8484	38.9747	39.5843	36.5495	39.751	36.646	36.3464	38.8004	38.4149	38.7385	41.2927	39.9299	39.5863	39.1493	36.9945	38.2701	39.6249	36.9481	38.7119	40.2136	40.1779	39.7963	38.3887	39.1213	37.0785	40.8946	40.5827	40.2833	37.8565	40.7589	42.7926	37.4678	38.7878	40.3765	41.5962	40.793	37.7382	40.5051	40.2123	39.8264	39.6908	41.9983	42.0149	39.8596	39.8301	42.2175	37.8443	36.4369	39.8677
38.7145	37.654	38.6837	40.176	40.4774	38.4811	40.5936	39.1291	40.7619	38.5381	40.4715	39.8116	38.5021	40.1398	40.3194	41.9087	37.8521	40.4257	39.457	36.5838	37.5712	41.782	40.7041	40.707	40.6048	39.5366	39.1873	40.8175	40.2719	40.9084	39.364	41.1793	40.7061	40.0114	39.0528	38.8338	40.9798	39.2568	41.8723	40.9899	39.6759	41.9877	39.7295	37.7377	39.5509	39.2881	40.7806	40.0995	38.0485	40.0131
38.7932	38.8935	39.3298	38.659	37.3234	38.6827	41.4993	38.0365	41.2553	39.3582	39.4454	38.2329	35.0693	36.4098	42.284	41.504	42.0738	41.1363	41.1169	41.5172	40.7547	37.8247	41.3879	40.5304	37.5309	38.9377	38.6451	38.8596	39.3928	40.2544	40.8025	38.6137	40.8004	39.2647	37.5019	39.6643	38.1593	39.9467	39.2532	40.9728	40.4029	41.3695	40.1339	40.1568	39.9942	41.074	41.0474	43.3741	38.0936	40.0845
40.7603	37.861	40.116	39.446	40.2268	36.3126	40.2175	38.6016	39.9745	38.8547	37.4908	40.0897	41.3547	40.1002	38.6607	39.1952	41.5775	40.1506	40.3154	39.716	39.9201	39.2728	36.8684	38.2814	40.6026	40.454	41.072	41.3882	39.2978	40.2356	41.5008	37.7483	40.0021	39.2948	39.5861	39.6332	41.2051	40.2525	39.5517	38.8784	40.254	38.7752	39.4838	41.7585	40.6047	40.5468	42.4695	41.4455	39.8873	38.987
38.4571	38.958	38.5271	40.0563	41.7739	41.2613	40.3161	41.2322	35.9132	40.0823	37.7587	39.4516	39.8294	40.1698	36.7594	42.3253	42.3363	41.2857	41.3998	42.0792	41.074	41.8229	39.1182	37.6104	41.6456	40.8136	41.505	42.7078	40.6283	42.1638	41.5123	41.902	38.9629	39.0616	42.1673	36.9114	38.2657	38.3457	37.892	39.7432	39.0291	37.7031	38.6181	37.2422	41.228	39.3192	39.9307	42.2816	38.3948	39.0891
44.9496	38.5531	39.2294	40.5035	41.7819	40.4553	40.8149	40.5827	37.554	37.6589	41.0941	41.4818	39.9033	40.6727	38.3805	39.2107	37.6769	37.5786	39.8123	41.1667	40.5775	40.8237	38.5658	39.6075	39.45	41.2252	39.0855	37.0465	38.3076	37.3435	38.3701	39.2409	40.9923	37.9385	39.8949	38.4286	39.4479	39.1196	39.6948	39.999	39.8167	37.6783	39.8507	38.4537	38.1475	39.7219	40.3615	40.9252	39.4657	40.1354
36.4878	37.9764	36.3648	39.1681	38.7515	39.4222	35.6439	40.8891	39.9825	40.2985	37.9822	39.9287	39.0785	37.1589	39.8822	40.1753	40.5181	38.5452	36.9438	39.9597	39.6671	38.9432	39.6896	40.2438	39.9257	40.3095	40.2561	37.8707	40.1658	40.1382	38.7658	37.3276	41.2174	39.5297	42.3566	41.2346	38.4977	38.8209	39.9043	39.8071	39.3285	39.9517	40.2347	41.4382	37.0117	38.7436	38.2407	41.265	39.1965	40.7902
38.3619	40.6204	39.9388	40.0391	36.8463	40.7412	39.2958	39.761	39.9648	38.9865	40.928	34.6608	38.1023	37.6689	39.3939	38.7937	40.5087	40.7742	40.262	38.6913	38.4791	37.3854	39.6914	39.151	38.2212	37.2703	41.0425	40.3135	38.9475	40.3941	40.2921	40.7761	36.5304	42.2096	37.2633	40.8118	41.4352	42.1217	42.3084	42.4242	39.4182	39.7725	40.3669	40.6502	41.6996	41.7672	40.768	40.6269	42.501	37.3566
42.0578	39.7043	36.5303	39.8134	39.9938	37.6841	40.8565	39.4576	40.8287	40.0029	38.6987	39.2694	37.5173	37.8554	38.1475	40.825	37.6709	38.1687	40.7894	39.1014	41.4208	40.4181	37.59	40.3902	41.0187	38.6586	38.137	39.338	40.4786	37.6268	38.8899	41.191	44.5592	40.3581	40.097	39.2941	39.944	40.8078	41.5228	39.3505	41.1034	39.129	40.3878	39.1292	40.7697	38.0205	41.3143	39.3641	38.2984	37.7781
42.0369	40.1018	39.1008	35.8634	39.1895	39.1264	38.9315	35.8667	38.063	40.246	39.7368	40.4184	40.1133	40.6656	38.713	37.2656	38.52	38.7279	39.7772	39.9821	37.571	38.4983	37.4231	39.401	39.0109	41.206	36.4612	40.9133	40.203	40.2492	39.8238	37.281	41.327	41.9671	41.3387	40.1134	41.2607	39.9746	41.9119	41.9465	39.8327	42.5033	41.8922	40.8321	39.3961	40.3144	38.8358	39.5861	36.5071	37.3297
37.797	37.4982	39.9954	40.5956	38.1623	39.4993	39.1246	40.3088	37.545	35.3002	40.3769	39.3073	39.6895	37.3705	39.7322	39.7099	40.3076	42.2019	38.2715	40.2698	37.3746	37.2565	38.5644	38.2318	40.6737	39.3818	39.7726	38.4893	39.7212	40.0355	41.4518	38.6387	39.4177	38.1752	41.7966	40.6835	40.6153	40.6526	39.4583	41.1336	40.5805	39.8098	39.4751	41.0135	38.5377	40.6934	41.8768	36.3847	41.1245	40.3445
38.5712	38.1407	36.1809	39.5952	36.1928	38.578	38.5451	38.9589	40.2936	40.9216	39.0756	41.4248	35.5983	37.7304	38.4387	36.1197	39.5041	39.5339	42.3812	42.0689	40.486	38.7822	39.4325	40.1972	37.9113	39.7975	40.307	39.9759	40.8871	39.9943	41.1904	40.9113	39.8958	39.1718	39.4531	38.735	39.971	41.426	42.2558	39.7006	42.0442	40.8179	38.5267	40.1763	40.6394	39.8247	40.8314	41.7493	40.7903	39.5623
39.1396	40.3157	39.3163	36.9817	39.1756	37.0231	36.8233	40.0658	39.9179	40.4223	36.2484	37.5896	38.2219	36.9853	39.9808	38.8214	39.0876	39.3965	40.5332	40.4673	40.1261	42.0927	39.8937	37.5292	37.4658	36.2297	38.9956	38.3991	37.949	37.8317	40.1165	39.0521	39.9415	40.6152	39.3933	42.8897	39.85	39.3422	41.693	38.6188	37.8636	42.0037	42.4176	40.4038	39.0998	41.154	37.6115	38.4879	36.7098	37.8155
39.2451	40.364	39.4621	39.089	39.5395	39.7054	40.4625	39.6983	40.3839	36.1026	40.059	36.4288	40.475	39.5096	40.3359	41.1552	40.785	40.3454	40.6921	39.8862	38.3273	38.5166	38.4321	39.9906	37.9338	39.5329	38.4004	39.123	39.6203	37.0195	39.049	39.5347	40.6925	41.3522	41.3961	37.6775	41.8243	37.8605	42.2972	40.1604	39.9263	41.2486	40.2077	40.0301	39.1023	39.5826	41.8479	38.7205	38.9767	40.1111
41.1378	37.8671	37.73	37.6312	37.2057	38.7765	37.5728	38.2663	40.3516	39.6324	40.5104	40.0265	38.5045	38.5267	37.3083	37.3666	39.7062	40.6932	38.9029	39.2907	38.3918	39.2152	38.3547	39.7579	41.2763	39.3716	39.9273	40.332	38.7162	40.1599	37.1988	38.9709	42.5814	39.2397	38.1932	38.0927	35.9849	40.8919	38.2876	41.1178	40.2939	40.6565	41.1846	41.0701	40.7188	36.699	40.7755	42.328	34.7942	39.3531
37.5963	38.1537	39.0224	40.1154	40.5851	40.5704	39.944	36.9099	37.7215	39.8163	36.0584	41.1335	40.5309	38.3778	36.5982	38.7438	39.6613	41.0354	38.6344	42.2528	40.1799	36.4068	42.7109	40.6412	41.8918	37.6904	38.338	40.2774	41.0727	39.8009	39.7895	38.6896	38.0402	37.3206	37.7104	40.1947	37.8869	42.4342	38.4554	40.2991	40.1047	37.8782	38.4249	36.7613	38.9813	41.1531	40.9831	42.011	39.1468	36.5177
36.5542	39.7394	40.3467	38.5792	38.5103	39.8451	40.4415	38.76	40.7846	40.5137	40.355	36.991	40.7701	40.4541	40.7586	41.6429	37.1989	40.0667	42.5405	37.5295	40.5314	41.1928	37.3966	37.3914	39.9415	38.8605	39.3633	41.8065	36.5061	38.0713	39.9004	39.8371	40.0482	40.4496	41.3659	40.8588	42.3573	39.6571	39.8733	38.624	40.1807	39.7834	39.157	41.6122	39.8858	40.9983	39.2448	37.8702	40.141	39.9647
39.4708	40.7432	38.4658	40.9415	39.1612	37.6212	40.6008	40.276	36.9801	36.1847	40.6885	39.2476	38.2273	37.303	40.8686	41.7094	41.7633	39.0117	38.3004	39.3287	37.2606	41.1435	41.275	37.9428	38.6813	39.5994	40.1684	38.1234	41.1667	40.1732	40.3655	40.9128	37.6083	40.9841	40.2795	41.1543	39.1134	41.1098	41.7713	40.8989	39.6295	40.2573	41.4437	41.2509	40.0986	37.7223	39.7823	40.2603	37.312	40.2989
37.7085	37.9045	40.6804	38.2209	40.3094	38.0606	36.3894	40.5255	38.3793	39.3576	39.4873	40.0398	36.6457	37.5628	39.0614	38.6534	37.6746	39.2365	39.47	39.0367	39.6822	38.0544	40.5943	41.0849	40.3683	37.8764	40.8832	38.4657	36.1067	40.4876	39.8493	38.516	40.9331	37.7201	38.537	39.8345	41.9209	41.7674	40.4105	40.1232	37.0372	39.3341	42.1731	40.3434	37.5498	37.5087	37.5516	42.581	37.7046	40.9007
39.416	38.5683	37.6466	37.6121	38.3063	38.1712	39.8965	36.385	40.5899	38.3543	36.2859	39.5584	41.1703	40.0042	40.2543	37.4948	38.8164	38.118	40.0423	38.5816	40.3798	41.5127	37.6986	37.8865	38.0381	41.7092	40.3296	40.0688	39.4385	40.297	40.4048	37.3509	40.3584	41.5212	38.6407	39.9676	39.411	40.6663	41.1529	38.1929	41.4214	40.4992	39.8673	40.6141	41.6127	40.9287	42.9819	36.0068	39.5376	36.1555
41.553	40.6174	38.396	40.1483	36.3396	39.1663	37.1052	40.4763	39.6744	35.9771	37.2779	37.6126	39.6518	39.8457	38.8736	43.3388	41.697	39.9743	39.6902	38.4009	35.8739	38.144	37.5287	38.5854	37.6409	39.968	39.2285	40.7379	41.8311	41.0308	40.9249	41.7622	41.486	40.7567	41.7497	41.0894	42.237	40.6174	38.6536	40.2958	42.5995	44.529	41.4609	42.5884	40.4451	42.0691	41.7714	47.0157	40.6529	39.9431
39.2555	33.9777	40.6453	41.0144	36.8637	37.2546	38.7457	37.4621	36.4608	38.4997	37.7727	38.592	37.8212	37.5649	38.2134	37.9403	45.8932	36.978	38.1709	37.8239	39.6734	41.5295	40.2137	40.7271	40.0139	39.7063	40.2586	40.0201	36.0705	34.9743	39.9472	37.1774	44.425	37.837	37.9301	41.1681	39.6066	37.8072	39.3316	39.5402	41.8878	38.9945	41.4707	41.0525	41.7146	41.3076	42.0805	43.2704	38.486	39.7181
36.6175	35.4981	35.4642	34.7793	35.9453	36.7148	37.775	37.316	38.8222	36.9183	39.2731	36.9011	34.174	39.0896	37.6406	39.2555	35.6998	39.8332	35.7095	38.4463	36.4357	38.5168	39.7598	39.8745	40.0246	37.702	40.9981	38.4757	38.4088	37.4168	35.4792	38.2855	37.6113	40.0357	38.413	37.638	40.3789	41.9781	39.2584	40.9161	39.9634	40.3173	41.9254	40.0236	38.3296	39.9602	40.6874	40.1895	38.0263	39.7697
34.8458	37.7003	38.4081	38.9865	39.6472	39.4679	37.824	38.2292	39.4577	39.2535	36.5048	38.8141	39.7303	38.054	40.245	36.382	33.3431	40.2472	39.5893	39.8038	38.1674	38.648	36.5516	41.3526	40.1554	37.5519	38.7403	38.6207	39.8191	38.5021	38.7823	38.9602	36.5166	41.0095	39.4008	40.8171	39.3606	40.893	40.5842	39.2801	39.9845	37.0021	37.9013	38.9907	37.689	39.7361	39.0557	39.596	36.9752	40.1678
36.5289	36.1655	36.4275	38.7173	38.3259	37.3158	39.5406	38.6193	36.4898	39.4674	37.1383	35.2419	39.4913	38.4721	38.6684	35.7213	39.5435	38.6848	41.2289	40.0093	40.0547	40.2443	40.0124	40.6716	38.3741	37.8504	39.9118	37.2919	38.3179	39.6967	38.6312	39.2896	41.216	42.2095	41.5988	41.0804	38.6566	41.9792	41.0919	41.2073	39.6648	41.8869	38.2803	40.905	41.8096	40.2598	38.1909	38.8541	42.0085	41.1569
37.823	36.398	37.8253	36.5172	38.6868	35.2198	34.7303	39.6754	36.2703	37.5233	38.7508	38.9283	38.2699	37.786	39.1172	38.5123	38.8662	40.1416	36.3642	38.9108	39.819	40.0827	39.6688	38.0892	40.1163	40.329	39.8044	38.8015	40.781	36.5786	39.6605	40.125	41.7192	40.5338	39.6042	40.8846	41.1265	37.2643	42.1364	39.4839	41.0483	41.5026	39.5229	39.6259	38.2874	39.5421	41.7249	40.8957	41.178	40.3925
36.0484	37.4859	37.5651	39.2777	35.0865	39.1424	38.8702	38.9497	39.1323	36.9107	37.9606	38.9176	38.1891	35.7273	39.805	37.4067	39.4541	40.6007	40.372	39.2876	38.008	37.533	39.02	38.6527	36.9192	40.0681	37.7528	35.5104	39.4484	40.2645	39.9485	40.913	39.7524	41.2966	39.6154	39.0554	41.2457	39.9442	41.7314	41.8084	38.0695	40.1304	42.7486	42.2842	40.2152	39.3484	41.444	39.805	38.6123	39.4137
35.6921	36.4657	38.9731	37.5406	39.1948	38.491	38.1553	38.7406	38.4415	38.0812	36.4395	36.431	34.4966	37.4333	33.766	35.3823	40.6203	39.5622	39.6765	40.2381	38.0662	39.6093	40.9846	39.2734	40.3259	38.2215	37.48	40.764	38.5929	37.0834	38.6354	39.7459	39.8918	40.1813	38.9306	38.4982	36.6568	39.3277	38.8108	40.0298	40.5793	37.1603	38.11	40.0784	42.1986	39.0634	39.6206	39.2909	41.1667	42.3359
35.2318	33.8391	34.4656	38.6341	36.1901	37.993	39.3295	35.31	35.1357	35.8557	36.9246	36.5942	38.9797	39.6255	40.0783	39.7703	40.8882	39.8967	38.2777	39.196	40.5359	40.7304	37.9396	42.2555	39.3225	40.3714	38.4612	41.0039	39.7094	35.8116	34.5665	38.0626	38.9644	36.8909	41.6538	41.693	39.5686	38.5334	40.7247	37.7249	37.5256	40.1726	41.8457	40.6133	40.6678	41.6347	41.2633	38.6465	36.7541	38.794
36.2481	38.4402	38.8191	34.9998	38.4957	36.7177	36.8384	38.5121	38.7257	38.9699	39.4511	36.6483	38.3049	38.8805	37.7756	38.6699	34.5085	36.2395	40.4614	40.6422	37.1874	41.0168	39.2482	38.6821	39.2125	39.2279	40.2204	35.9809	37.9435	39.0844	39.8424	36.5685	39.5107	39.995	39.0327	40.6027	41.2246	41.4415	38.95	40.735	41.1182	39.579	37.9238	42.413	41.1628	40.5297	40.5669	41.1945	39.98	40.885
35.5929	37.5279	36.5814	38.728	35.9951	40.1592	38.8675	35.5878	34.9779	38.423	38.783	38.9381	37.8877	35.8684	37.6123	40.7183	38.6426	39.1985	35.9297	37.3691	38.8268	38.389	38.5134	37.1981	40.5589	40.8905	40.6449	40.0035	39.549	39.7675	38.9659	37.7765	41.3461	39.732	39.4152	41.3173	40.5363	38.5626	40.6744	41.0028	41.6333	39.9646	38.378	36.8422	38.6423	37.448	41.9379	42.9836	40.5274	39.7875
37.872	38.1189	37.4759	36.1089	38.4677	39.1095	38.3387	38.5894	38.0504	33.9977	35.8067	39.1405	40.573	39.1519	39.6847	34.1779	37.4044	38.7236	38.8048	38.4422	41.2927	40.0435	39.5201	39.2826	35.5042	39.2825	38.218	37.3397	39.5956	38.5005	41.2133	39.7261	38.0416	38.5598	39.0147	37.9458	41.6207	42.0501	41.1235	39.1839	37.9456	40.059	42.4302	38.7006	41.3526	40.42	39.3921	38.9556	39.5269	38.2141
32.3503	33.9157	34.7092	38.1441	36.9313	39.4714	38.5348	37.5635	39.0321	38.2721	37.5205	35.2838	36.3677	34.5664	37.6016	32.9977	38.6568	36.794	38.9864	37.7555	37.6081	39.5272	39.2121	40.6298	39.4449	42.2638	38.215	39.2011	39.7671	36.7693	35.6984	34.6868	39.7948	40.4826	40.2034	41.2568	41.3015	40.7782	39.0551	41.1737	41.3692	38.7605	39.5319	40.6429	41.349	42.0001	41.1595	37.2771	40.2161	41.2891
36.844	37.8333	34.5211	38.155	37.0981	39.8523	37.1374	36.7381	37.4561	38.7425	34.5217	36.367	37.9683	38.911	39.6808	40.5902	37.5741	35.4825	39.1109	40.3335	40.5392	39.1141	38.8606	39.2999	38.7367	39.4575	40.5662	37.2369	37.7953	40.0929	38.1317	39.6749	39.0488	39.6619	41.0424	39.3391	39.6649	38.499	38.1449	42.1608	40.5644	39.2693	41.159	40.0419	38.4725	39.7684	39.1842	41.6598	40.0138	38.9965
37.5848	35.9236	36.1965	35.1819	38.4909	34.298	38.9609	40.5723	38.7939	38.8298	38.4488	39.3328	39.7045	38.6343	39.2341	40.7064	39.1096	40.2771	41.1002	38.1506	36.814	37.636	38.3166	40.1602	39.2304	38.1195	39.7112	38.7174	39.1877	39.8607	40.2697	39.7687	37.4691	37.105	41.0273	38.3323	38.2171	40.7677	42.2343	38.6685	42.1462	43.1399	39.7067	38.1469	38.1835	39.8259	41.4551	40.4489	37.0464	39.537
36.4	34.7852	36.4343	38.6176	37.6127	37.1549	35.2547	37.0002	36.1565	36.0136	39.6912	34.9899	35.9305	37.8697	38.7798	38.5661	40.5632	39.4917	40.167	37.1529	38.2	39.8494	39.2562	37.3171	39.8352	38.3922	36.8915	38.3963	37.8318	38.2198	38.5691	38.1179	41.1001	40.7323	40.4805	41.6184	42.4299	40.0799	39.7699	40.4314	40.0927	40.1311	37.8715	39.4238	41.2197	39.4554	38.2365	42.0162	40.6814	40.7669
36.7622	37.0251	38.4187	38.9797	36.8487	38.1312	36.9196	38.1655	35.9381	38.3234	39.2703	38.4801	33.6492	35.7265	34.0947	38.8279	37.3544	38.2623	40.8928	39.9214	38.7892	36.6651	38.8892	39.9362	36.6725	36.8262	36.2939	39.6212	40.7516	38.6272	39.3659	42.1677	40.1147	40.123	39.3297	40.5009	40.9183	39.8518	38.0434	38.1293	39.2426	37.7345	38.4359	39.7455	39.8264	37.5144	38.7857	40.5231	40.9157	41.1783
[truncated: 206 more columns]

## Sheet: Cuprite2-OMP
Vector-based SNR
Hyperspectral data:	Cuprite2
Algorithm:	OMP
Item:	vector-based SNR
Size:	256×256
31.8881	36.2814	37.4972	36.1689	36.8706	36.023	35.0119	35.6539	35.6399	35.9252	35.8521	34.573	33.6516	34.5016	34.3025	35.0485	40.1781	39.1715	37.5246	38.8747	38.6716	36.6048	40.4008	39.6262	40.5636	40.5649	40.2146	37.8547	39.3753	39.9704	39.4894	37.2344	42.987	38.5541	36.6943	38.3004	36.6948	36.8253	35.8941	38.9169	40.4026	38.6722	38.9726	35.5681	36.8139	39.2551	36.5564	37.3603	39.8997	39.2984
37.2231	37.4822	33.0672	33.5346	32.9571	32.4063	33.1519	35.5603	32.5144	30.925	35.4178	34.9578	37.1926	36.6868	34.6168	32.5428	41.6141	39.7537	38.8527	39.892	40.0117	37.3749	37.8874	40.5781	39.9446	38.6562	40.2045	38.6841	38.3355	40.5383	36.5786	36.9754	36.4395	38.1046	37.6565	39.7057	39.3247	38.4798	38.9037	38.8734	36.9867	36.2243	38.5832	38.5085	38.9836	39.61	38.2542	39.5164	38.2413	34.5597
36.1314	37.5533	36.9766	36.3563	36.0507	37.81	35.5073	34.3876	34.8392	35.9679	34.1925	36.934	37.2459	35.0809	36.1271	36.7534	36.8249	37.3571	40.4446	38.8365	40.891	39.9401	36.3513	38.5667	39.6001	38.0996	38.6286	39.4167	38.8595	40.5085	39.9236	40.105	40.7607	40.1761	39.3345	39.4888	37.2568	40.1443	39.3028	36.4264	36.887	40.9079	38.6055	41.1581	37.3529	38.5581	37.2222	38.1934	33.4756	35.3576
34.5138	35.209	38.1653	36.3914	36.8964	34.3615	33.5806	34.2745	33.7895	35.6858	34.3512	33.4707	36.7756	36.6506	35.4009	36.4311	36.8487	38.1952	35.6251	37.4693	35.6011	40.7986	39.7893	37.7303	40.7119	38.4532	41.3084	40.2691	40.9144	36.9848	40.0004	36.4822	40.6357	40.119	36.9703	37.1765	38.67	38.8266	39.5537	39.3552	38.8328	40.1622	38.3855	39.2142	38.9247	40.0654	38.7388	39.2242	39.2119	37.4113
35.1467	36.3243	34.7513	36.705	36.9842	35.9076	32.7232	34.2344	34.9213	35.4581	34.5908	37.0619	35.931	35.9506	36.9216	36.5064	39.192	40.7995	38.8062	37.2711	38.9323	38.8763	37.6017	40.6684	39.2469	38.0566	38.8771	39.6709	39.8711	40.207	40.0203	39.4027	40.7244	36.9164	38.7694	40.3325	39.3291	40.0571	36.2125	38.1488	39.1227	37.2682	39.0437	39.7957	38.0473	38.1176	40.8838	39.3895	35.9623	39.0804
38.1711	37.0396	36.9503	34.059	37.16	34.2789	35.8188	34.85	32.9696	34.123	34.987	35.9317	34.7397	33.0838	37.2117	37.9225	42.6399	37.6454	39.2571	39.4472	40.7731	38.8093	37.6142	40.035	36.284	38.6574	42.1078	41.1034	38.6165	38.5755	40.7977	40.2456	35.9704	40.0678	39.7402	38.1385	36.5018	36.3983	39.1996	41.0274	37.4294	39.6938	38.9219	37.7882	37.8187	40.0479	38.5542	36.6235	36.2317	38.5676
36.8553	35.5628	36.1913	38.0723	37.6282	36.7315	36.6138	33.1422	35.1441	34.6473	34.2403	35.9922	35.4649	34.4713	32.421	32.9507	36.5777	36.2845	36.2385	38.9677	38.2818	36.0525	37.8002	41.5571	40.7599	40.4567	40.8119	40.2827	40.3329	38.3499	37.827	38.4995	36.0499	39.1623	39.9011	40.0142	40.1691	39.8533	39.9024	39.8315	37.8324	40.2176	35.8747	39.8494	40.1714	39.6152	40.3185	37.4927	38.1534	39.2178
37.8776	38.252	38.69	32.2221	32.1913	34.8862	31.0995	36.482	33.5428	38.1802	35.755	32.45	33.3613	33.8811	36.207	37.6634	38.18	40.5077	38.7785	38.4564	37.0724	39.6492	40.5778	40.3593	39.7244	39.9129	39.2686	37.9763	37.1059	38.5444	36.3295	36.8959	37.6094	38.2368	37.4386	39.5153	38.6498	37.5824	35.3316	38.628	39.4687	36.2198	39.944	39.4896	37.5089	37.1786	35.5945	38.8329	35.5252	35.7083
37.3514	38.0586	36.7431	37.0897	32.3892	32.471	36.4135	35.8171	34.2765	31.2458	31.5787	35.6426	36.4535	32.3535	35.9506	35.7406	38.6101	37.7507	39.8036	39.8991	39.2325	38.2398	37.3604	38.091	36.7744	37.6838	39.4519	39.2421	40.2264	40.7226	40.2815	39.5606	38.1351	39.7259	39.6886	36.6458	35.6214	39.2733	40.9442	39.1976	36.4838	39.1699	38.4374	39.5744	39.2299	39.3807	40.1024	37.8106	33.4443	35.7958
35.2606	37.2647	33.7429	35.0985	36.7435	37.0382	35.7981	34.0638	35.8545	34.5249	34.6543	33.8488	34.7834	34.1759	33.5384	32.5137	35.9268	37.1847	37.4973	36.7126	38.4798	37.4154	41.3136	40.6974	39.0321	42.2584	37.657	38.5499	40.7142	38.2541	40.2715	40.7616	39.7577	36.5475	36.2543	39.0408	39.5105	38.6191	38.723	35.313	39.0983	39.8712	38.1292	37.5157	39.3421	38.7308	40.5624	37.0951	41.8884	37.3512
35.2743	38.8395	37.8858	35.6199	33.2979	34.8547	36.1778	33.69	33.0644	36.1799	35.797	32.9508	33.2802	33.6409	36.0238	33.7701	37.9891	39.4978	39.256	36.061	38.5396	40.2312	40.2977	41.4887	38.0394	39.7748	41.4726	38.9268	38.6104	40.1066	39.329	40.8664	35.0773	38.8087	39.7713	38.9798	39.9492	36.259	38.9946	39.1177	37.3802	37.4496	39.9269	39.8184	38.2359	40.5417	36.5521	41.0839	38.0071	37.5203
31.7289	35.0894	38.4519	36.2892	37.8788	33.7379	37.1758	34.5782	36.9794	35.4841	35.6061	35.3481	34.8232	35.8945	36.6443	33.8684	35.6462	36.6042	38.4753	40.0836	37.6192	38.8045	36.4936	36.7411	41.2491	39.451	38.0137	40.2572	41.4646	38.1185	38.5167	38.5023	38.3905	39.6999	38.701	36.7608	38.7584	39.9774	40.0109	39.4539	40.3409	39.8461	38.737	39.0884	40.4789	38.6878	38.2219	38.0413	32.2281	35.1344
34.7312	36.8377	38.288	37.2495	35.4879	36.4966	31.8711	33.641	34.5639	33.2278	35.4488	34.6948	35.9706	36.0261	37.1013	32.6945	38.8226	38.0321	36.572	36.693	38.0707	39.9019	41.1761	40.9026	40.0242	36.8407	40.4472	38.4059	35.8674	39.7678	40.5062	40.7497	39.0655	34.8154	34.7873	38.6371	39.7415	37.5578	38.9836	38.5981	38.987	38.4321	41.0106	41.925	41.3341	36.6222	40.2195	40.0919	35.5778	38.1658
36.6	38.8374	35.193	37.8001	34.5646	35.7306	36.0325	36.699	36.2369	34.3153	36.0169	34.9001	34.9545	33.3468	32.5129	37.0147	36.4208	37.8487	38.1497	40.8381	37.7671	36.9442	38.9391	41.4245	37.0727	39.5699	39.916	36.3932	39.2979	41.0465	40.2662	39.9951	39.4665	37.7888	40.6333	37.4552	38.1055	40.4717	41.1057	36.6869	39.0995	40.3205	39.9355	37.6646	37.6201	38.1024	37.0553	35.31	38.3111	36.9049
35.6503	38.1569	32.1178	32.5599	33.3254	36.887	36.8138	37.7076	33.365	34.6671	36.7226	34.5651	35.9182	36.7265	34.5511	36.5209	38.4974	36.3758	39.4182	39.5307	38.9096	39.1858	39.3884	41.807	40.3605	39.8089	41.5125	41.9036	39.2973	37.7779	40.5053	36.9079	38.4179	37.7587	38.6184	39.771	39.7952	39.8518	40.79	40.426	38.7103	38.7749	36.1892	37.4116	39.1086	38.1015	39.8664	39.4595	39.3834	36.3016
32.0847	33.1488	36.9101	36.4206	37.8267	34.5089	32.719	34.3062	36.3568	33.405	33.4295	35.7306	35.3382	36.5135	35.0633	37.0683	38.8004	39.7052	40.6559	36.8883	41.0229	37.2571	36.6102	37.0189	38.1032	36.2977	37.8435	38.5135	36.2035	37.5015	40.3032	44.2595	37.4703	38.6695	40.2596	37.4058	34.8668	38.5263	38.5211	35.771	40.1538	36.6166	39.2196	39.3202	39.0703	39.2705	38.2608	42.176	36.7637	36.4336
39.464	38.572	37.8649	36.6502	36.8866	35.1484	36.7006	39.2471	38.9286	39.5852	37.4686	38.1999	37.8894	38.3657	38.4544	37.4183	34.5789	37.6573	36.9898	37.0299	37.5922	39.2876	38.2335	36.1209	36.4009	38.4385	38.084	37.9422	37.8803	36.3675	37.814	37.243	36.4999	38.2121	35.7275	39.0224	38.1263	37.8278	36.9781	35.7621	35.2985	34.0479	38.5541	35.2381	36.7923	37.6856	35.4698	36.9285	39.4772	38.746
35.9985	37.3501	35.9555	37.4688	37.206	37.3276	38.0999	38.4414	36.6338	38.1221	36.1554	36.233	33.4062	38.9522	38.4207	39.0174	36.3897	37.6296	38.4127	36.8265	38.1913	37.6912	37.9037	35.5035	36.3185	35.6606	37.4081	38.8172	35.7329	36.0321	36.2778	37.9046	36.7822	37.6765	36.8028	37.569	34.6883	37.6375	36.584	37.9853	36.2753	36.0803	39.3066	37.4219	36.937	36.0185	34.3872	38.0912	35.9252	38.7008
35.722	37.1034	36.11	36.3106	37.618	38.778	36.8754	35.317	33.219	37.7829	38.9531	37.79	38.231	38.7597	35.9944	34.3784	35.4863	34.6622	37.3167	38.3276	38.773	36.5704	39.5703	38.7755	37.6611	37.4822	35.7431	37.549	38.7079	38.5291	37.3694	36.2553	36.4554	38.2168	38.9375	38.6644	37.087	36.8398	37.918	38.4873	39.03	38.339	34.7005	36.2127	34.9673	38.6424	38.7621	37.9647	38.0024	37.9556
39.6326	38.3868	39.0996	37.1074	36.7127	37.8001	38.0936	37.2642	37.9169	37.6621	39.515	36.5853	38.6681	35.3083	35.0701	37.4166	36.9543	37.0164	38.2178	39.7959	35.0666	37.0022	35.7965	35.1336	35.181	39.0796	37.4856	34.1331	37.8331	37.1398	37.9776	36.7868	36.7235	38.2611	35.506	36.0304	38.1446	38.2087	36.6815	37.544	37.0867	37.4843	38.5595	39.1682	37.4204	38.0513	38.3842	37.4408	39.9424	37.2847
37.9004	36.2788	35.228	37.8546	37.6136	35.137	36.2266	38.1877	38.8228	34.5678	34.6145	36.202	37.9479	37.821	37.1677	39.9013	35.779	37.2917	37.5389	37.4361	39.3311	39.024	37.3991	35.883	38.2231	37.7191	38.0497	38.5706	38.0345	34.7515	35.1925	37.9323	38.0188	35.4021	38.5676	37.985	36.7512	35.9845	37.551	36.4137	38.4649	37.9093	37.5355	36.7806	39.1573	36.9081	34.4113	38.6518	38.244	39.9808
37.677	39.0603	36.8341	37.4525	38.1983	38.3812	36.6637	36.0606	38.5735	39.0178	38.8084	39.379	38.9014	39.5326	39.6504	34.2541	39.3128	38.4635	32.7934	36.1002	39.3336	37.888	38.0324	38.1191	38.9916	34.7493	37.9078	39.2846	37.3315	38.7061	38.6469	37.5216	38.9762	37.4017	37.5213	38.3589	37.1924	39.6767	37.7234	37.3174	34.8414	38.8935	37.0793	37.5276	37.1871	35.1357	38.3764	39.7551	39.5387	36.5782
36.1694	39.4177	36.9642	38.4107	37.992	38.8462	38.5682	37.9113	36.6396	37.433	37.6487	38.7083	38.7056	35.3542	39.2299	36.8054	38.7197	37.0687	38.7141	38.7883	37.979	38.6106	37.6651	36.4999	39.4463	39.4727	37.9378	37.452	38.6594	38.226	35.1356	36.1539	36.6864	37.2851	34.6302	39.0725	37.8877	36.4674	37.1278	40.1809	38.453	37.665	38.979	39.845	38.3194	38.5931	39.427	35.2665	36.1752	38.5243
36.9909	39.1835	38.6957	37.2531	38.1553	38.9794	36.917	34.373	37.882	38.598	38.5165	38.2592	34.3306	36.3188	38.2927	34.5436	35.5824	38.1952	38.0285	35.2642	36.6065	37.2019	38.2474	35.2605	35.8286	38.6434	39.5267	36.9277	37.2105	35.3067	36.8526	38.6378	35.9654	35.9122	38.0435	36.7858	38.5497	34.9058	36.9218	40.2664	39.9652	39.2704	37.3672	39.5623	39.2575	37.0591	37.6628	37.4606	38.9751	38.9083
35.5516	37.885	37.8481	39.5385	37.8474	35.8821	38.0305	39.4519	34.6325	38.3261	36.7727	35.6366	37.5933	35.9644	35.9909	38.9022	35.4601	38.1496	36.6828	36.4707	38.9365	39.2624	33.5824	38.6349	38.326	39.2739	36.2004	36.2924	37.7361	34.6232	37.1933	35.1128	36.9906	38.2927	37.1247	37.7886	35.258	39.4902	40.0433	36.8917	36.8915	37.6516	38.3994	36.6976	36.5776	38.0226	38.7958	39.4173	37.0809	35.1063
38.4993	37.893	37.3004	38.1504	38.6464	35.6586	35.1011	39.0382	37.9082	38.5594	39.0059	39.7392	37.9619	38.4892	37.9862	33.7321	36.9625	37.6864	38.181	37.8055	35.7178	37.0842	37.428	36.0072	36.8046	38.4881	39.1824	37.8907	36.7425	39.9107	36.7472	37.1567	35.2709	36.3031	38.6452	38.3919	37.1391	38.6002	37.9213	38.4466	39.1881	39.9525	39.4228	37.1608	38.9758	38.7306	37.1678	38.0241	39.0511	38.4578
35.3467	38.3228	38.7917	38.6787	37.1818	38.6063	39.0656	37.9583	39.3511	37.1421	37.1342	37.2269	38.5888	36.2045	37.0356	38.7502	36.5238	34.1755	36.3006	38.0099	37.9582	38.7733	38.6027	35.8819	38.7886	38.6386	37.6446	35.4438	34.896	36.933	37.9174	38.2882	36.2774	39.1992	35.5522	34.8312	38.1961	38.297	39.3754	37.9415	38.0278	34.345	36.7238	38.5354	38.6705	35.8919	37.7231	38.6464	39.913	38.7669
37.8196	37.1006	36.7052	35.7502	34.4391	37.1262	37.6992	38.3505	34.0207	35.6702	36.9944	34.8206	37.6685	38.0616	38.6864	38.4553	34.8554	37.9225	37.6371	35.321	35.2756	38.7249	38.2413	36.4175	37.2494	32.9948	32.9979	38.7387	37.5235	34.0624	35.8498	35.2868	38.6361	37.5927	37.0882	39.0772	38.9519	39.1666	38.0661	38.0696	38.9665	37.5455	35.2451	38.8094	39.915	39.4599	38.5174	40.1832	37.927	38.2674
36.671	36.6786	35.8354	36.6998	39.8785	37.4136	37.6602	37.7571	38.3232	37.6686	37.2924	38.1694	35.57	37.1043	38.7941	40.4305	37.6523	34.6358	36.045	38.9782	38.3872	34.0965	35.6728	37.2293	37.3844	37.64	37.8691	37.0933	35.4725	36.9564	38.2202	36.9639	38.2789	36.1886	38.3664	39.8485	36.0415	36.4315	37.4933	39.1504	38.7119	39.6891	41.0091	37.1896	35.7546	37.1797	35.0905	38.9182	36.9857	39.5563
36.6028	36.1362	38.2006	38.7461	36.8725	36.4793	37.6134	38.0228	37.4315	37.3837	35.2164	37.9633	37.9721	35.232	38.6795	34.6432	36.8492	37.889	38.3609	37.766	38.0547	38.347	39.4338	34.3774	36.9168	36.3848	37.7584	35.8867	36.4773	37.6395	37.4647	34.7895	35.1137	37.3169	39.0687	38.8951	40.0048	37.016	37.7912	38.7812	39.2745	39.2096	37.1338	38.3828	37.6919	39.7494	39.1156	35.5803	37.2687	35.3064
34.7777	37.6662	39.1434	35.2714	35.7729	38.3701	35.5309	38.9611	37.8352	34.452	34.7556	37.3859	39.7	37.877	37.5272	36.0567	36.2639	37.1668	38.5265	35.7521	38.2327	38.5961	39.0779	38.1409	37.3616	36.638	37.0131	37.6319	38.8627	36.3486	38.0344	42.2065	36.6415	39.136	36.5203	37.2494	38.3527	40.1433	38.521	38.212	38.0116	34.9266	38.2279	37.6681	36.8487	35.2724	38.8439	37.0287	38.2754	38.8837
37.6401	35.9168	34.0155	36.2909	37.5496	36.2933	34.135	37.8419	38.9106	37.8388	39.5329	36.3774	35.6666	33.2325	34.2278	44.5751	34.4983	34.8535	34.8432	36.7823	38.1406	38.7786	37.5318	37.7345	36.3225	38.5762	38.069	39.3126	36.7314	36.5734	35.7405	41.469	36.0307	35.6189	35.9636	37.3253	36.692	36.3116	36.7562	38.1777	38.0904	39.1405	38.7288	37.4773	39.5041	38.9952	37.7484	42.7132	37.0098	39.14
35.1508	38.2915	39.203	40.1804	38.0031	34.6196	36.8762	38.4511	39.616	39.7666	40.2686	39.5249	40.7254	39.4869	39.6753	36.6292	38.1228	39.0279	37.474	38.6331	36.8938	38.918	34.7606	42.0658	35.0224	35.6494	38.1961	36.579	36.6273	38.3022	38.8957	36.6109	39.3155	37.6417	36.3855	37.6245	37.6725	37.5257	37.3677	35.5156	39.3334	39.6092	38.7675	40.2332	37.4055	35.952	37.6503	37.4763	39.7106	40.2438
41.3859	40.4261	36.109	39.6236	39.8697	39.3035	40.3375	36.0465	39.1614	40.9948	39.1309	40.0085	37.7395	37.3534	36.8888	40.1513	37.9447	38.7467	36.3782	35.1961	38.3117	36.8875	38.9464	38.9762	39.7786	39.6695	38.1889	39.1049	39.9129	35.3077	36.5213	37.7582	43.1772	38.0183	38.0301	40.1507	37.7015	37.9148	39.4814	35.1802	36.9647	39.138	38.0609	38.1808	38.885	37.1135	37.738	38.2472	38.2048	39.9333
39.2889	38.1782	39.4696	39.3266	37.7562	38.094	35.3261	39.2366	39.451	34.8927	38.126	38.4288	37.9911	39.7125	39.4562	39.9443	39.08	39.0729	39.2931	38.8331	35.144	33.1178	36.8635	38.2143	40.0371	36.2769	37.3844	36.3543	37.3088	39.4225	37.4749	37.3097	38.4988	37.9047	38.2637	35.4811	36.4603	39.0022	34.8145	38.8835	39.4925	37.8553	37.8912	35.3889	33.7225	36.2912	37.3294	36.3139	39.1417	38.3739
35.8866	38.9598	38.2144	38.6506	35.6096	36.7498	38.7841	39.5564	37.9306	37.9806	39.0768	40.4074	39.1247	37.0843	39.0642	37.3734	36.7439	37.0518	35.4599	37.8744	36.6045	37.75	35.8203	35.8617	36.2935	37.7303	38.0682	38.349	36.8887	38.3162	38.7028	39.4846	34.5537	35.1573	40.1218	37.2912	36.9946	39.6283	37.3408	37.2366	39.9662	37.4241	36.9098	39.9098	39.1913	38.9778	38.8499	35.7086	38.0152	39.1547
38.8234	39.7711	39.7473	36.9027	40.8381	38.9756	39.9434	35.9349	37.7315	40.2649	39.7032	38.2996	36.456	39.9239	40.542	38.5164	39.5717	37.5766	38.2805	39.1096	38.1255	38.1882	36.3176	35.272	36.158	37.3737	37.5529	37.9679	38.3437	34.3574	36.1737	39.5576	37.0251	39.3584	38.8353	37.8798	37.0711	39.3592	39.181	36.9595	38.4919	38.6113	39.0665	40.1312	38.4087	36.6044	38.9542	39.3079	40.0134	39.8632
38.8546	37.3429	37.9039	37.4876	37.3348	38.7266	38.8981	36.2161	37.6033	41.2263	40.6776	38.7998	39.7185	39.9176	37.2856	35.2001	34.2574	37.2565	36.5655	37.3457	35.2554	36.7133	37.3011	36.9075	34.3912	38.0196	36.2384	34.5932	37.7289	37.82	37.4468	35.0563	38.9354	38.3663	38.1246	36.2542	37.6609	34.717	33.3676	39.948	36.257	38.827	38.8738	38.217	35.7623	38.8348	38.6583	39.3977	39.3131	39.9486
39.0453	38.8162	39.9866	39.8592	39.892	38.8157	39.5748	39.3747	39.8851	39.6816	38.167	37.2526	38.7662	38.6427	38.1322	38.9674	36.9957	37.754	35.9905	38.7596	36.8161	37.8476	38.088	34.4641	38.1407	37.084	37.3139	35.0272	38.0855	38.6804	40.2238	36.2529	40.0577	36.9337	35.5853	37.049	37.646	38.6171	39.9988	37.2216	35.3219	37.9044	39.8036	39.2571	38.7297	39.447	37.3791	37.1708	40.7625	38.5705
39.8151	40.5322	39.7779	39.4773	39.8199	40.0232	38.3097	36.6326	38.369	39.8256	41.0683	41.1319	39.399	40.8559	39.3256	39.2208	36.9364	37.2147	38.0738	36.9481	36.2726	35.8595	36.7144	35.9696	39.6008	35.8964	37.7071	38.5722	39.1129	34.8994	38.1466	36.946	38.5249	39.0266	38.0465	37.4056	35.4237	36.036	39.4939	39.7051	40.0587	34.5365	39.5127	34.4911	37.415	35.427	34.5145	35.0036	37.7291	38.3407
36.0171	36.9283	38.1726	37.6671	39.5389	39.0459	38.3658	40.6141	42.1068	39.8777	38.7708	40.2968	39.9818	39.014	39.3459	39.08	36.0566	37.4113	36.6448	38.7863	38.3734	37.7557	38.0219	37.4098	37.9754	37.612	39.177	38.5262	39.9779	35.8886	37.2437	34.3698	35.4205	35.8568	34.6863	40.2296	39.1127	39.2426	39.4717	39.4129	37.9405	39.3289	36.8269	37.8092	37.0945	37.2892	37.9486	39.0586	39.9357	39.1523
39.48	40.0139	40.3974	36.9228	39.9842	39.8522	38.5015	37.6745	38.4139	37.9304	39.9225	36.6173	38.8097	39.6955	39.236	38.7303	35.9739	34.7368	38.6379	35.6293	36.0116	37.1614	37.5539	38.4568	38.7581	37.1251	40.2676	35.1118	36.2449	38.5814	37.4316	39.2081	37.4704	38.6107	38.3469	39.1614	40.6661	38.193	36.38	36.2068	35.6205	34.6013	38.2154	39.3427	39.3961	36.7378	37.2423	39.176	38.173	38.9875
42.2635	37.2026	36.6049	39.1469	40.5764	39.4214	39.8769	37.7884	35.9295	38.4635	38.623	39.9977	34.1383	39.6246	35.7721	36.3729	35.3638	37.4546	36.0468	38.3093	38.6445	37.0802	38.6093	37.9332	37.3939	35.6651	37.6986	38.5529	38.0554	37.8145	39.0293	35.5823	37.4016	37.7842	39.3813	37.3256	36.49	37.6007	36.8335	37.7892	39.6379	36.3212	35.0453	38.1328	37.5858	38.0215	37.2596	34.9253	36.0453	40.2492
37.4092	41.2082	40.4843	39.8014	37.549	38.2938	39.2735	40.1545	40.5225	40.2534	36.2038	41.0872	39.5311	38.3371	39.0052	39.1606	38.0831	36.8142	38.3955	36.2229	34.6053	37.4462	39.4413	38.9691	37.5908	37.4751	36.6109	38.6626	38.9999	36.5192	37.6983	37.7823	37.0885	38.953	38.7351	39.8133	39.7229	39.2379	37.3247	36.6444	38.3081	38.3404	38.4953	39.3343	37.5089	39.4376	40.0329	39.8018	39.9706	40.1982
37.3949	39.9355	37.9346	39.0253	39.5881	37.2833	39.932	37.3596	37.7357	37.686	36.5808	34.9902	38.7966	39.421	39.4709	38.6282	33.8064	33.3466	35.8392	36.4574	34.4361	37.3761	37.2004	38.4032	37.1719	39.1224	39.7944	38.7835	38.7665	36.8837	37.1251	40.9591	37.1319	39.6966	37.5368	39.5754	40.2749	38.4536	36.5115	35.5729	38.7653	40.4258	36.046	37.1685	35.1077	35.9135	38.0848	39.5011	37.8042	39.1133
39.034	37.7695	38.1997	36.3508	38.9702	37.8723	39.7031	38.6344	39.5493	39.2219	38.8196	40.1425	39.3597	38.8431	36.2557	39.3019	38.0516	36.8245	37.8536	36.2767	38.897	39.278	37.8233	36.3108	37.0056	37.4027	37.3822	37.3322	39.0159	39.3133	38.7096	41.6236	37.6193	37.563	36.4309	40.0317	38.9311	37.8339	38.4016	39.9845	35.192	38.3308	37.9589	39.5074	40.0997	36.5081	40.2225	39.8438	37.9063	37.2258
35.8115	39.8141	40.4994	39.9527	39.4449	38.5011	36.8551	37.6785	39.6136	36.306	39.3488	38.1712	39.5707	38.8075	38.69	36.5572	38.214	39.0846	37.5117	38.0862	38.4974	38.8241	37.6471	36.6159	38.5376	34.7914	33.3822	35.5637	37.9512	38.5238	39.3704	35.7731	37.7416	38.9113	38.7346	39.0115	35.9566	39.243	37.2008	37.9814	37.7723	37.4858	36.97	38.0611	39.0151	37.3189	38.0482	32.6361	39.1533	37.8666
37.9891	39.3455	38.2693	38.1512	40.4665	40.5417	39.67	38.8641	39.7643	38.7492	36.7967	35.8372	38.3438	39.4693	39.8861	38.8915	37.0376	37.0603	38.9124	33.573	36.1633	39.3041	38.8186	37.6246	37.6796	38.472	38.3124	39.1414	36.2157	38.1826	40.1348	44.4163	39.39	39.012	37.6279	38.0279	38.0222	38.142	38.6754	36.9218	40.2823	36.4645	38.6161	34.7389	40.4196	39.4795	39.4675	43.4384	38.8963	39.1533
44.4056	40.4276	39.3322	38.3572	41.3068	40.7788	39.0259	40.586	39.0254	40.5424	40.9329	37.8475	40.0576	37.1459	39.1264	37.6902	40.0806	39.375	36.6391	35.4688	38.7835	39.1285	39.2402	40.0404	40.9417	39.4725	39.5412	41.3601	39.7751	40.8515	39.6278	37.7957	42.1115	40.1002	38.0493	37.0014	38.5214	38.4052	37.7558	38.6161	40.3427	40.2502	36.3358	40.7127	40.9319	37.6663	39.7984	37.7389	35.8301	37.9242
36.2105	36.9749	36.9752	37.6633	39.7266	40.3128	39.8761	40.1515	36.8282	39.8019	38.5901	39.26	37.3924	38.4946	39.8736	40.5192	39.4764	40.489	40.7057	40.8846	41.2351	40.1959	37.4516	37.9867	36.3307	36.1707	39.7785	40.31	36.2877	36.5978	37.7672	38.1232	39.1363	40.1692	36.2966	40.7426	39.8011	38.5313	36.8139	39.5349	40.5769	36.9288	38.93	36.8621	40.1388	39.3847	39.3935	39.6258	38.1189	35.6053
37.9142	40.9305	41.0513	38.6364	36.4081	38.5157	38.6281	41.3062	39.7106	37.3842	35.3091	36.3849	39.0062	40.7833	39.6348	38.1816	36.0978	41.0224	38.1536	40.4477	37.6287	40.8121	40.383	35.9043	37.8677	41.422	40.941	37.9918	39.587	39.1275	39.4865	39.057	35.5205	41.0938	40.0292	40.0215	37.4234	36.5562	38.8581	40.9492	37.6889	39.4518	41.2072	38.4731	39.9717	37.943	39.4268	36.3222	38.8045	39.6728
41.1752	39.643	41.0717	41.8175	37.8146	37.3403	40.3251	39.7106	38.933	41.0671	40.3247	40.2801	38.179	39.3443	36.4426	36.5631	37.5382	38.4269	35.7947	38.8952	40.2041	38.2884	40.5237	41.1122	40.4614	40.2271	36.3698	36.158	40.7286	39.4862	39.5961	38.0454	41.0016	39.2201	39.9252	37.6142	38.1577	41.2115	40.8669	38.8373	41.2248	41.5103	37.9504	36.3225	39.8913	37.9872	40.2019	39.8196	38.3051	39.8497
39.2066	39.9957	34.9702	38.8593	40.9169	39.3229	38.1873	40.0313	36.3647	40.23	39.7724	40.2418	40.4408	36.3082	40.0525	40.5946	38.4784	39.9536	40.285	39.7295	40.9486	37.5782	40.1389	39.8757	41.1416	36.8342	37.8234	39.5785	40.7823	39.4051	39.4946	38.4554	39.2017	39.0477	36.3479	40.1941	40.5744	39.1888	36.4352	37.2484	40.2315	40.1898	36.6996	40.8209	36.8467	38.4327	40.1323	38.7627	37.1006	39.9328
41.1991	40.7226	39.2502	39.087	40.1776	40.2517	38.1568	37.3134	39.8372	37.5103	38.102	40.3805	39.7312	39.8333	38.9243	38.8193	40.4767	39.934	39.5369	37.3701	37.9882	40.47	38.189	40.4652	37.2145	39.313	40.2668	40.297	40.0091	40.185	38.7999	38.6454	41.1009	39.0699	39.6631	40.303	38.241	41.1586	39.0374	41.3793	39.0555	38.2809	39.021	40.953	41.1681	38.5716	38.0735	40.4699	39.5478	38.4527
39.4596	38.8057	39.4506	40.2143	38.448	38.6442	38.5857	39.8989	40.8648	39.6545	36.713	35.5201	37.7245	40.3552	40.0915	41.7466	36.4981	39.9208	40.5474	39.1715	39.2074	38.8835	36.955	39.5147	39.0902	36.7934	39.4247	37.9741	36.9596	39.0596	41.0648	39.8646	40.0184	38.7244	36.2555	40.5028	40.0145	41.0448	38.7654	38.3195	36.1098	36.9126	40.3589	39.0961	40.3978	40.5896	40.7402	36.3788	36.5244	39.7979
39.5934	38.7723	37.0186	41.3506	40.259	37.9667	36.9042	40.9278	40.6127	37.6522	41.7931	40.6008	39.4765	38.5734	40.6205	37.6512	38.1768	37.1843	36.3537	38.0098	38.3822	40.3599	40.3141	40.2492	39.7654	39.2475	40.9064	40.1532	38.1795	37.1349	38.761	41.1868	39.0393	39.5451	39.8054	39.1767	40.3884	40.0155	37.1098	36.6331	40.3418	40.0969	38.8057	38.131	35.9056	40.2469	38.018	36.6522	39.2233	39.5189
39.7764	39.7101	38.644	40.381	39.7776	39.2132	39.6974	37.0053	37.5977	39.166	39.7643	40.2365	38.9835	38.6941	40.1402	38.8648	37.0887	40.6641	38.8545	40.5097	40.1758	39.8612	41.5523	35.8187	39.0902	40.6051	37.499	39.7398	39.7542	39.6355	37.5314	39.0983	37.1673	38.6438	40.4973	39.5077	40.7106	38.5327	40.5044	40.3093	37.6348	39.8198	40.8742	40.3287	39.7852	39.9954	39.9553	39.4239	37.5935	38.2206
36.5857	38.7271	40.2875	39.3169	37.9083	40.7321	40.6235	40.5672	41.3933	39.0633	39.9527	40.3592	38.9902	41.365	39.3546	42.4848	40.2373	39.9026	39.9534	39.7448	37.9463	37.4953	36.6613	39.4578	39.0017	39.3845	40.8661	40.7367	39.416	40.0929	40.8809	39.3545	40.3362	39.7876	38.1571	37.5373	37.6689	37.62	35.8495	41.2379	36.2909	37.3382	38.2186	41.1714	41.0878	36.0959	36.9663	39.0486	35.547	40.1003
37.2439	37.8707	39.1079	42.1053	40.8491	39.7354	38.0615	40.3112	40.4655	37.537	39.3901	39.1818	40.5253	38.6052	40.1347	39.6336	38.0444	39.503	36.595	39.8528	38.9514	38.0676	37.7671	39.5646	41.7561	39.8895	38.8499	37.4197	37.9518	39.6028	39.791	38.5104	38.0518	39.7788	39.6319	39.4274	40.272	39.6862	40.5592	38.9329	40.4412	40.0891	40.2585	37.4641	39.1399	41.0753	41.1202	40.6901	42.1204	37.8405
39.1957	40.1828	38.3118	36.2906	40.9385	36.7518	37.5737	40.8806	39.4023	38.299	40.6874	41.1147	38.7196	39.2017	40.3139	36.9646	40.009	39.0861	40.3543	40.9918	40.9403	38.4474	40.4929	37.8185	35.8158	39.0386	41.1406	41.7704	38.1413	39.3881	38.5836	40.1889	36.7221	37.9131	36.8367	41.8745	39.4901	38.9528	39.5058	37.9977	36.6623	36.5208	40.6995	40.3801	35.7831	39.6148	39.1762	38.6045	38.2863	37.3409
39.9661	36.1014	39.5571	38.3428	39.5101	40.9816	38.5384	38.3897	40.0113	40.2928	40.7913	37.1467	39.1587	38.1905	36.4384	39.656	40.1377	37.4297	37.3663	35.9263	39.7085	40.2924	40.2213	39.905	38.6288	36.9581	36.3438	40.6643	37.5554	35.71	40.7271	37.9681	39.4484	40.3256	39.6077	38.2723	37.2864	38.4756	40.6892	41.0743	39.8859	40.9847	38.5487	39.3367	40.2081	36.2973	40.251	40.1228	37.596	39.6204
39.8477	41.0908	40.2602	37.8186	36.2607	40.9049	40.6438	38.0734	37.981	39.1697	38.497	40.5785	40.0135	39.6215	38.256	42.4493	36.9938	39.5237	37.7995	38.1683	36.6309	37.6251	40.0873	38.8503	40.3574	40.8784	37.7542	36.458	39.2032	40.7127	41.1757	40.9708	37.9796	37.6453	35.045	39.0072	38.8786	40.7242	39.655	40.3915	40.4628	40.077	40.5067	37.3185	38.0673	40.6077	37.557	39.8394	37.9433	39.7243
36.67	39.1293	37.883	40.6622	41.3542	38.4669	38.4104	41.4146	38.6296	39.0649	41.1985	40.6141	37.5751	37.6036	39.3834	38.2172	35.8036	38.4666	40.3948	38.1534	39.1628	39.4078	40.1137	40.907	37.7416	37.6483	38.0038	40.6089	40.2206	38.0642	39.1053	34.4137	38.4725	39.7846	37.7318	41.3532	41.47	40.2221	36.6987	39.6954	39.8492	39.3902	36.8347	40.5373	39.0094	36.7472	40.8354	35.6798	36.3658	37.6809
39.2292	36.2571	38.2592	38.6954	39.6742	37.1722	36.2542	39.6583	35.8937	37.7888	38.8276	37.1834	39.9318	40.5844	40.1414	40.7338	40.4139	37.6016	40.4461	40.0033	38.6927	40.7254	38.4198	41.1394	38.7556	37.1244	40.292	37.4356	36.5822	37.4229	38.3778	46.9112	37.117	36.82	39.367	40.3094	41.6594	41.9483	40.2445	36.2534	35.6474	39.782	37.0013	38.9793	38.8519	38.3369	41.8609	43.9728	40.2353	40.1896
39.6733	37.1121	39.8244	39.7458	40.3228	39.632	39.5712	39.689	38.2715	39.7456	38.9635	39.3764	37.5174	41.3688	40.1533	38.2144	42.7478	39.2153	39.4379	40.3023	38.5527	39.6643	40.1304	41.4112	38.5652	37.1602	39.2071	36.8757	37.7475	39.2769	38.7178	38.8742	29.8988	34.0813	34.9206	35.6506	33.1956	34.365	34.2133	36.4533	34.7643	32.9763	35.1545	32.8615	34.762	36.5879	32.6464	35.0077	33.5273	36.9841
37.3665	38.2097	36.6062	38.6734	40.0065	38.487	37.7186	36.3472	40.4721	39.3858	39.3689	38.532	41.4642	36.5967	38.1368	37.103	37.5528	35.2776	36.3656	35.0182	39.7841	38.025	37.916	39.1843	36.3995	38.1852	33.8583	38.9615	39.4671	38.7596	41.2969	36.5339	35.5463	36.1343	33.0474	34.876	33.208	32.5255	33.7874	33.9972	34.7581	36.7753	36.588	35.6295	32.9587	37.152	34.7762	34.1431	35.791	38.984
37.267	39.1144	39.1165	39.4848	38.7124	38.0651	39.6544	39.8026	40.0462	41.1247	39.1669	36.5274	36.0721	35.5083	36.5141	40.0065	39.9058	39.7302	41.3967	40.6729	36.2414	36.7023	38.1435	40.7642	36.7761	38.6507	39.7286	39.2395	39.277	35.1076	36.6179	38.6699	36.3721	37.1375	33.1921	33.568	34.4751	36.8535	34.5832	35.6414	35.6478	33.6439	35.4052	34.7531	36.8736	34.6051	33.8301	30.9201	34.7796	37.763
37.4692	38.7839	40.2042	39.5282	39.654	39.412	39.5009	40.8584	39.1076	37.9369	37.0599	40.1032	40.0269	40.2766	39.2127	37.0091	40.0703	39.5078	35.4749	38.5111	39.2699	39.5107	40.1597	40.6605	39.8514	36.0229	39.3176	36.9343	40.7711	41.0105	37.2445	36.9601	29.8653	36.3373	35.5227	33.3234	36.2001	36.9967	35.4098	35.1597	36.1374	36.3513	34.688	35.4788	35.6981	34.4729	36.0029	34.7388	36.5645	36.9283
39.3629	39.5678	36.6767	39.1903	39.0317	40.6116	40.4197	39.85	39.9468	35.9791	38.2705	40.3227	40.1097	41.526	38.538	39.0467	36.4799	34.2398	37.9554	39.0081	38.7839	40.1653	41.3474	41.3086	39.3835	37.5744	35.2844	38.2779	37.2482	36.9583	38.8177	39.3674	34.2595	33.17	32.2184	34.2367	34.4011	36.3617	36.9423	37.0495	33.4344	36.4827	36.7317	35.1838	35.8984	35.2834	35.7301	34.8853	35.1154	36.3162
40.067	38.0359	40.3744	40.6865	37.6106	38.7601	40.0689	39.6009	39.7759	39.4566	35.785	38.7792	40.4019	39.0782	41.0217	39.3116	39.6558	40.5784	41.5427	39.8968	36.8345	36.2162	37.6583	39.8278	40.6255	40.064	36.8522	39.7465	39.6617	35.503	39.43	38.2508	37.4322	34.6104	35.0029	35.9962	35.8572	34.0042	34.417	35.8829	37.9186	35.2744	37.2699	32.129	34.7652	35.7683	34.3054	31.8936	33.7386	37.7819
39.8052	36.3825	35.3379	38.0773	39.8701	37.9059	36.032	39.0067	39.4876	38.4277	40.229	38.3037	40.6099	39.5961	38.7112	35.5119	39.9535	39.5307	39.8841	38.5841	40.3507	38.9897	38.3499	40.5131	39.9797	39.6247	36.7651	41.6809	40.5189	40.7124	39.6104	35.2734	35.0035	34.4932	35.192	33.9301	36.4166	34.9159	33.5207	36.1151	34.8502	34.8026	37.6288	36.3665	37.5672	37.2387	36.323	32.3562	37.8492	37.6068
36.1081	40.3523	40.3025	38.2688	35.7366	38.9627	39.5762	39.7173	40.4264	38.5475	36.746	40.757	35.703	39.0653	38.3732	39.3462	40.0365	40.1074	36.4437	40.663	39.8752	36.8019	40.829	37.6956	33.9262	36.8687	38.4832	40.2541	35.9974	39.158	39.9339	38.4053	37.7259	36.471	34.0914	34.6442	33.7119	33.291	35.2284	33.4956	36.469	34.2555	36.2605	35.0528	36.4007	31.2029	35.6178	33.6031	36.8021	35.2889
39.1087	38.6498	37.83	39.9041	40.0876	40.5811	38.5454	38.2476	38.9629	39.8143	38.4588	39.3948	41.4871	36.7815	36.6594	40.2717	34.9819	40.7823	36.7956	34.9636	40.2367	35.2796	35.6495	39.4718	38.3858	39.4001	40.3608	39.89	37.1572	36.0901	36.8314	38.2259	32.5283	35.717	35.1632	34.9859	37.0194	37.7305	36.2634	36.3694	31.3261	34.6468	36.1998	36.0927	31.3534	33.8167	32.7148	36.0381	36.2945	35.1846
41.0039	39.3604	40.0591	36.6737	36.6997	40.8041	37.5964	36.7074	38.3064	38.3001	38.994	37.8483	40.047	38.4823	36.451	40.0411	37.1982	39.616	39.8954	39.897	39.8412	39.1789	40.6924	34.3165	40.8723	40.4082	38.8319	37.9741	37.8941	39.4442	39.8661	37.4525	35.8806	37.5196	36.124	34.9018	35.8491	35.6679	37.0275	36.3585	36.4611	34.6315	35.3089	32.4615	37.1706	36.6779	33.8651	33.487	37.0473	37.969
38.9607	39.7012	37.7109	38.7874	39.5542	36.3974	38.7034	38.5833	39.1764	36.5158	37.1376	40.2804	38.0084	40.4962	40.4576	34.8517	42.4554	37.3761	38.2116	39.6963	39.9263	40.421	39.1744	39.62	40.3044	39.5013	39.9206	37.8631	39.095	40.2889	40.1664	40.6229	34.405	33.0467	34.0757	34.8334	36.6219	35.8228	32.8191	32.8507	34.6183	36.2257	36.3887	36.6799	37.829	34.922	36.5105	36.5796	35.3833	37.0937
38.3048	36.6272	36.0803	36.9008	40.5654	40.7936	40.0262	40.721	40.2796	40.0958	39.4659	36.3428	39.2738	37.8723	39.8415	39.7859	37.2162	34.5366	38.8139	38.8622	39	39.1674	36.9008	37.5589	40.546	39.9268	35.6911	38.7357	39.9394	39.1504	40.3749	37.5383	35.6956	36.6522	32.7148	34.7944	35.577	35.0151	36.544	35.3513	34.5757	35.3813	36.0154	34.3759	37.182	38.4677	35.3241	31.0369	34.8468	33.7665
39.8751	39.1312	40.8197	41.893	39.7493	39.8421	40.6516	37.7968	36.2596	35.2747	38.3243	37.2629	39.9056	39.4981	40.8444	38.3537	38.4578	39.7718	37.0147	36.7816	35.5929	40.8346	39.6769	37.2282	40.889	36.039	39.4679	38.2344	36.3248	35.7995	36.3483	39.8565	33.3113	33.149	36.339	34.0813	35.0569	34.0126	36.0758	34.762	34.7958	31.0948	34.3225	35.0621	33.2477	36.3638	36.0176	37.0317	36.0686	36.5417
39.3942	38.6405	40.3723	39.584	40.4403	35.9883	37.1412	37.5806	40.9502	36.9885	37.8517	38.7008	37.1806	38.5342	38.172	40.9004	38.9086	39.0336	39.8965	39.1814	37.9773	39.4712	40.305	37.8598	38.7253	35.4993	39.7535	39.6385	40.0773	40.0361	39.7485	40.3918	33.4834	35.8506	34.2705	34.0243	36.0817	36.2013	36.1101	36.166	36.0506	36.6911	32.4461	33.6313	34.9662	36.5838	39.6396	37.2673	36.7018	37.0584
41.006	38.4945	38.9119	39.552	39.6247	40.9063	35.0728	38.2082	39.7513	40.6565	38.6739	39.3835	39.5829	38.2688	40.4984	35.9665	36.6255	40.3936	40.2837	40.5194	38.224	35.5475	35.1827	37.7719	36.6016	37.6746	37.6632	40.3295	39.628	35.3491	38.517	38.653	36.0614	32.7573	31.2964	32.8376	35.6601	36.4538	36.6593	36.3495	36.1616	39.5402	39.8581	36.1712	38.4313	44.4534	39.0616	34.8361	38.2196	36.5763
41.0781	41.3551	37.8764	37.0946	35.7476	38.6509	39.9432	38.5157	38.196	39.1113	39.7176	38.9684	37.4547	37.1821	40.5097	44.9605	38.669	39.6275	37.5842	41.2473	38.6594	33.6039	40.959	36.7537	40.1859	40.4926	40.1533	38.3742	38.2352	37.6748	35.8862	40.9463	35.3735	36.0166	34.3369	34.2757	33.5387	34.8357	35.7459	37.7566	34.0269	36.8755	36.7166	38.4333	36.9001	42.2944	35.7675	44.0994	33.3025	33.7661
38.1399	36.2081	35.7062	37.0651	35.8433	33.7933	35.2525	35.439	33.8946	34.0359	37.8632	37.077	36.4897	37.5837	35.5088	33.8702	41.1807	35.5614	35.568	37.3706	37.5024	36.1076	34.0584	34.2484	36.2825	34.7808	37.5637	34.7525	36.3872	34.9435	34.4558	37.7565	32.5816	33.7951	34.2371	35.5657	37.092	34.5626	35.9478	38.6671	34.0106	37.0947	37.4806	34.9181	34.986	35.272	36.8825	34.1693	39.5442	34.9422
35.4161	33.1806	34.9936	33.1968	37.9152	35.1755	37.5887	36.0735	37.1456	36.5594	36.0083	36.4577	37.4552	36.7783	38.1119	35.8026	38.845	35.6992	35.484	38.3185	38.2989	38.0569	36.2646	35.326	34.0102	37.7727	38.0712	38.5728	37.5438	37.1508	36.7556	37.9728	35.4812	37.518	37.0136	35.6194	35.5632	34.2357	34.1402	38.7737	38.0841	39.0257	36.0097	36.5226	34.2483	36.401	36.9929	34.4761	36.7517	37.3591
33.8056	34.9792	36.358	35.2511	34.5948	36.2208	37.36	34.6481	35.4808	36.5464	33.5966	34.7536	36.843	37.5045	36.8268	36.6929	37.3836	36.5575	35.3866	36.4812	37.4459	37.0239	34.4352	38.2541	35.501	39.3171	36.4122	37.2319	39.0244	36.1694	36.7169	35.7841	36.5309	33.9018	31.7971	34.1576	37.2032	37.1211	35.0214	37.7685	36.1119	32.1408	34.1016	35.3056	36.0107	35.6652	35.5753	34.6771	36.9611	35.6559
34.3404	34.906	31.5225	36.6352	35.1479	36.9799	33.8032	35.9134	36.9426	36.0853	39.0947	38.2376	35.0724	38.6483	37.1493	36.0449	38.3841	38.2213	36.9543	38.2385	37.6411	36.5816	37.1461	37.8882	36.5192	39.1089	35.4373	36.4403	38.0945	36.3763	37.8813	36.772	34.123	34.0964	35.937	35.825	31.8664	33.0496	34.0331	35.5824	34.1503	36.317	34.7674	35.2986	36.5416	35.2676	32.4413	34.9599	36.7359	37.2663
35.7032	37.1154	35.7068	36.4703	35.0483	36.8836	34.8613	37.795	36.405	39.1124	32.9655	35.9813	37.2714	31.5151	34.3964	39.196	38.6835	37.6615	33.9631	35.0388	39.9339	36.9947	35.9557	36.8029	38.2851	34.1666	38.7627	39.1808	38.9467	37.0534	37.1088	36.1937	34.336	31.9696	33.9728	34.3257	33.7816	35.1747	34.6948	33.9079	34.9145	35.8377	33.3596	34.6567	35.0187	35.9589	35.4955	33.1955	39.1998	36.5125
31.7366	36.4119	34.5447	37.3718	36.9038	34.7042	35.533	36.9307	36.8754	37.1405	35.9951	35.7048	35.3289	37.2585	36.1997	33.5023	38.782	39.604	39.1102	38.7404	39.0414	34.0148	32.0333	38.7166	35.709	37.9428	34.508	38.0981	37.3837	32.2784	35.0538	37.1564	34.3404	35.1081	32.5503	35.8493	34.8378	33.5038	32.9209	35.5242	36.3702	35.8376	33.9652	34.1832	35.496	31.545	36.2337	35.03	32.9351	34.1542
32.3961	37.4507	36.1665	37.3831	37.2876	36.851	36.4681	36.345	37.2236	36.7181	37.4321	37.1373	32.6944	33.6454	37.5959	37.3252	33.7513	36.592	36.238	37.063	33.1381	37.3323	38.0781	37.0292	37.3108	39.4121	36.7672	35.9319	38.4162	38.3592	38.0893	36.7709	34.6805	35.0986	32.7792	36.4441	34.3866	34.707	36.6152	36.7864	36.9368	33.1493	36.447	36.5755	36.8743	35.1123	34.2004	34.6584	36.7123	35.7775
34.4737	35.5608	33.0833	34.9569	35.2164	32.0888	32.5141	35.7662	36.8944	35.7185	37.1159	35.0392	38.3491	36.2985	32.2567	36.7168	35.5172	37.0746	39.27	37.7007	38.4577	35.4172	36.2467	37.2465	36.2754	37.1433	38.2804	37.8454	38.6395	38.8731	32.4939	35.8886	31.1873	33.5877	31.714	30.5533	33.6725	35.6617	35.6975	35.8264	34.103	35.384	34.2469	35.3302	35.1409	34.72	33.5614	34.2504	34.3037	34.1655
33.7843	36.96	37.6141	35.2059	36.0769	38.107	38.7399	34.1573	37.0678	37.4392	36.0758	38.5961	36.1315	37.0848	37.5836	35.2477	39.0866	38.1128	38.0077	36.8732	38.8929	38.1997	36.2265	33.5893	39.2161	38.9274	38.6952	39.3641	37.9359	37.0151	37.3812	36.4591	31.9607	34.3945	34.2884	35.7854	35.0664	32.4704	33.2183	36.1033	36.356	36.8605	35.6248	35.3174	34.889	36.007	34.6239	31.2562	34.3568	35.9635
39.3076	31.2464	33.1088	33.9339	31.7259	36.3463	38.4988	34.6348	38.6687	36.9919	38.7694	37.1919	37.2916	35.3606	35.8486	35.2197	33.7205	37.5274	37.2581	38.884	37.2989	38.9969	38.9176	37.6168	39.7553	33.8244	35.1565	38.2693	35.7054	39.4731	35.1634	38.2431	33.2746	35.8094	35.16	32.9604	34.8201	34.2921	36.182	36.8651	37.1071	35.0378	35.2843	36.6021	31.8282	32.0053	36.0594	35.1648	37.4246	33.0381
36.4133	36.2103	34.4458	36.328	35.0454	36.9895	37.0059	37.0693	38.1949	37.4028	35.0218	32.5765	38.1544	36.921	37.1633	37.8526	36.0214	34.9783	35.9831	37.8072	37.9142	37.1292	33.8415	39.1405	36.6856	37.5065	35.5483	39.6108	33.8351	33.3807	37.5268	35.0305	34.0977	34.7086	33.9583	32.684	33.2062	33.0688	34.8295	35.6327	36.199	34.2945	30.9611	29.9665	35.8103	34.6836	33.2281	32.6602	35.0017	35.1767
33.978	35.824	36.1029	37.6663	36.2687	37.5982	38.35	38.1178	34.1385	36.0494	36.0361	35.103	36.5992	36.3433	36.6204	36.0524	35.7598	35.5037	36.1457	37.8066	37.4819	36.1687	39.0194	37.75	37.3177	36.349	36.3576	37.7437	37.893	38.2198	36.5639	33.8479	30.7799	34.3738	34.8725	36.5391	34.9059	32.9233	35.1758	35.2474	33.5395	35.9413	34.132	33.893	33.2801	30.9804	34.7602	32.4518	34.7487	36.006
31.6342	33.7847	38.1163	36.3649	37.0986	37.2515	35.7495	34.7466	32.3758	36.9914	37.71	36.6931	33.6157	34.1061	35.3311	33.5955	34.736	36.9745	37.6938	36.5867	36.5961	35.6575	37.4546	37.9949	37.8944	38.2893	38.193	39.1819	36.3968	38.5881	36.944	38.5482	33.1235	34.1136	32.0592	35.0149	35.6664	35.0993	33.8537	36.6463	34.8748	35.0203	35.5145	34.1217	33.2251	33.5309	33.1093	32.2492	36.3388	36.1849
35.1748	35.8164	37.039	36.4086	33.9897	33.5173	33.8674	37.5083	36.7692	37.4739	36.8936	34.5016	37.5098	37.0012	36.4388	35.3618	34.1144	32.9805	37.5745	37.0554	35.5867	40.8406	36.9902	37.6372	38.819	36.3533	35.023	38.3316	37.953	35.8943	36.8284	38.601	34.0455	35.8034	34.0168	34.0952	32.6874	33.0772	33.8082	32.2785	30.5986	29.3652	33.7042	31.263	34.0002	34.5145	33.3535	32.5377	35.0945	34.0419
35.6497	35.632	35.8211	34.1742	34.6166	36.3622	36.1027	37.3295	37.5612	37.0117	34.111	36.048	37.2311	36.4618	36.3587	38.7702	35.6355	36.1481	37.0832	33.6493	36.6955	36.8963	38.8125	34.6399	36.2909	37.2626	38.1129	36.3395	38.9384	35.9481	38.2077	39.6208	33.864	34.718	35.1296	34.7952	32.4519	33.2295	28.5101	32.536	34.0165	34.7213	33.2626	33.8951	33.9292	32.4889	31.6069	33.191	36.3206	33.1997
35.643	35.769	36.5708	32.7363	35.3944	35.4493	36.3876	35.6472	36.1416	33.6191	32.7368	35.1013	34.4781	34.0113	35.2928	38.7595	36.6123	34.8972	34.8605	37.35	37.0415	35.9901	36.2685	36.8002	35.8658	36.8201	39.1039	36.1887	38.0411	38.7587	37.8709	40.7846	35.1082	33.136	30.9877	31.7944	34.198	33.2053	32.1136	32.983	32.033	34.1237	33.1121	34.186	34.6322	34.3446	33.8069	30.6508	36.2339	35.8408
34.1609	34.6301	34.9056	36.6529	35.694	35.6853	35.9165	37.0524	35.5499	36.9205	34.3318	36.0626	36.6977	37.0728	36.2006	33.1377	37.676	35.1618	33.3531	35.0587	33.034	34.0005	34.5393	33.616	32.0263	32.5646	37.5639	37.6267	35.6874	31.8626	30.1385	32.3163	38.2811	37.5236	33.6941	31.5241	31.1942	32.8741	31.9322	33.4141	32.9073	35.3792	33.6713	33.9253	31.5147	31.4022	33.4004	30.0239	35.7902	35.5779
36.6213	35.5204	35.1395	35.6685	33.8642	33.0652	36.5091	36.232	32.4516	32.4512	37.4264	36.7678	37.3053	36.4418	35.5169	34.3386	39.0842	34.6588	33.4773	33.0479	35.9962	35.5666	34.7036	35.4647	36.0347	34.2376	34.6177	32.7007	35.3259	32.7055	31.1285	34.2842	33.0972	31.6862	36.6628	32.8424	32.5103	32.3584	33.0969	32.8179	31.531	31.504	33.9159	32.7802	29.7602	32.7249	32.7806	28.3594	35.6348	35.8082
35.9857	34.4506	35.8876	37.5511	35.2182	36.7728	35.0346	35.3573	36.8026	36.2316	33.6278	36.1164	36.6996	37.6043	30.8417	35.8086	36.8425	35.9397	33.8391	32.8318	33.8991	32.9838	33.9935	36.0597	36.2093	32.4228	35.293	35.5715	33.9	34.2353	32.3432	35.4553	31.9933	32.2212	30.1388	27.6518	34.1949	32.1171	31.9189	32.2066	34.2172	30.0695	29.6603	32.3043	31.027	32.6479	32.7834	34.732	36.9082	33.9621
34.3709	34.8771	34.615	36.2016	33.9235	34.6426	32.9742	37.1842	35.9067	33.8591	37.6382	36.02	35.9006	37.531	37.8081	37.4532	37.4328	36.9871	35.1615	36.0855	38.0118	35.0685	35.71	35.2668	36.3829	33.2198	34.0078	32.2654	32.0482	36.6115	29.3826	30.1902	30.8647	31.7175	31.7131	34.9181	32.681	30.1394	32.7442	32.2763	35.0551	32.893	31.5254	28.7776	31.037	34.3874	27.5358	28.1793	40.3837	35.1887
35.4797	35.3802	35.784	35.9257	34.031	35.4032	35.8657	34.0388	34.7389	35.9774	33.2122	33.2729	32.2286	34.3328	36.9823	34.2393	33.9155	34.1295	35.5093	35.4062	36.5257	36.8115	34.3845	34.029	31.1873	34.8303	34.2247	34.497	32.7289	32.8087	35.7499	34.9101	31.292	33.2779	32.0719	31.4257	31.8494	33.9836	32.7609	34.0822	34.9067	33.4577	33.9525	31.135	32.7281	31.5129	33.1847	30.7751	38.8832	36.051
35.0697	35.5612	38.0376	32.7397	32.9028	35.9952	34.1859	35.1753	33.1866	32.111	33.8402	33.6693	37.1015	37.7591	36.8689	36.6717	35.532	36.8206	34.0115	32.6516	36.2153	34.4628	32.0817	32.9875	35.5209	34.2329	34.443	32.5141	33.4357	33.7875	33.8218	34.7904	33.7413	34.5615	33.4858	34.938	30.5235	33.0443	34.9561	32.7098	33.3962	33.2813	33.2897	32.6581	31.7342	33.6696	34.2607	33.9465	36.8839	35.204
33.8121	35.8859	36.8424	33.774	32.037	32.5819	34.4288	36.2259	34.9573	35.3612	34.2505	35.1113	36.0189	37.8478	35.1751	35.1414	33.7872	35.1724	33.2798	36.3465	35.1618	35.2893	32.6005	32.7398	32.4793	37.1982	34.1987	35.5968	34.0584	34.0145	34.7246	31.3585	30.1421	33.2353	31.0519	33.1154	35.0312	32.9123	32.198	35.775	35.7441	34.7387	31.7508	32.0419	31.3688	31.6585	29.1351	29.6078	35.4573	31.3255
36.0693	36.2875	34.0129	33.5096	36.2508	35.9716	33.486	34.785	37.1985	36.9521	36.7185	34.2835	34.4047	34.7564	35.5723	34.8221	34.4518	36.6344	35.6307	36.6675	32.2761	35.818	33.2384	36.2785	32.1077	33.8704	34.2523	33.3072	32.5118	34.7572	36.1267	33.4662	29.037	33.4813	32.5096	29.1718	32.0326	33.2897	34.112	31.0193	31.1971	35.9288	34.8401	33.1051	31.5852	32.2081	31.5871	31.1844	33.4265	33.8198
31.3691	34.3278	31.6275	37.4483	36.2861	36.1768	36.7596	35.4477	33.8286	33.0228	36.8856	36.8818	37.2161	33.6476	33.0195	33.9613	33.4131	33.847	32.5829	33.6975	35.7188	34.6091	31.7655	35.6222	35.9442	33.6002	32.1905	35.6883	34.5166	30.9669	35.073	36.0519	32.4989	30.678	29.7424	33.7352	32.6443	32.2932	30.3835	33.1676	35.8125	31.6234	35.4054	33.9782	34.383	31.8764	31.1092	33.318	38.3856	35.3905
35.0976	35.8603	34.327	37.0168	34.129	37.0286	35.9124	36.474	35.6189	37.298	35.8757	34.3633	37.4648	36.0279	37.2001	34.076	34.0446	35.667	35.4795	34.254	34.6922	32.187	33.0278	34.7453	33.2927	35.2673	34.409	33.6279	34.0248	33.1658	32.332	33.0644	32.6685	32.6248	29.7244	29.7346	32.6975	33.9735	33.9127	33.2822	34.3948	33.9521	30.0182	35.2056	34.2666	32.8548	35.9481	32.1306	30.3416	34.4828
36.4759	36.1468	34.087	35.9373	35.86	35.2447	36.2152	36.1162	34.1701	38.2341	38.3585	39.0159	36.8392	36.2961	34.5341	34.6629	33.683	31.9351	32.9131	34.1014	33.1592	35.1439	34.9544	34.3251	31.4113	35.2971	31.1029	32.2117	33.0781	33.9287	31.9177	28.7552	31.3847	32.6155	32.2484	32.9594	29.4353	30.3799	29.06	32.2018	33.1951	34.4009	34.2332	34.995	32.9394	33.6912	33.9251	35.2716	36.6114	36.9273
32.6712	34.7458	35.2111	36.5346	35.8887	36.6701	36.5697	35.7125	36.6851	34.2389	33.5577	37.2916	35.3684	36.9033	33.9047	33.5905	34.036	33.6828	29.5864	30.4296	33.765	31.3541	34.2176	34.9919	33.3369	30.7699	34.1915	32.6686	33.6651	34.3802	34.8712	33.7844	33.7757	31.6718	34.9789	32.8609	32.7225	32.671	36.7643	33.2605	32.8641	34.2414	35.327	34.0841	34.3688	31.6855	32.083	34.0122	32.7266	33.326
35.5831	33.689	33.5115	33.5072	31.9928	36.5198	32.4164	34.0164	35.1808	35.7695	37.275	33.0215	35.0356	37.1783	34.4837	36.9696	34.8394	34.612	33.6975	31.7561	30.8259	32.6605	36.8937	32.7373	31.1812	30.3225	33.4812	32.6005	32.212	34.6178	32.8437	36.9187	32.572	31.6592	32.6596	32.7599	35.047	34.6043	34.0841	34.727	34.0296	28.7812	34.2798	28.6484	34.2875	27.5392	32.1175	35.2618	36.8229	36.9515
35.1629	37.8908	36.7028	35.266	36.6858	32.6047	36.4719	36.2758	36.3237	36.8187	36.7842	34.7311	37.165	35.3402	35.3843	32.9808	34.913	31.6584	33.6366	36.2448	35.3316	34.1987	35.4818	33.7984	32.761	33.4338	29.2828	30.367	32.4404	30.3121	33.5591	38.8692	32.7999	32.7579	33.9551	29.1199	35.6377	33.4256	33.2288	31.0309	31.6784	33.2172	32.367	31.6379	33.282	33.4377	30.5736	25.7394	35.1325	36.8841
33.8805	35.5519	35.5002	36.132	34.5832	36.7059	35.1013	36.3891	37.5564	33.7337	33.3621	36.477	36.6756	36.2572	36.9298	31.5501	35.5409	32.1553	33.9622	33.0139	35.3741	35.6303	33.3712	34.6117	33.9902	33.4709	33.3669	32.6805	32.5375	31.9942	34.5077	34.9674	31.9223	34.5633	33.5101	30.078	32.4225	32.5512	32.2775	33.0027	30.5864	32.4777	29.3652	35.9428	30.534	29.6187	36.5814	28.7427	37.3643	32.9617
33.3483	33.1417	36.0081	34.8375	36.0726	36.8792	33.8179	33.7006	33.6707	37.0174	37.4133	34.5296	34.2403	30.3929	35.2216	33.5424	33.8314	32.4314	33.3133	33.7585	35.2253	36.1227	35.9839	33.9724	33.0266	33.966	32.6659	34.0565	33.4197	32.4915	34.4496	44.9392	33.1212	28.6497	35.3355	29.9	33.5578	35.3513	32.3991	33.6735	31.4554	29.757	33.1934	32.3949	32.8791	34.6966	30.9543	29.0482	32.6109	35.8912
28.8428	33.2863	32.3883	34.6081	30.6762	31.8454	31.9086	31.8554	30.5804	32.7054	31.0052	30.7172	31.5445	33.4234	31.6528	32.3665	33.0417	35.3201	37.0661	35.1782	37.0825	33.1896	30.5049	32.7507	33.6591	34.4198	37.2151	35.9571	32.8091	31.4848	30.4405	33.6768	35.5938	31.9044	28.1394	34.8414	34.4268	31.8958	36.3109	34.0309	34.0039	35.6322	37.6166	38.8782	29.4622	28.5134	32.9473	30.5337	30.1108	34.6334
32.3215	32.2997	30.0891	31.1015	34.0952	33.1244	32.5114	30.654	32.4056	33.4422	32.2674	30.1417	31.8914	31.1913	32.1654	30.887	34.7429	37.5381	34.3195	31.4252	35.5145	34.5404	34.9236	35.3031	30.5766	36.1724	37.0856	34.3706	34.798	37.845	34.0961	34.9415	36.6697	34.7895	33.571	34.24	32.3218	33.9481	35.1494	33.1089	34.0721	31.2796	31.6383	33.3077	33.8555	33.9775	28.759	33.3404	32.9583	34.0014
33.0262	32.9016	33.2383	34.2449	35.6406	29.5786	32.2736	34.0555	32.9581	30.2234	32.1445	32.6882	32.3082	32.0019	31.7818	32.8026	35.3375	38.0746	40.0608	35.8041	36.0066	35.4289	36.1938	34.6107	36.9826	34.9017	32.9973	32.0106	33.5688	39.1483	33.545	37.1198	30.3851	36.2312	31.6675	33.6125	35.1459	33.6791	32.4494	33.7818	32.7494	31.6188	31.9295	33.2281	32.3111	33.0127	30.3423	29.2374	32.6339	32.1366
33.2164	31.22	33.3876	31.5001	33.6067	32.7448	34.9512	32.8836	32.4421	32.2002	30.5586	30.9604	29.9131	31.2102	31.9843	31.6257	39.2894	35.9288	36.89	36.6815	30.7903	34.9899	36.3721	32.9108	34.4135	37.2525	34.4728	37.7766	38.0809	38.3393	34.0653	36.0022	34.3733	35.1434	33.0686	30.6174	32.1696	31.7217	35.0266	33.2085	31.6905	32.7462	33.7579	29.3784	32.4758	32.5776	35.8027	33.5212	35.3125	34.7792
31.4692	33.3686	37.2127	34.4243	32.9885	32.67	32.8129	33.9045	32.1972	33.198	33.2563	31.2816	31.8677	32.4977	31.6373	33.0032	37.0237	34.9966	36.5663	36.6149	36.2153	38.1069	35.8223	35.5521	36.0937	33.4821	37.5832	35.9178	36.9055	33.8364	36.65	37.0787	36.7335	32.3508	31.2843	31.3594	34.6441	33.85	33.9448	33.8625	29.7448	30.0194	34.4343	31.2785	33.6767	34.1196	33.637	34.0079	36.7287	36.0487
31.4014	33.4501	33.2721	30.3383	33.9097	32.1928	33.2054	32.4243	31.9552	32.4448	34.5249	34.0337	33.6028	31.5465	32.7363	32.9673	36.8875	38.0943	35.6144	38.5213	36.6468	34.8912	37.0001	35.4377	34.0445	32.4351	31.1895	35.1203	33.9571	33.7553	36.6697	38.0922	32.9235	34.1523	34.2279	32.9284	34.8105	33.701	32.7697	31.6757	34.8333	32.6025	33.3212	32.7915	32.2349	31.4664	32.9341	30.8206	34.1664	34.3859
28.5521	32.5029	31.4634	32.2304	32.413	34.2976	30.7501	31.1214	30.4725	31.1752	32.0379	32.9475	33.3469	31.8763	34.6187	33.0686	36.7667	34.8494	34.8309	35.9539	34.8242	37.5786	33.9987	33.1992	33.3925	36.1067	36.2788	34.0058	31.8187	32.6499	34.8334	35.7394	31.8392	32.5769	30.9548	32.7743	31.9334	31.6653	33.7087	33.2079	34.3507	33.1961	32.1021	29.5203	31.0915	33.0858	33.1889	32.7189	33.856	35.5303
31.7149	31.2343	29.8849	31.8521	31.6866	30.6265	32.7095	33.0226	32.3804	34.1987	35.1262	33.301	33.0373	35.5105	34.385	30.2784	37.4868	36.3902	34.8408	35.9451	36.0944	35.4491	34.2392	35.529	34.8592	34.4407	36.5404	36.4877	37.8995	37.3078	36.7057	35.6962	33.9564	35.2585	30.0085	32.4431	32.6464	33.6683	29.8116	34.4006	32.3237	33.6362	31.0333	32.3053	35.4431	35.0822	34.5484	33.5724	35.1582	34.9569
30.316	30.785	32.014	32.597	29.076	31.3019	32.0321	31.9777	31.3215	29.3051	32.7018	31.4602	33.1479	31.734	31.9376	33.4444	34.5147	36.1113	36.173	37.3802	33.5809	31.7861	34.3789	36.9099	38.5192	35.8603	36.1605	33.4316	37.0569	36.146	36.3293	34.7548	33.1827	32.1684	32.0346	34.6126	30.2244	34.4697	34.2949	33.7901	33.3948	29.9704	32.2219	32.7301	34.6285	31.1158	34.5865	35.8166	33.8566	35.0077
28.4641	30.7095	31.8025	31.9652	32.089	32.0594	32.654	32.7215	31.6707	33.5308	30.8253	33.6872	33.0394	30.4417	32.1966	33.5265	37.0419	34.4355	37.5587	36.3195	32.5013	33.9696	34.466	30.6174	33.9726	36.6919	36.9375	33.0731	34.5165	34.7922	35.7668	38.4559	33.7197	33.3706	34.8538	33.3154	30.5633	28.4432	33.2333	35.1864	32.9429	34.2942	34.1787	33.5465	32.391	32.8006	33.5679	29.5489	31.2404	35.7723
27.9308	30.7052	29.1347	29.1412	29.998	31.4401	31.9412	33.1242	32.3244	29.3694	33.685	32.2883	32.4831	32.3694	30.4582	31.8119	35.1246	35.5854	33.789	36.534	36.7646	35.3095	35.0437	37.6684	36.7016	35.7317	35.9931	35.4327	37.0507	35.8878	33.2771	36.4944	33.8687	31.3163	32.6418	33.9614	33.0036	35.0567	33.962	33.3764	32.3473	34.8608	33.1224	30.6802	33.3714	32.688	32.2201	33.1371	34.0802	35.3442
29.9012	30.5047	32.025	30.6031	27.0221	31.9842	31.2351	31.402	31.6387	29.6748	30.6416	31.9361	31.7593	30.9354	31.1865	33.0689	35.2461	35.8539	34.8653	35.1087	33.4476	36.1087	36.5758	33.8476	37.872	36.801	34.585	33.9816	36.3838	37.2736	36.2763	35.3394	29.9725	27.4981	35.0559	35.2833	33.4455	32.1053	31.4718	30.4726	30.309	33.7225	33.8013	33.0797	34.6177	32.9598	35.2396	33.7547	35.5862	35.3301
30.024	28.6474	29.2696	30.4479	30.0957	30.1478	30.2294	30.9196	32.0604	32.7235	31.5914	30.9655	31.5339	31.9865	32.4749	31.9398	34.4159	34.2232	35.0286	33.7508	35.1628	33.528	34.6002	36.4329	31.6881	35.8872	35.26	35.8832	33.0142	37.0742	36.5206	33.3053	30.2516	30.56	32.2647	29.8595	33.9244	31.0773	33.0654	32.4366	32.7281	33.3666	31.5392	35.2513	32.3485	29.5126	30.8438	30.6144	34.8487	34.9098
28.8341	28.701	29.9891	30.8065	31.3014	31.3252	31.2818	28.3318	28.546	28.7804	32.1029	31.3615	30.3736	30.0348	31.3336	31.0103	35.5741	35.4757	36.6198	35.6163	32.2874	35.7877	32.3073	33.9844	34.0657	32.5349	33.5339	34.3936	34.9236	35.949	30.0389	34.3501	32.6389	32.551	33.4394	30.8909	31.908	32.3607	29.9022	33.4027	32.5548	30.2574	30.8468	32.0644	31.3862	32.4589	32.6015	30.4131	34.3869	33.9183
29.6254	28.8434	29.5706	28.0474	27.1755	29.8086	30.0551	30.6697	31.2301	31.2501	30.9504	30.3661	32.2353	30.727	31.8143	28.0203	36.4408	35.6304	35.6853	36.5623	36.6278	35.3856	33.3067	32.9818	36.3785	33.6731	32.8441	34.0269	37.0693	35.1418	34.3609	39.2161	32.8921	28.9763	32.6887	32.1041	29.7121	31.8098	30.4275	27.7764	31.0327	32.4744	33.0206	32.0842	32.9123	29.6141	31.7533	28.141	32.9069	32.8589
29.3169	29.3833	28.5721	28.4625	27.9113	29.2107	29.8149	29.8135	29.7664	30.4976	29.9738	30.9321	29.6024	30.2077	29.4072	26.9527	39.6041	36.4696	36.3782	38.4314	36.0167	35.516	34.3555	34.1301	34.4182	31.1644	32.5343	32.3456	33.2412	33.8194	36.8676	33.3956	29.7466	31.518	32.4501	31.5125	29.1969	32.8869	32.2105	30.2976	31.5167	34.214	29.2405	31.0471	27.5988	31.7639	30.8373	28.0298	36.4173	32.4429
34.966	31.031	30.5539	32.3132	31.6511	30.8288	32.0193	33.0853	32.2665	33.7527	34.2553	32.7567	31.5042	34.1373	35.2234	33.9661	34.0903	32.9274	34.9909	32.8495	31.1797	29.7846	32.5459	33.2645	32.6554	33.0528	37.6909	31.5031	34.5518	31.8429	30.9407	29.6569	35.5282	34.1053	31.6495	33.3104	32.5641	30.7712	31.3368	28.8474	30.4937	28.1555	30.3502	34.2701	32.5507	37.8436	38.9665	35.7898	33.1889	33.7199
36.9879	31.0579	33.1091	33.4414	32.9452	32.6267	31.9279	30.4508	31.2017	33.1271	31.7231	35.7621	32.3105	32.9517	34.8742	35.3593	36.7751	35.5994	32.4886	30.8318	33.4118	33.818	31.9278	33.3015	34.9405	34.31	34.3222	35.1306	35.7619	34.0905	31.0501	33.5269	34.9051	35.4425	36.8152	33.0916	32.6403	33.4037	33.0311	32.8447	33.5037	33.1759	32.3373	31.6004	30.3401	34.5753	33.3385	35.5637	39.097	30.2809
34.9304	34.2812	32.627	32.0214	30.6283	32.6819	30.0233	33.4256	33.1417	29.6631	30.1791	31.1861	33.5122	33.7841	35.7269	35.6454	34.8112	33.5507	34.1076	33.7157	33.7597	33.3503	34.2478	32.2136	31.3172	34.5224	33.1436	34.4045	30.5619	32.1042	31.8414	34.8467	34.7777	35.6653	32.2582	32.7213	33.0988	32.5724	32.886	31.5569	31.8798	29.3498	31.1673	32.7634	33.1032	33.8945	32.7561	33.1782	34.909	34.6164
26.3292	34.1739	32.5783	35.1318	34.9414	30.7244	30.6909	29.9847	33.3891	31.2845	36.2139	32.3086	31.5103	32.916	32.9158	31.3457	33.3825	32.9611	32.2605	31.0195	33.3981	34.3569	36.3232	32.9684	33.4481	34.4481	32.573	34.6314	34.4288	31.1922	31.8455	33.556	36.2251	36.6925	36.465	34.6685	34.378	34.0873	32.3514	32.2764	33.7697	34.3332	34.5721	32.3473	31.0197	33.319	32.9216	33.6736	34.416	35.1821
29.6933	35.0757	33.4783	34.7514	35.989	33.5999	30.8808	32.1439	34.5401	34.4202	31.5226	31.6417	34.2884	35.2169	33.532	32.6239	34.3052	33.3813	34.0402	34.586	33.5362	30.9461	31.0384	33.6011	34.5575	33.2968	30.4889	36.1794	33.6136	35.4601	34.6003	34.1199	37.9659	33.4398	36.8561	35.0015	33.4292	34.2537	32.3943	34.5454	34.249	32.3233	34.9287	33.6495	31.7821	30.5055	33.4098	32.8754	31.7605	33.6194
29.7809	31.5508	34.8517	34.5288	30.9474	32.5065	33.9724	31.906	29.5349	32.1567	32.4778	34.9875	33.3927	30.0558	31.6902	33.8457	32.189	33.9782	31.0439	32.2353	31.9202	32.4597	33.2176	33.2203	33.0946	30.4257	32.7487	34.5676	31.8954	29.7274	36.7537	33.672	33.1	34.8684	29.5108	33.1797	31.7902	33.5223	33.5637	32.1097	33.4071	34.0362	29.909	29.0698	32.6651	30.1571	33.5575	35.9557	33.5046	31.5604
28.7039	30.7433	33.5064	34.2648	35.2339	31.1975	33.1045	33.9583	33.9016	33.4491	32.7508	32.761	34.354	34.2785	34.1747	34.0212	34.4535	33.0334	32.4637	32.2114	35.4289	35.2394	33.0508	30.1908	34.0111	33.2417	33.9072	35.0127	34.5734	33.7298	34.9388	33.3455	29.6624	33.2877	32.8197	33.2715	30.2748	32.3851	34.974	32.9298	33.2407	32.5979	33.3982	34.472	34.3103	34.373	31.4394	34.0978	29.8908	33.4327
32.3965	30.8702	29.0868	34.3081	32.9596	34.4914	33.9396	30.0566	30.7951	33.5789	33.8012	34.7348	32.9992	33.0012	32.1025	30.8942	28.137	32.3579	33.1361	32.8946	33.5559	33.4445	32.6287	33.953	30.1852	33.048	34.9532	34.7004	34.6305	34.6682	31.2203	32.3839	34.7541	35.6898	33.7473	35.3485	35.4264	32.5518	34.897	35.9641	30.557	32.7738	29.8518	32.574	32.3158	33.5569	35.7365	36.3749	29.4944	33.2619
29.4158	32.7087	29.2715	28.8076	32.3043	28.0497	33.3989	33.4507	33.2174	33.8544	31.3751	32.5165	31.3243	30.8759	32.7189	32.6982	32.8436	30.4495	33.5422	34.5307	31.32	32.5832	33.7497	34.4303	33.5603	35.0086	30.5227	33.381	34.8987	35.1502	33.9579	27.9976	31.8978	33.5716	32.7845	32.7767	33.3167	34.5091	35.8312	35.206	34.2814	34.9555	34.4717	31.6907	28.9853	32.7624	33.7497	31.8638	32.8228	31.0443
31.2171	32.911	33.5364	31.0955	31.833	32.4406	30.4209	31.5369	31.2137	33.352	33.1213	30.5851	31.3959	33.0585	32.8763	31.6449	33.088	32.3069	33.5071	32.9257	31.979	33.6604	33.5407	32.011	34.1451	35.0461	34.5138	33.4402	33.3739	33.0114	33.8953	33.9298	31.6986	33.6478	30.3808	33.6109	33.7643	31.4894	29.0991	34.6234	29.2911	34.8092	31.7025	31.2352	34.7732	31.376	29.0726	34.4417	30.0879	32.1305
31.6321	32.8612	33.0601	32.3772	32.7134	29.8029	32.6186	31.9538	33.9706	35.1727	33.4707	31.9198	31.8524	33.404	31.9456	30.031	33.596	35.5216	32.8234	33.2353	33.3271	32.1292	34.7517	34.1552	34.5094	33.0559	33.8151	33.8558	31.2055	31.7033	32.5292	34.4155	35.3539	33.477	33.4255	34.0331	32.5246	36.7857	35.4046	29.8323	34.6268	32.8152	34.5221	32.1608	31.8002	28.6555	32.483	31.9277	28.6779	34.8333
31.6765	31.2047	30.9394	32.8882	33.5024	32.6978	30.3357	32.4013	29.9665	28.9948	34.3541	31.8252	30.5692	31.2408	31.5744	29.4502	29.5851	33.1544	33.0519	32.6277	31.4026	31.9398	34.0331	33.868	32.2794	32.2604	29.6637	32.4463	32.8842	33.2666	32.513	30.1513	31.567	35.5734	32.4645	33.0965	34.2951	35.1885	35.8968	35.1979	27.9423	30.6018	32.1352	34.202	34.3906	32.5439	33.8133	29.3487	31.3888	35.878
33.5469	32.765	32.9078	32.2233	28.7682	29.6052	32.2775	31.2715	31.9389	34.0789	28.4727	32.725	30.3022	29.9106	31.6693	33.9238	33.0767	34.7551	32.8326	32.8409	33.6964	32.586	33.9681	33.9554	34.0818	34.1518	34.3776	30.4974	33.2088	32.2792	32.9433	31.7425	32.9126	28.0725	29.1966	31.3883	35.0314	34.5622	29.3661	33.4455	33.131	32.9817	32.6701	34.7395	32.338	34.1465	33.1977	35.3781	30.8382	33.7716
32.2152	27.4598	30.4832	28.2532	33.9662	33.6351	34.0697	33.2405	33.5456	34.3045	32.6067	28.7936	32.6635	31.8292	31.4944	37.1114	32.2289	33.3903	33.1146	33.0197	31.2863	34.4885	31.5129	31.3259	34.2416	34.5068	35.3276	32.5695	30.8785	29.2039	34.2717	28.1074	32.5969	32.5943	33.3897	34.3068	35.883	35.0343	34.6987	36.1486	33.2793	31.9094	28.8404	33.4297	33.6883	33.6313	30.1457	32.5066	34.1539	29.3631
29.2742	29.7212	30.3981	31.7081	31.2203	32.9826	34.9053	32.5995	29.6056	33.524	34.301	31.4757	30.993	30.7917	31.5057	32.731	30.8464	31.897	33.7958	31.4276	33.0968	32.1105	31.5945	31.9708	34.8042	33.9614	33.4749	32.2029	32.9557	31.9867	32.3729	32.6504	33.7721	33.0095	31.1622	29.7074	32.7195	32.449	35.242	32.4142	29.9081	31.6821	34.5398	32.5911	33.8429	30.3466	34.0018	30.9256	33.2427	31.629
34.0191	33.1836	33.6083	32.2009	34.2862	34.5769	33.7188	32.4056	33.5343	32.4701	35.1382	34.6274	32.9935	31.7967	34.8339	32.9168	33.2421	34.3727	33.206	32.7482	34.6046	33.7304	33.1721	35.7308	33.0203	33.7547	33.3603	33.9342	31.2898	34.1353	30.0708	30.3328	34.1697	30.6887	30.2102	32.5558	29.734	35.1034	32.1434	32.7764	31.5347	31.7497	33.6647	32.6235	32.2594	35.777	33.1793	37.2604	35.8041	34.5558
33.6122	32.1638	34.1736	32.1429	29.2477	31.1094	32.3576	32.9894	33.5175	32.3413	32.9436	34.6899	34.5645	35.6347	35.1296	33.2271	35.6749	34.4659	32.089	33.625	33.9104	32.5973	32.966	33.0769	31.1133	36.109	34.9388	34.7975	32.7422	35.804	33.1578	35.5097	28.9774	33.2099	32.1861	31.8601	30.0151	29.928	30.2395	33.9211	33.1768	34.2176	31.3536	31.8597	29.739	30.4521	33.4985	30.082	33.5626	29.6911
31.3254	31.0363	31.5886	34.683	34.7587	33.8141	32.7371	34.295	33.7517	38.7435	33.8044	32.2708	30.3954	32.7494	34.0904	32.6369	33.7177	34.4759	35.3436	35.7416	34.9007	35.2347	34.8717	36.3246	36.2207	35.8059	35.8105	35.3786	35.1851	31.9221	34.6239	33.7378	34.4549	32.2671	29.5402	30.4519	33.8678	34.3486	31.9221	34.9217	32.8295	32.5703	33.3966	31.6847	34.0897	35.0338	36.7758	34.1091	34.6332	31.1741
34.6606	35.0921	32.3081	36.2745	34.9415	35.5976	36.549	36.511	32.9028	35.3037	36.1401	32.837	35.5745	33.1626	31.1483	32.3109	30.6045	34.1491	36.363	33.8082	34.3117	35.2398	33.4336	35.3012	32.6648	36.143	31.8681	33.54	34.2694	34.5672	31.133	34.7108	33.6775	35.2061	35.7064	34.1628	30.2865	26.7874	32.2923	32.7658	32.5339	35.5645	33.9382	32.1719	35.0116	33.9402	34.0362	32.9367	33.2604	30.838
29.7043	29.3893	34.6265	35.2525	33.8753	36.2857	33.5653	31.6242	34.5024	30.9962	32.9788	35.5531	35.8599	34.1525	32.3523	33.0928	30.8135	34.7265	34.9523	35.0922	33.4302	32.7894	34.6185	34.5489	34.159	31.9014	34.0351	36.1423	32.6352	34.7797	35.8625	34.3929	36.8298	33.1903	33.903	33.7385	32.3331	29.8399	31.9202	33.1783	34.7343	32.0882	31.9347	33.5151	35.8064	34.7646	29.903	30.6631	35.1352	33.1204
34.2329	32.684	34.5985	35.4947	36.0628	36.3509	34.4922	35.5152	34.3151	34.5952	35.1667	35.7173	35.0982	34.3149	34.02	30.9735	34.4061	35.1018	31.4506	34.0999	35.0664	34.406	34.2891	36.248	34.7151	34.5407	36.0493	33.5534	31.1748	33.1768	35.4445	33.9762	33.3275	31.9709	33.7764	34.8472	31.8556	31.3541	32.9316	34.7387	34.3863	30.9822	27.8158	28.0636	28.8167	31.0002	30.5383	33.5912	32.4967	31.9496
32.9608	35.315	35.0094	36.9048	34.6883	32.5973	33.4448	33.7347	34.9926	35.6199	32.136	31.8358	36.5584	34.0878	33.3917	33.1986	33.7644	36.5449	35.2941	35.3022	34.6557	33.8178	32.222	33.1528	35.3167	36.4923	36.5348	35.3001	34.6647	33.6746	35.4146	35.5446	37.4024	36.4912	34.4324	33.2545	31.9523	33.3621	34.3046	31.6302	34.7222	33.1698	31.6901	33.063	32.9194	31.4978	31.5121	32.3918	30.1066	29.3691
35.715	36.6812	36.2186	35.1511	34.2235	33.1853	36.5464	36.9948	35.8336	35.0095	34.6143	36.3152	32.8665	33.4519	32.3169	32.9176	32.7402	34.621	33.5508	33.8883	34.3531	32.0676	34.8918	34.5088	31.4212	32.6743	34.8672	36.1563	36.3137	35.4905	36.8005	34.0136	32.3098	33.8954	34.7816	33.181	31.6818	32.9547	32.9005	29.3315	30.454	32.6214	34.0127	34.3074	30.3634	30.9482	30.8801	31.9907	32.7725	28.4363
33.8554	32.3104	33.1772	36.862	36.9257	36.8395	34.9756	33.332	33.4945	32.781	33.7853	34.335	35.2797	33.6993	32.3585	33.9626	33.0015	33.9721	35.8724	34.449	33.6411	33.6748	32.8665	34.7864	35.0332	33.0864	34.153	35.0349	35.5487	35.6602	36.7056	35.3987	30.5916	30.9466	33.4277	32.7093	32.769	32.4381	34.1555	30.809	30.4673	34.9233	27.9141	29.8549	30.2489	33.1637	31.9739	31.0314	30.1029	33.6636
34.3079	34.6078	32.3809	31.5328	35.7964	35.5538	34.1491	33.5772	30.6764	32.4549	34.8867	34.2424	32.7948	34.3486	34.5023	34.7621	35.6796	35.4906	32.4547	32.655	35.0362	34.543	35.4004	33.8263	34.441	35.328	34.1751	33.9724	32.8688	32.673	33.8119	33.0105	36.7886	35.9356	34.1109	32.8365	32.8814	35.2043	33.0941	30.9894	34.3375	28.9474	34.8943	34.1161	30.2241	31.5311	31.4394	29.8142	33.0076	30.8072
35.3074	35.7273	34.7992	36.7968	32.695	33.1063	33.3133	33.4063	34.024	35.1907	35.9381	34.6116	37.1913	35.217	33.6926	32.8373	33.3656	34.7106	34.7842	34.8385	32.2256	32.8749	33.8429	32.8262	34.7124	33.3422	35.5484	36.4361	36.9325	35.392	37.2598	33.8448	36.5834	29.4078	32.0428	33.7821	30.4089	29.2669	32.5735	33.9916	34.1679	35.6047	33.6869	33.9394	33.4151	28.5241	31.9669	31.3128	32.4105	26.7579
35.3765	35.9759	36.8568	35.0695	33.208	32.2813	33.4587	34.1122	34.9892	34.6883	33.2333	33.6193	35.1777	34.9186	35.933	34.3528	31.5755	35.1115	33.5924	33.9578	32.5982	35.1485	35.3825	32.2989	32.8623	35.5141	36.3065	32.4442	32.893	35.0512	36.3636	36.5814	32.0322	35.1247	29.5844	29.3858	32.111	36.1041	29.4576	34.2155	31.6721	32.0995	33.8165	28.342	30.2705	30.0994	33.8092	30.5619	27.8437	29.9928
29.9318	32.568	33.443	33.2622	35.3686	34.1866	34.2496	33.9561	35.6757	33.7341	32.7972	35.3378	35.1395	35.2009	35.6433	33.2436	35.7518	34.9384	32.7149	31.4972	32.568	32.8936	33.2145	36.2148	36.1981	36.0059	36.1041	35.1581	36.8012	37.0242	31.5369	36.4289	33.0944	34.0322	30.718	32.0736	35.8964	35.3229	36.4393	32.008	34.5369	33.6566	30.783	30.9909	31.5604	31.5727	32.096	31.5956	33.1336	32.7228
33.1074	35.7037	35.7758	36.0575	36.1518	35.3879	29.7829	32.5504	32.0006	34.1559	35.3901	31.8902	33.5808	34.363	33.6086	35.1841	33.5995	33.9757	35.6	33.7937	34.181	35.4894	31.9441	35.0893	36.2598	31.0091	35.5824	36.2534	34.0557	29.4425	35.5072	36.2456	32.6572	34.6777	34.3646	36.3007	32.6591	32.6878	33.0778	32.0651	35.6648	30.161	33.8008	33.9489	33.933	32.2898	32.702	32.9708	31.4215	33.9059
35.9352	34.6996	35.4563	33.0026	32.2263	36.055	33.8054	31.5171	32.529	31.9497	33.6413	35.9316	34.1177	35.7828	33.2847	35.3393	35.2321	32.0137	31.2189	32.6155	34.717	34.7947	34.9701	34.597	33.808	35.0208	33.3754	33.2229	36.2815	36.6838	35.3163	32.712	31.6345	33.7822	32.7296	32.0578	33.5077	33.2493	32.7246	35.4151	32.524	37.2597	33.085	32.0425	29.2968	30.286	27.8043	35.9703	34.3779	34.0784
34.3706	31.9731	34.7237	34.0253	31.5263	34.4569	32.5636	31.3774	34.3239	35.6372	32.5004	34.267	33.1563	31.7765	35.6839	31.0039	34.7307	34.8748	35.0892	35.6694	32.7978	30.6101	34.0537	35.7637	34.8583	35.7877	36.9408	37.1289	35.4053	35.3922	35.7557	34.9781	35.5534	30.7151	31.8512	30.7474	32.8106	34.2965	35.4374	31.9783	33.4205	32.7287	35.0833	31.4059	31.7043	32.4823	33.8133	36.3194	28.8941	34.4571
30.8231	30.7241	36.0197	35.3671	34.2449	35.5786	34.6411	33.7579	34.7119	35.5793	35.7773	31.385	31.6498	34.4937	36.3653	40.4439	32.3957	34.9883	32.2095	34.0175	34.3007	35.6785	32.8965	36.2588	33.8595	33.4405	33.8898	32.6822	31.1549	32.064	33.5511	33.0422	32.1445	34.1689	32.4732	33.2319	27.6809	35.9068	38.1327	31.4549	33.1923	34.3269	32.5647	34.4247	33.0794	32.5107	31.0811	37.8486	27.5687	27.5028
29.2365	34.5754	34.3156	34.4345	33.151	33.4679	32.4333	34.3136	30.0227	30.7691	31.5847	31.2657	31.5902	30.9257	32.2676	33.2058	31.1938	31.4483	30.7865	32.072	31.9115	33.4916	30.9244	30.1767	32.6241	31.0302	31.986	33.701	32.4852	32.0274	31.3019	32.1234	26.9067	31.861	31.5886	30.3102	33.872	32.7588	33.6581	34.1399	34.1784	34.1404	34.5019	34.8731	32.7816	34.1757	34.4449	34.0937	35.9179	32.7164
33.9065	32.5034	32.858	32.3008	32.0429	31.8093	33.7045	33.6109	33.3126	32.9768	33.7231	34.8642	33.2702	33.3334	34.9569	34.787	29.1341	30.6573	27.2277	29.2932	32.1239	30.3481	34.1218	32.6361	34.2269	33.5239	30.1668	33.9449	32.7499	32.4451	28.4784	26.457	30.3128	28.8332	31.7546	28.0158	32.8917	37.8776	33.6489	29.8261	31.739	33.3796	32.5454	31.014	30.423	30.1433	33.5643	34.1282	32.3894	32.4584
31.6436	30.4524	34.7125	33.9478	32.6575	36.4491	32.0893	34.8672	35.1407	33.899	33.4267	33.0414	34.3392	35.2599	31.3821	30.3968	27.69	29.952	32.0867	30.6636	29.765	31.7146	31.8487	32.4135	33.5787	33.3463	34.5117	29.5514	30.2004	34.8909	30.4487	33.5745	32.5002	29.5928	32.8093	31.6009	31.0827	34.6737	31.3928	33.311	32.7372	31.8686	32.3076	32.936	34.1069	30.0737	28.3173	33.5937	27.5645	33.3196
34.0849	32.8061	34.4897	34.7943	32.5483	34.8888	35.5839	34.3733	36.0001	33.9117	31.5205	31.3611	31.2473	33.2614	33.2295	31.3427	29.491	32.1876	28.3852	26.3922	29.8184	31.5008	32.8739	27.1398	28.6038	29.179	33.6997	30.3837	34.7466	35.0295	30.1571	30.7855	24.7027	29.5597	28.3218	31.1862	31.8816	29.625	31.7491	30.5043	32.6419	29.3731	29.7134	28.2259	34.1911	33.484	34.9989	34.0461	33.4707	33.2079
34.0732	34.7524	35.298	35.6244	31.5906	34.6836	33.5762	35.108	34.5257	36.1408	35.1411	34.4977	34.707	33.2094	32.7087	34.5745	32.6273	30.3469	32.9035	32.6425	32.5281	35.0338	34.5888	32.3086	33.7792	30.9395	33.7301	32.8088	34.3062	29.7418	32.2865	27.3334	30.4184	32.0597	29.9539	29.2603	30.1462	31.5938	32.3251	33.4496	28.7966	29.211	34.3082	33.398	28.2824	28.9887	34.8354	31.2442	32.3146	32.2804
28.5309	34.8273	33.0989	34.9944	34.0112	35.1304	31.8878	35.0127	33.8748	34.671	30.9898	33.3912	31.3131	29.3826	33.2647	34.5406	31.0271	31.683	30.668	29.3861	32.6037	32.6931	33.6297	32.9045	33.666	33.6127	31.7713	33.7422	32.097	29.2978	30.2253	32.5362	31.4861	32.3707	31.2476	29.0404	32.283	32.1318	33.3119	32.7097	31.4707	32.897	29.8299	35.3742	33.1938	30.9308	36.5264	30.3387	33.3376	33.9672
33.5409	33.8585	32.255	35.2995	33.6921	34.4957	34.9593	33.7102	33.5276	34.2999	30.7637	33.2068	32.998	32.8712	30.7369	31.5887	30.9649	35.1003	32.375	30.5009	30.604	34.2914	33.5733	29.982	36.5074	34.9171	34.166	32.0671	34.1862	32.7181	32.4641	28.3726	31.7872	30.9009	29.0366	31.5093	30.0476	29.9509	33.8639	34.1874	32.3295	32.8754	31.7328	33.2461	33.0342	31.0627	34.4241	28.237	33.9703	30.0263
29.2885	35.0807	36.0162	36.0201	32.1639	34.5921	30.6418	31.2783	33.9792	32.1652	34.9112	32.3969	31.0772	33.9671	32.9307	29.8394	31.3964	30.5901	33.2177	33.0692	34.0845	31.6528	34.8022	33.4217	31.0095	31.0817	32.2019	33.5349	34.4658	30.3445	32.0897	31.7199	33.0445	27.7842	29.776	28.9641	30.582	30.832	32.2116	31.8761	33.0655	33.6865	34.2071	31.551	33.9126	33.9298	32.3426	32.6841	32.4855	33.4225
31.9512	33.5679	34.0041	31.7232	33.1481	33.7494	34.0108	35.298	34.9038	33.2893	31.7461	34.2851	32.0175	32.7966	34.2127	34.1529	31.1791	33.4338	32.3996	33.3223	33.2668	30.1145	33.5778	33.3462	33.2897	31.8348	33.2232	32.0633	33.1244	32.1666	31.6485	30.8341	33.096	31.6893	29.7248	29.3448	33.3415	31.7498	32.2751	32.9862	29.2084	29.626	34.2855	33.0425	33.5157	35.9064	32.4819	34.4812	33.7477	31.9638
32.0242	35.2907	34.0099	33.7903	31.0658	34.6365	32.0858	32.1791	35.5705	33.4802	32.214	33.6355	32.6114	29.4061	32.8646	33.6973	34.1599	27.6302	33.2525	29.5382	30.6053	31.0443	28.0238	33.6149	33.6527	34.2945	32.7831	34.319	33.8813	33.0828	34.3219	29.4435	27.4337	28.9872	35.1288	37.4342	28.1768	34.4816	33.9999	33.695	31.814	34.5875	34.3814	29.7706	32.4001	32.2179	30.6808	35.2051	32.1926	33.0128
33.9478	35.3059	31.0004	34.2033	34.3762	32.709	35.3893	32.2999	33.4311	34.6684	33.5473	32.4564	33.1287	32.4365	32.957	31.107	29.3511	31.9789	32.0083	32.1087	28.4978	32.4333	33.0543	33.4944	35.1082	35.2953	30.5853	33.605	31.016	37.3399	32.5893	32.827	31.573	34.4018	31.2336	33.0894	33.7517	31.1613	34.3103	32.3975	30.7345	34.1227	33.9365	34.5169	34.6542	30.0963	34.946	32.3486	31.0301	31.6586
35.5638	35.5878	35.5796	33.7522	34.9637	32.8686	33.441	32.8677	32.2532	35.087	31.7331	31.0665	32.0375	32.1352	34.4921	35.2103	33.0348	32.373	32.3398	33.1208	34.3757	35.8771	33.8507	35.3084	35.5169	34.8859	33.9576	33.9478	33.4897	32.0198	33.6209	30.754	30.9459	27.5388	31.997	32.8009	34.1185	29.9714	31.7089	32.7673	30.4647	35.978	31.0212	32.8463	29.8467	33.4578	35.6373	30.4649	36.1354	33.765
35.3361	32.3306	35.2994	31.2016	32.411	33.0915	32.9914	34.5272	32.7226	34.2724	32.3044	30.6686	30.1594	31.8731	32.4887	34.0652	33.6631	31.4538	28.1528	29.0915	30.8016	38.3708	34.8178	37.6681	36.9335	32.4625	35.0981	34.0545	33.6086	33.6064	31.7345	33.0018	32.8795	33.4161	33.1123	33.8464	32.921	34.0427	32.2574	33.0583	34.3765	33.9149	34.2096	28.235	35.7072	32.074	32.812	35.5587	30.0456	29.4516
34.9955	34.9531	34.527	35.0147	33.184	33.5224	30.6219	33.1989	33.93	31.0358	33.4371	34.3653	33.0046	30.224	31.4042	32.655	26.2595	31.2694	34.4295	32.1816	35.7397	35.8596	31.1126	33.9993	34.8059	32.0725	35.0032	32.8194	32.2795	32.0637	31.5593	33.2819	32.2848	34.66	30.7055	32.1718	32.3174	33.0563	33.1986	32.6858	31.336	32.7757	34.8286	34.0556	33.3573	33.9106	33.6697	32.8999	35.0932	33.9669
33.1939	32.9345	31.2611	32.6386	30.5573	32.9421	33.1647	33.3409	33.7349	32.6188	32.2472	32.7886	34.2691	32.4596	32.3137	30.178	32.9365	32.0041	38.884	39.5217	34.3266	34.5313	32.5285	31.8821	30.6546	33.9704	29.583	32.6353	30.2079	28.1934	27.8049	31.4971	33.1322	30.1339	33.1732	29.7518	33.1705	31.9992	34.3736	32.4309	33.1761	33.1874	33.7601	34.266	34.3974	31.5961	33.6082	30.0475	31.296	29.0659
31.8515	32.0798	32.1385	31.7232	31.5818	31.3237	32.3686	33.382	32.6524	33.0765	32.9573	32.3758	32.1959	32.4961	33.4936	34.6489	31.5897	30.819	31.8803	39.534	32.9431	34.1164	30.4761	33.4113	29.9234	32.8765	32.9012	32.2824	30.1429	33.566	34.3644	29.1993	32.2874	26.8804	30.7506	31.2707	33.1438	30.8859	30.5564	31.3348	33.9553	32.4468	34.3346	32.5074	31.8765	33.3172	34.8774	40.7185	28.6412	31.6476
30.0045	32.1785	32.5844	30.1678	30.4325	33.3445	30.337	27.8628	28.7327	27.5106	30.805	32.1884	32.0441	33.9509	34.1318	31.8315	27.8057	31.4774	35.5325	34.449	32.3453	30.1858	31.9457	33.0243	32.8458	30.4722	31.3259	31.8827	32.5096	31.1822	32.3225	29.2796	31.5549	32.7444	33.4017	31.8052	30.0711	31.5432	33.9654	31.8462	33.0645	32.359	31.4372	29.2326	33.6662	34.2157	32.8672	32.3934	33.9495	34.908
32.5047	33.4848	30.3673	33.0635	33.0283	33.1949	31.7427	33.2835	34.2828	33.7575	33.144	28.9236	31.1088	33.3376	32.8005	33.6998	33.1111	34.5771	33.6589	31.2998	35.4596	34.9456	31.0424	34.24	29.9785	31.1165	30.1302	33.1664	31.3013	33.5838	33.0167	36.0393	33.3998	36.0225	34.4915	32.8914	34.4439	33.686	32.9947	34.6	35.4306	31.7671	32.6472	32.6479	30.9649	33.1371	31.4961	32.3802	31.4765	35.6926
31.1847	31.7052	33.1976	34.3774	30.7971	32.1464	28.6159	31.185	32.7444	35.6754	34.9558	32.7324	33.2294	32.1927	31.0347	32.6277	31.975	32.2939	32.735	32.6192	34.6799	33.617	32.3228	30.8326	28.6311	29.5434	34.3971	28.5782	33.3187	34.1543	34.2646	34.4744	36.3145	35.3486	33.7327	35.2332	35.3301	32.7521	34.7695	34.2298	34.1431	33.1228	34.0197	32.0865	33.5862	35.2101	33.619	35.7237	34.7203	32.5498
30.5253	34.1825	34.0953	33.2467	32.1522	32.1671	34.4641	32.0744	31.0531	35.8634	30.8419	32.0177	34.7141	27.8523	29.7887	33.7899	30.5638	32.0861	33.1633	34.6571	33.6359	33.5014	33.9735	32.8588	32.209	32.1704	32.7134	33.7683	31.3496	34.6451	33.1457	34.6935	32.0223	32.9247	30.1917	30.2616	29.9849	35.2463	34.2	34.3963	32.814	34.4931	33.0046	29.463	30.627	30.2429	31.3554	33.1969	33.3609	31.6216
30.1566	32.2888	30.243	33.191	31.4769	31.1778	33.2318	33.0686	34.266	33.8257	34.6366	32.1532	29.8586	33.611	33.5083	32.2259	31.3663	35.3356	32.4115	34.7723	31.2402	32.0406	31.1265	29.2853	33.495	33.9064	33.0121	33.9794	33.4652	32.1687	33.0686	29.8052	29.7283	34.7976	36.0533	32.7062	35.3177	32.6024	31.0922	30.2678	33.3548	31.0294	33.0175	34.144	32.128	34.4463	33.2713	31.3509	34.3658	35.5115
31.5017	28.7592	31.9732	32.7759	32.3071	32.6519	30.2515	32.9949	28.79	31.6722	34.7032	33.7849	33.8643	28.8586	32.3647	28.353	30.0718	29.2568	29.9924	34.3699	33.9633	33.5638	32.4947	34.9165	33.9858	34.2542	32.3556	29.6182	27.7728	33.9397	33.7328	31.7709	35.949	32.0373	33.6294	35.0243	33.7493	33.0132	34.4338	35.8024	35.1517	31.1059	35.4178	32.4922	33.4271	30.2593	33.9385	33.8416	31.7094	33.9363
31.5559	32.7098	33.7215	28.3831	31.2957	34.2998	29.8244	32.0514	32.374	30.0682	32.2483	29.4754	27.1397	30.2505	32.2998	29.8237	29.4401	33.8555	32.7565	28.1463	34.0364	31.9035	33.3179	30.3757	31.4125	34.2009	34.3489	34.4312	35.0571	29.5427	34.1449	32.2093	35.3024	33.0561	33.2388	35.4121	33.6265	36.2576	36.6094	38.3492	31.2795	33.2905	32.684	32.7643	32.4308	31.044	33.8012	30.9432	33.2792	33.5541
32.3991	29.5805	30.7108	33.1325	33.2759	30.5194	34.2041	27.7844	25.7941	35.4501	29.5336	27.8544	31.7671	33.9223	33.4755	33.2322	30.3288	32.3446	32.2117	32.2789	29.4689	34.8928	29.6535	32.0458	34.7459	33.3477	33.1305	32.3769	32.1581	34.121	33.9302	34.4116	32.3819	33.8848	31.8053	37.1938	34.5946	35.2648	35.6767	36.5467	33.3183	33.4718	33.1738	33.5588	30.1879	34.4355	33.5367	32.0143	32.4313	35.9849
30.5	29.2865	30.9516	35.0511	32.8517	30.6503	28.1423	37.2204	33.4761	29.9049	28.7116	33.645	33.5365	32.4338	32.9924	31.4709	28.6865	30.2253	32.6263	31.927	31.0543	30.948	31.1454	33.1219	33.3759	34.0053	34.4636	29.3552	28.9194	33.0278	35.4011	32.7297	36.9329	34.8456	37.2551	32.5493	35.7983	34.5516	32.1087	30.3459	31.5283	33.3977	32.2996	33.5112	31.5547	30.8478	30.2035	34.1968	31.1579	33.3638
31.0504	32.1944	30.1458	33.027	31.1208	31.61	32.0304	34.1848	33.8598	34.8543	33.0398	33.2513	31.9621	32.3396	33.6287	32.0876	32.4336	32.2456	31.4817	31.9928	30.8119	33.1921	32.735	34.7929	35.1694	30.6002	34.1438	32.1616	33.3029	34.2522	34.8658	33.6	37.5909	31.78	34.2941	34.7273	35.2157	31.3812	35.5631	34.9123	31.2345	32.1041	34.6283	29.4289	31.8364	32.6833	33.2368	33.1637	29.8714	30.1454
33.2474	33.1871	32.5329	31.7206	32.3869	31.1187	31.5094	32.0365	34.572	30.9089	34.6077	34.56	29.8857	30.4152	32.6847	30.5039	30.8712	31.6218	32.0858	31.6624	32.7387	32.815	32.8304	32.35	33.346	34.2584	31.9988	31.5059	32.4557	34.3501	34.8072	31.8158	30.7072	34.6142	33.8777	35.7723	32.8392	34.5093	29.8619	31.3609	33.3802	30.4434	33.348	33.5083	34.3727	33.4702	34.0764	30.3579	34.0025	33.2432
35.8716	32.3604	32.4823	30.4936	31.2308	32.1205	27.9569	33.5003	33.7633	32.8456	31.827	30.6607	32.8079	32.8849	33.695	27.9518	27.3093	27.1115	30.4969	32.4244	31.9927	33.7715	34.9207	33.2003	32.4295	31.5536	33.6232	33.9134	35.3661	32.2779	33.6825	34.0481	35.7493	33.9703	36.4838	35.5154	32.164	32.6423	31.1587	27.6308	32.9073	33.5649	33.803	30.2521	31.7217	31.2558	30.961	29.9235	28.7624	29.5748
32.9256	30.2385	29.7942	32.2422	31.2897	31.7981	33.0463	35.4305	35.1165	29.7382	34.7952	34.481	29.9016	30.0518	32.891	33.9083	31.7733	31.9594	27.9278	34.2528	33.523	34.3076	33.9323	34.0053	31.7227	33.0865	31.5852	34.8418	33.0266	36.0658	34.3204	29.8273	34.1605	34.5024	33.3718	30.9853	34.4961	34.174	32.1111	32.3278	34.0649	32.2179	33.3554	31.2476	33.8297	35.213	30.5532	31.3416	32.5106	32.0954
30.9559	32.3163	33.0249	29.9386	31.6343	31.3181	30.5902	32.4523	33.7337	32.1514	31.6958	35.3249	32.4376	34.2596	30.4115	35.1892	32.586	32.5846	31.6327	29.4253	31.6381	30.7452	34.0994	30.9937	27.9982	29.7052	28.9601	31.0832	32.6993	35.2954	35.8539	30.1242	34.8451	33.4073	34.6616	33.0509	33.3565	30.66	29.5791	33.8822	33.1669	35.6354	30.6167	29.2398	32.1758	31.075	33.1718	33.5941	29.7798	30.1229
33.2347	31.5053	32.9401	30.8572	28.7735	32.6219	34.2283	34.1943	28.8977	35.8254	32.9597	32.1716	32.2864	31.9116	34.0568	32.8624	31.8109	32.9565	33.883	32.9961	33.7176	32.7257	33.7628	34.2433	33.3564	34.2813	34.3817	33.8985	33.5772	30.9263	33.3823	36.1192	32.3795	28.758	35.2875	31.8283	33.1232	31.9024	34.9555	32.2973	30.9581	31.2839	31.5104	30.1848	34.4272	33.763	33.6847	35.2982	33.5127	30.1829
32.8792	33.0299	31.6557	30.5248	31.3172	32.7677	34.2571	33.063	31.9369	30.4543	27.9796	29.6324	31.9193	35.1742	33.7718	36.2171	30.7353	34.9418	32.4926	33.4978	32.3268	32.5137	32.1037	32.4754	32.2258	34.0812	30.3986	29.3845	30.0965	33.8982	30.166	40.4186	33.2022	34.7701	34.9602	33.4295	32.9775	30.0352	33.0194	32.6967	32.3836	35.123	33.258	32.329	33.7608	36.5718	37.5306	28.5261	33.0769	33.073
25.4295	33.0056	30.3817	27.4685	32.89	32.3023	32.4075	32.9135	33.4211	31.7147	29.9487	33.607	35.2696	30.1913	32.6624	32.9821	30.2244	33.2594	32.5313	35.2112	34.446	35.2249	34.248	33.7045	34.3327	34.9882	31.0884	31.268	29.7956	34.9473	34.2217	34.3609	36.6957	34.0662	33.4982	33.3738	30.4581	31.9529	32.8462	29.4899	30.5569	31.7385	30.482	33.3385	32.7854	29.4219	31.8664	29.0277	25.5412	29.6317
33.5007	31.6385	33.4721	33.3352	31.9319	31.321	32.6513	31.977	33.2977	33.1362	34.1735	33.2936	34.7259	36.3438	33.3881	32.3628	32.5023	33.3566	32.4821	32.7044	34.3198	33.2146	34.5795	31.9606	34.2167	33.6223	32.1181	35.001	33.1112	35.767	32.6282	33.7606	30.9437	31.4184	33.8636	32.8203	32.9913	31.1333	34.7194	34.1967	31.3313	35.0288	32.1135	35.0727	34.3549	31.2894	34.1172	31.9334	31.7493	28.9745
33.648	34.4724	33.5163	31.1953	30.911	33.3241	31.5498	33.9153	31.6441	33.3677	34.58	33.8149	34.3702	33.7809	33.1792	34.1395	32.7489	32.3558	31.1622	32.9694	33.5272	33.2163	34.8274	34.5375	35.2262	32.5564	35.1427	35.465	34.2258	34.482	33.8018	33.3357	33.8407	32.5508	32.1521	31.2866	33.4639	33.0415	33.0733	32.0444	34.073	33.921	33.2256	31.1405	33.3222	34.2493	34.1916	30.3402	28.1482	29.7165
34.746	32.1844	30.1289	32.8806	29.7046	29.2908	32.0408	33.9468	29.4276	29.2359	30.4089	31.0196	28.8646	32.3495	32.1712	30.3253	32.2186	34.2451	32.7236	31.0462	30.0393	28.5622	34.7382	34.001	33.3565	29.8315	30.0648	31.024	33.9368	35.5621	35.6677	33.9313	36.215	34.2914	32.6403	33.8882	29.0176	32.715	31.7429	33.199	33.6414	31.4192	34.2679	34.773	33.5607	31.4957	31.6104	33.3408	30.1744	28.9295
28.9492	29.4076	34.3171	34.0719	34.0848	33.8781	33.9993	33.8385	33.5307	33.5243	33.7518	32.2203	35.0522	32.8354	34.5727	32.1654	31.8375	33.7779	30.0031	32.5174	33.6501	32.4689	29.8484	31.0041	34.9349	32.8461	34.8077	34.7552	34.6042	31.6958	31.3944	34.937	36.5672	35.3608	32.1186	33.0613	33.4436	31.7838	30.8621	33.6581	33.9987	34.6924	31.9204	33.0978	34.2199	32.5615	33.4646	34.6017	27.2662	30.1088
33.5965	35.4345	33.7516	32.1951	33.9968	34.378	28.0432	28.3996	32.7043	31.355	32.8568	32.8908	32.0799	34.6257	34.0289	34.4862	32.172	33.016	32.1689	30.2087	33.2688	33.2502	33.1064	33.2788	35.0572	33.7198	34.4527	31.0968	34.9006	35.3825	36.3693	32.2879	31.128	32.3983	34.7248	34.5242	33.6076	29.8698	32.6503	32.9276	33.3182	33.1389	33.8229	32.8773	32.6869	35.5133	31.7865	32.653	31.223	30.5777
35.0604	34.4768	32.3601	33.1052	31.1203	33.6107	34.8061	32.3709	32.1341	29.1266	32.5611	37.0265	35.2884	35.6269	28.3765	33.9781	29.5669	30.5218	32.8988	32.8494	32.8343	28.5045	30.8168	34.5371	32.9928	32.7324	35.2612	34.104	30.3496	33.6003	35.2974	34.5953	33.5691	32.2492	35.8841	32.4133	36.2734	32.5183	34.4411	31.2406	33.0829	34.5433	35.3248	32.2635	32.3954	34.0759	33.9202	33.6399	30.1922	30.7493
32.942	31.7959	32.3038	32.3942	28.6809	32.9743	33.6427	32.7319	33.7259	32.6923	34.1948	35.9939	38.3572	33.9029	32.9899	29.9835	33.0414	35.3319	32.2855	33.5561	35.4315	33.6148	35.7228	35.2488	30.76	35.0089	34.6707	35.0512	35.7856	30.9449	30.3754	34.1695	34.4344	36.1094	33.5079	32.1542	32.5523	34.3311	33.8806	34.161	33.77	32.3435	32.6694	32.3587	33.7003	31.0448	31.7177	33.2279	28.1685	31.3735
29.1795	30.3859	31.3766	34.3115	32.2576	34.4948	28.0194	30.2034	29.7561	34.2431	36.46	31.4206	31.8471	34.0471	32.8135	33.0963	33.9861	36.0562	32.3756	34.2026	29.73	33.5349	33.5954	33.2044	32.8216	35.4229	32.1289	36.2727	35.1035	33.7828	36.0964	33.3775	31.821	37.7288	34.1382	30.5026	32.8819	33.7988	33.2097	33.228	29.8304	35.6983	33.8652	34.6426	34.6881	31.6216	32.8613	33.8449	30.7507	30.83
32.4633	30.3617	33.0284	31.4912	29.6549	32.3479	32.6401	33.7175	33.8242	32.7573	36.934	34.163	31.2742	33.2546	32.5107	33.531	30.6182	34.2175	31.01	34.8792	35.2464	35.0683	33.111	34.0086	34.7909	36.0265	36.2512	35.5388	35.4567	31.6858	35.478	36.3392	37.7207	31.9011	33.621	32.9855	33.5128	33.6201	31.3809	30.3425	34.8745	30.3167	34.1247	32.2296	31.8248	31.663	32.4841	32.7519	30.7117	32.4983
28.7273	28.7101	32.0906	28.0733	29.4816	30.7528	32.7458	33.0445	33.7081	38.7579	33.6375	34.063	33.3451	30.5138	30.6012	32.5408	32.0923	31.7779	35.6647	35.5375	33.6908	31.0305	31.9891	34.525	34.3051	36.6752	34.8835	34.5599	29.9565	35.4409	35.8547	31.9967	34.7122	31.1585	32.2733	31.0497	34.4173	33.3511	33.9258	35.2185	34.6914	34.2883	34.0572	31.365	33.4421	30.008	35.4199	36.8492	29.7433	29.5697
31.0255	29.6238	29.7268	33.906	33.5515	32.4929	31.6588	33.8966	32.268	33.9984	35.0038	35.2864	33.6546	34.2638	36.7626	33.3956	32.1043	32.3491	34.6794	34.3463	34.3898	35.102	33.8439	30.5515	36.612	35.9252	34.8172	31.0394	34.7412	30.2911	34.6734	33.6364	33.6035	32.3664	30.5597	33.011	33.0962	31.5688	32.6064	30.641	33.0783	32.6121	32.2532	33.0965	30.2284	28.502	28.835	32.1984	29.2109	27.475
31.3485	34.9763	32.5884	30.8548	30.7494	34.0108	32.2785	30.9074	35.0238	36.4427	34.7501	30.683	32.0655	32.3842	32.0563	34.5561	32.6976	31.2799	30.6479	36.7571	34.4441	35.3624	35.5334	32.3677	35.2334	36.4592	30.0667	30.9166	35.9383	35.3226	34.5273	34.1123	30.0547	33.2542	30.5619	33.5871	33.5483	32.148	32.9066	32.4156	33.0276	33.3709	33.583	28.3514	35.1807	32.819	35.6024	34.4356	32.7995	30.3844
26.8593	31.6902	30.3875	28.2386	32.103	31.7296	32.7712	32.1283	34.8552	33.6225	31.2732	34.6989	34.6521	34.5042	32.0674	33.1946	35.5478	31.3391	34.0472	33.9769	33.4134	37.0176	33.9209	35.0779	36.1301	33.7047	34.216	34.8808	35.2334	35.4989	31.6356	34.3623	34.7046	32.4643	34.44	33.163	30.4122	31.6964	32.3449	33.5009	33.387	32.9937	32.6325	34.3644	32.5673	34.1124	33.937	30.632	32.3801	29.7861
31.2665	32.8097	29.508	30.976	31.8205	31.0213	32.3328	34.7878	32.2904	33.8443	35.674	34.9209	35.9568	34.3171	33.5702	35.817	31.4648	34.3283	34.9329	34.2007	33.0547	34.8345	33.8753	31.9407	31.2077	32.5565	34.3626	32.8082	35.766	32.8965	34.8238	35.2632	33.6732	32.1411	32.4761	33.1967	34.4712	31.3258	32.9132	32.7599	32.3171	32.7488	30.1919	30.6037	32.1768	32.7887	33.127	29.6446	29.8313	28.8606
34.7442	33.1338	34.1126	30.7966	31.7088	33.2625	31.1906	31.3075	33.4515	34.3178	31.6889	33.0157	33.6475	30.1755	29.7394	38.9899	33.5145	36.0985	37.8548	36.1376	34.3088	32.4351	31.8784	28.915	31.7705	35.1173	33.3056	34.3679	33.1295	32.4803	35.1669	30.8369	32.5305	29.3291	31.2401	30.8051	32.2031	30.4625	33.4301	33.5802	32.0678	30.815	34.3915	34.17	31.0192	30.1502	29.7376	29.7187	26.645	25.6808
30.2892	31.4315	33.3175	33.7164	32.1265	32.5062	31.1451	30.786	31.516	32.0561	33.1776	32.4561	32.327	32.549	32.735	33.4693	36.365	36.1901	35.7515	35.6535	32.3655	32.8502	30.8682	30.1207	31.6872	31.8738	34.9293	32.6391	35.2344	30.4833	35.2943	35.726	26.6749	28.7518	25.8549	30.8961	28.3141	29.3598	32.9742	29.3321	28.6954	27.8064	31.2268	27.8947	29.4445	28.6788	31.6847	33.87	24.1656	27.8994
30.3889	30.6877	31.6836	31.6695	31.9273	33.7876	32.6076	33.5784	30.7722	30.4512	33.9002	33.9177	33.9413	32.424	34.6254	31.7839	40.8549	34.7863	38.323	35.8264	36.2173	34.5501	33.9058	33.9341	30.0035	30.4195	34.0741	34.0563	29.4781	33.9254	35.0372	33.4788	29.1905	28.1624	31.9505	31.7762	29.6505	26.7445	27.0241	32.1172	30.9581	28.2688	28.213	30.1442	29.7978	27.8662	28.1639	29.8272	29.6647	28.8346
34.6399	30.2858	31.1763	30.2739	32.7708	30.5801	34.0066	30.7574	28.9194	33.2044	31.1838	35.0411	35.3044	33.161	31.7383	34.5343	35.7112	32.6195	33.0849	31.9437	34.493	33.4827	36.1073	36.9178	35.8199	31.2163	32.682	34.1576	33.2291	35.1956	36.5888	33.8833	33.5333	29.7156	30.9078	32.0018	29.2882	31.6064	32.7629	31.7327	30.1936	29.7396	32.1392	29.2277	27.2504	30.4193	26.5518	29.8315	27.435	27.5443
33.3561	29.4805	30.9771	31.065	29.0025	34.7692	32.0796	33.8474	32.6486	32.5267	32.9204	34.7585	30.9545	32.5765	32.5299	33.4629	29.6488	30.1179	32.3622	32.0227	32.3846	29.4235	27.6771	32.5046	33.3059	33.7604	33.3463	28.0081	31.3975	36.8901	37.6609	32.4214	30.9304	29.2188	24.8265	31.0531	31.6446	31.1804	30.6587	31.7883	32.3085	29.9738	30.3147	26.9412	28.9122	30.2866	30.2583	33.0707	31.3116	31.4702
34.379	31.7265	31.2183	31.174	32.5851	33.68	31.0473	34.3739	34.7573	29.6694	31.707	33.0897	35.6695	35.6006	35.2043	34.3731	33.0417	33.4465	32.542	30.8052	34.828	32.9273	32.6921	32.9842	33.9304	34.5163	32.8585	32.122	30.8827	37.5901	36.2788	37.7027	27.717	32.966	32.0686	28.7239	30.6814	27.3979	30.898	30.6732	32.2335	34.2799	28.7492	30.8051	28.3928	27.9404	30.6809	28.6951	34.0853	34.8277
34.8858	32.2811	35.4697	31.8782	32.9866	32.226	33.5052	32.9582	31.3062	32.5149	34.7915	35.3673	34.4739	34.1628	33.1468	32.4323	31.6506	31.9354	32.1724	32.629	28.0071	31.2316	34.4515	33.0936	34.4275	33.5796	35.7085	34.4752	32.1136	32.3653	33.4332	37.3747	30.3435	32.3657	31.6957	28.1562	29.6198	31.3962	32.115	29.7023	32.0934	31.5854	26.6414	28.264	27.4559	30.9113	32.0782	34.0994	36.1261	34.0148
33.7392	29.6682	29.2109	32.6275	32.6989	30.5468	35.0722	35.1431	33.7089	32.7968	34.4108	33.5017	32.6371	34.3622	35.6668	33.211	30.0121	30.1973	34.4237	31.2632	33.3141	32.2226	32.2164	34.4304	31.8591	30.334	30.8216	30.5473	33.6982	33.8346	34.0464	30.2634	32.2057	31.6101	27.0755	29.9572	30.5467	30.5337	30.3142	30.2327	31.1924	26.8023	29.6173	27.9947	30.0688	27.1075	32.0315	36.0943	37.1402	34.156
29.6133	34.292	33.4666	29.1833	33.8151	33.4143	34.3971	34.1055	33.0379	32.7169	32.999	34.9488	34.7286	32.1521	32.7376	34.2056	32.1485	30.164	35.6339	29.471	34.1455	30.5625	32.7073	33.2521	34.1832	31.7834	33.9937	32.0734	28.9595	30.2065	31.3147	35.9921	34.5013	28.8634	30.6426	32.1582	31.833	33.7132	31.1522	28.8066	29.1693	31.5182	30.767	30.001	30.876	32.5824	32.0416	31.7907	33.5672	32.3574
28.1327	31.2199	34.61	34.9244	34.5272	36.0356	33.121	35.1128	34.8899	35.6006	34.6978	35.9011	34.0766	34.2579	33.535	29.2696	32.7089	33.4699	33.5556	33.7647	32.2968	32.121	33.0354	33.9389	34.7126	32.6971	34.851	31.3795	34.1207	30.5804	35.5415	34.4175	29.9329	30.2825	28.2908	32.4309	33.0631	32.6869	31.7699	31.3152	30.6788	28.6758	30.8945	28.5457	30.2288	31.6005	29.3587	29.5641	29.5924	26.7024
32.0863	30.5875	30.6163	35.3338	29.2677	31.7917	36.1949	33.8825	33.9747	34.8937	33.1377	31.9381	35.7565	34.4446	31.8484	32.3468	29.2534	32.4558	33.1446	29.5549	32.53	31.762	32.7829	29.7105	34.0659	34.3422	34.6135	34.1037	33.4897	33.6036	35.0798	34.1203	31.8424	29.9622	30.8728	28.9968	31.0699	30.606	28.9968	28.3237	31.6829	31.8897	31.226	29.1076	30.73	30.9351	33.5237	31.9148	28.2094	29.4335
33.5774	34.1641	33.7952	34.6061	33.4413	31.8887	33.7093	31.9486	32.4962	35.057	34.8321	35.2755	33.8405	32.8777	30.2839	32.3266	31.6398	33.2022	34.0033	30.0843	34.1755	32.5953	32.9973	34.424	34.7018	29.0981	33.6654	31.2386	31.9284	33.5982	31.4669	35.0076	33.035	31.9098	30.0737	31.8195	27.7555	29.3489	32.2543	30.2463	28.0906	27.6265	30.1321	29.0132	30.333	30.5028	32.8145	31.6801	29.2245	32.7214
33.6739	32.7363	27.554	30.8503	33.4534	34.4373	32.1853	32.6855	33.7661	33.5306	33.4176	32.3556	33.0734	31.3763	32.8166	30.1725	32.0279	33.7	33.1093	33.3799	29.4626	32.0963	31.2343	34.7339	34.4907	34.5537	33.0915	32.7193	32.9317	34.0673	35.4271	31.8194	32.3686	26.6519	31.8547	32.0831	33.1416	28.7877	32.4229	33.2515	29.3547	26.4114	30.6446	31.4866	28.362	31.7805	32.2329	35.5565	33.3766	27.1349
33.8296	30.853	31.9734	30.8352	31.5284	32.5863	34.5837	32.6159	30.0059	35.7198	33.1658	35.2573	31.9996	34.5525	31.2174	31.2575	32.8572	34.3705	33.8007	33.563	31.3228	34.8557	30.7302	29.4277	34.1124	32.0906	30.8178	35.365	36.1372	32.7282	35.0757	33.8957	33.2787	34.2289	29.6487	28.9027	31.9592	33.5065	33.9312	27.8598	29.904	32.8496	26.3606	31.7448	33.6281	29.5294	30.083	31.1178	32.7591	33.1596
34.1458	32.9091	32.8142	32.3363	34.7934	34.7507	32.8541	32.5087	34.4031	32.8572	31.5721	34.2403	34.8484	34.4839	32.4518	29.5593	29.3338	33.0263	32.674	29.8717	29.8016	31.9965	33.4511	32.057	30.5475	28.1805	29.7726	29.9526	35.0119	33.4532	35.0383	32.4042	33.0647	31.2847	28.8624	30.3513	30.6448	32.268	32.918	31.867	28.5096	30.364	31.9704	32.4678	31.4595	33.5358	33.446	33.3493	33.2288	32.467
31.5746	31.1004	30.3003	31.0974	33.7978	35.2823	33.475	33.2201	30.756	31.9128	32.3159	27.7022	32.0969	33.6276	33.3136	32.835	30.5477	33.5405	32.7239	33.0753	31.9902	29.1511	33.0697	33.4472	32.4776	33.3215	35.6363	35.6248	32.7246	32.7787	31.1692	33.8955	30.5768	30.3718	32.9513	28.587	29.2173	26.3865	32.2656	28.5824	29.8927	33.9026	35.4999	30.359	29.8567	33.5846	32.0194	35.2711	32.2919	32.4652
27.997	33.0295	32.098	31.5874	33.4884	33.9156	29.2521	33.5167	33.8374	29.3689	34.2495	31.4281	33.1999	33.1507	33.8338	25.5836	32.5193	27.8795	33.7069	33.6072	31.4097	33.0558	30.9671	32.2519	31.567	34.2851	33.6314	33.288	33.6798	33.8812	32.4625	29.2307	30.1897	30.8831	29.9147	31.6839	27.5866	32.0459	29.066	28.528	28.7253	30.6791	34.9812	27.9689	31.3732	32.0808	32.9572	29.5128	28.5016	31.3337
32.9517	34.9877	32.6165	35.7118	34.7446	34.5418	31.7024	33.8002	33.604	32.9054	31.044	32.6522	32.1406	30.7178	33.4254	33.1295	28.363	30.6505	33.7403	34.5327	36.0316	34.566	34.5243	36.0726	32.7755	33.3889	32.2457	33.8459	33.7198	34.7648	35.3816	33.7212	24.185	28.9357	29.7596	31.0539	29.8756	30.3313	32.5227	31.3279	33.0737	32.4569	31.1511	33.5016	31.4202	31.8787	38.2465	35.1565	36.7707	32.5846
36.156	35.326	36.6188	35.7451	34.1863	37.0611	36.8557	33.243	34.574	35.8026	35.3838	35.9417	34.7104	35.173	34.4546	34.766	34.2745	32.7914	34.1455	33.501	34.7256	35.4922	35.2373	34.842	34.5168	33.7522	34.5542	35.0112	35.0695	35.9298	34.9307	35.1545	30.1171	30.5666	27.6024	31.0226	30.3694	33.1939	31.1543	32.3283	31.0064	29.173	32.3367	32.4296	31.7862	34.822	33.1838	29.7347	32.4725	32.5992
34.9815	35.53	36.8685	36.3388	34.0236	31.9033	31.6322	35.1808	35.7006	32.5091	31.7911	30.5376	36.1522	35.8218	33.086	34.5804	36.4448	32.8053	35.5662	35.0567	31.5121	30.2204	35.395	35.4553	35.5295	34.9885	32.0734	33.4326	36.8757	36.6141	35.3058	35.2555	31.4784	30.3395	31.6011	32.8908	31.5905	32.7521	31.9261	26.8111	28.1995	31.798	32.7289	32.7101	33.6624	31.5395	31.3371	31.6749	31.989	33.805
35.8473	37.9906	34.2948	34.508	35.6934	36.2415	35.7487	34.807	35.3662	33.0456	34.7865	33.1233	34.5579	29.8643	34.9485	36.7113	34.787	35.2388	32.304	33.1609	36.0106	35.2772	36.4669	32.8254	36.2344	34.1339	36.0531	36.3135	33.9195	33.2439	33.5396	33.9035	30.8532	31.7994	31.0254	33.8146	33.7718	31.4128	34.7291	28.1623	29.7973	30.6243	28.3155	29.5537	34.2684	33.2203	29.183	31.1429	33.1503	31.6577
36.1335	34.8039	37.3004	35.5855	35.2186	35.4633	37.177	34.7556	33.0212	33.0036	34.2125	35.1192	33.2414	36.4108	35.8163	29.7676	36.5378	31.3806	36.2577	35.4575	36.0559	34.3417	35.8213	32.1757	30.2419	33.5673	38.2934	35.9604	37.3414	36.1005	35.4056	32.5666	32.372	27.1949	29.6087	28.1468	31.4958	30.6567	33.5709	33.7953	32.5142	27.7819	32.1214	33.8377	29.5615	32.9815	34.0827	34.4071	31.5934	31.4862
35.9939	36.8742	35.6909	36.599	35.0477	34.1465	30.7368	34.8431	36.2248	34.3495	34.2517	35.9293	34.8552	33.4914	34.8814	35.1563	34.0154	35.2805	32.757	36.6172	30.4999	34.7306	35.2335	34.6011	36.0936	35.1921	34.0082	35.6906	31.6036	34.4009	34.8396	34.2135	31.1796	26.6899	31.9228	32.5483	34.2179	34.1622	32.9814	35.0788	29.4672	32.5753	32.4106	33.9638	32.9288	33.6847	35.641	35.1776	34.1161	33.8309
33.6948	34.59	36.426	35.7185	36.9217	35.4967	35.9121	32.5598	32.7844	34.0912	35.7839	31.1233	33.5593	36.562	34.5468	36.9076	37.1947	34.1492	33.6338	35.6656	34.5942	34.7581	33.726	35.3789	36.2988	37.3465	33.963	36.0186	35.4906	34.657	32.0585	31.9007	28.1705	31.1416	32.4223	32.5158	32.1516	31.8519	33.3973	37.2517	32.5589	33.1741	31.2777	33.6266	33.8315	30.1639	30.3445	35.0968	33.661	33.4999
36.1335	34.7252	30.183	32.4635	30.3173	36.7278	36.0346	35.4341	35.033	33.7502	31.1131	35.0368	36.6017	36.2685	34.582	30.7472	32.7861	33.5269	36.5882	34.0645	34.9915	32.2908	35.5246	35.0542	33.1858	34.3811	36.7299	36.185	35.6689	34.4924	34.4448	35.7958	32.6417	30.8741	32.4481	33.3859	32.5211	31.2026	33.8346	31.2166	31.6513	33.5852	35.9371	30.1025	35.0525	30.856	35.0671	29.7348	28.1806	28.6852
34.7921	34.7573	35.5249	35.7046	33.9251	34.5002	35.4341	34.0558	34.5664	34.4187	34.6237	33.8052	35.2356	34.3491	32.376	33.4578	32.5642	32.5031	33.4622	29.8282	33.3974	33.328	34.1882	33.0485	37.0569	36.3619	36.6833	33.3261	33.5791	35.5992	34.6855	33.6862	29.4336	30.7508	31.233	31.6327	28.5849	30.7036	32.3339	32.2272	33.5307	34.0529	34.3662	34.4932	30.1644	33.9007	33.2515	31.0672	29.2668	32.9117
32.755	34.9583	35.7908	37.5709	35.0478	34.3835	35.1258	33.887	31.5124	35.0317	35.5744	34.9353	35.5444	31.2344	34.8645	33.355	36.8988	35.449	34.0144	35.5008	36.741	33.2531	35.4633	35.7384	34.9025	32.422	33.8964	33.0988	36.7554	32.3028	32.4727	32.8541	29.558	32.3356	31.4724	31.9976	31.9814	31.9347	34.7957	34.3445	33.6427	34.3555	34.6515	32.848	31.1849	31.4305	34.6356	34.5787	31.8241	30.5777
35.4058	34.4223	33.913	36.4291	32.3035	35.5509	35.6568	34.2602	34.6972	35.3553	33.1544	34.1556	35.0251	35.8365	34.7112	34.8986	31.4298	31.7704	35.2901	33.538	33.2158	35.4158	32.0309	35.5567	34.9488	35.8356	37.5249	36.1677	34.9164	35.221	33.6319	34.0504	31.0276	30.4129	29.6206	32.4884	30.0242	29.473	32.6116	35.424	32.4917	32.8064	32.6058	32.1288	34.2144	34.564	33.7827	33.2337	28.9064	31.5823
31.1538	35.1464	36.853	36.8469	34.9458	34.725	31.7455	32.8032	34.2813	32.4878	34.1199	33.3579	36.3747	34.6557	36.2869	33.5599	30.4713	31.9634	28.7178	31.0972	33.9251	34.6957	35.3337	32.7673	34.4026	34.9484	36.2349	37.493	33.8103	32.9124	34.8186	32.8798	29.6425	30.4586	32.9745	29.9184	26.3268	28.0704	34.4756	34.6594	33.9231	34.3756	33.7221	30.1994	32.6827	30.4914	30.3399	30.1745	29.7144	29.1213
35.3454	31.3695	33.7677	31.7407	32.4025	34.2665	35.1577	33.3522	35.8159	33.5527	33.7116	34.3946	32.5568	33.5741	33.8872	34.4048	33.8327	33.1111	34.6364	35.8656	35.4171	32.3548	36.6023	35.2141	34.9945	35.31	32.7691	34.1289	34.809	32.7286	32.8055	34.8556	29.2151	30.8159	32.7075	30.6305	31.1262	29.6546	34.6123	34.3801	33.4225	34.1814	33.1308	33.6362	29.5818	30.8742	29.8666	35.3895	30.6406	28.2396
35.7539	35.838	31.6792	32.5707	34.4843	35.5385	32.9871	35.7429	32.9385	34.9089	33.0491	31.7846	32.5575	31.2308	34.6895	31.7014	33.7484	33.8636	33.2036	35.6103	33.2733	35.2425	33.0987	36.3874	35.882	34.7208	35.7722	30.1896	35.077	36.4563	35.8406	31.4667	30.4892	28.7018	33.0888	29.8049	31.2197	31.3047	32.0124	33.2214	32.8007	29.9365	32.7712	33.3902	32.9337	29.2644	32.7571	32.3651	31.6367	31.6568
34.468	34.6822	34.3663	33.9261	35.3064	32.1367	32.8867	31.9281	35.6367	34.7032	31.9259	32.9349	35.224	34.1929	33.806	33.3651	34.95	28.8552	33.972	34.7335	33.2202	35.2899	35.3801	32.5548	33.4359	34.0027	34.8562	35.6707	33.7431	34.4986	34.4748	36.0166	29.0004	29.6467	31.8434	32.166	31.7353	33.6327	33.5552	35.344	33.4508	31.7478	31.024	31.5853	31.4268	30.4854	32.0903	31.4107	31.7502	34.2537
35.5081	36.5793	32.2054	31.5989	35.5716	35.3901	35.0892	34.8737	33.5316	35.0726	34.5987	33.0549	31.9737	33.4129	33.0552	30.3235	33.3023	34.1311	34.8616	33.6928	34.4622	34.492	35.0538	32.2566	36.2041	33.4933	35.634	35.1999	35.8741	34.84	34.7217	42.1922	30.6726	34.8476	33.3167	28.9964	32.9882	31.4537	30.5463	30.5456	30.3095	32.7875	29.6025	31.6044	31.3164	31.8402	32.3807	38.2112	31.9722	33.0804
32.9866	32.4129	31.7295	32.7975	32.5591	34.6486	34.7826	32.3476	34.2219	31.8352	35.9702	36.0004	34.13	34.5489	34.7609	37.4174	29.7975	35.3982	35.0334	35.0366	35.0508	35.8823	33.7687	34.0423	34.9798	32.4581	33.6552	29.2221	35.0675	37.6338	35.2236	33.1296	31.2795	31.9701	32.4817	26.8576	30.2273	32.4038	29.5664	28.926	31.3589	31.8998	31.4625	32.045	30.331	30.159	32.2123	27.5202	32.3666	34.5953
37.4161	35.4206	34.8642	35.7548	36.6224	34.157	33.3585	35.1169	34.4893	35.284	30.773	32.2361	34.7756	35.5423	32.829	36.0612	34.5241	31.1655	33.0631	33.2201	31.9543	32.088	35.431	33.5528	34.2119	34.7002	29.7629	34.2947	30.2159	34.2937	33.7365	32.4285	33.1457	34.7756	30.9687	30.5016	31.2002	31.5501	30.6139	32.4664	28.0733	29.1891	33.1474	29.1298	32.4953	30.1124	29.9198	32.2491	36.0741	33.9844
37.7807	34.4577	35.0438	34.9235	35.1208	34.7741	35.4992	35.7981	37.094	37.0859	35.4381	34.2567	33.8997	31.9754	33.3394	33.8024	34.1298	32.722	33.6347	34.3151	32.7245	33.9073	33.5518	30.0751	32.081	35.379	33.0926	33.85	33.6796	29.6207	30.9486	32.8125	28.6244	31.3426	30.7123	32.5916	30.675	29.3984	28.9356	32.5279	32.9197	31.8242	28.0317	30.232	33.0499	33.233	33.7547	33.1561	32.3658	31.3169
32.3611	34.0503	35.8891	34.7096	36.3655	34.183	35.4597	36.7912	35.3561	31.1194	35.931	34.9921	34.7598	34.6932	35.9229	35.6823	34.2117	28.8607	32.419	30.605	34.2347	31.8716	34.3493	34.6361	35.7188	35.6362	35.1475	34.5255	35.5591	30.8373	32.5491	34.174	32.1089	26.0547	29.6336	32.6419	30.8402	31.1457	30.5912	32.8446	28.8508	31.1907	29.8066	32.2589	26.58	29.3077	28.9791	33.6553	27.6072	31.4529
33.1802	36.6182	35.8926	35.7221	34.7851	32.6807	33.8896	33.3609	31.9871	35.9911	36.9754	33.536	33.4752	34.8928	34.0898	32.6636	33.3186	32.9189	30.8981	29.1979	30.9385	33.7211	35.8358	34.3193	35.5716	35.3014	34.6714	34.599	35.4037	33.6368	33.4045	32.7485	29.6514	31.6518	31.7189	30.1701	32.9079	30.5017	31.8651	30.4489	33.3434	29.5844	32.5663	33.8807	33.3004	31.7956	28.8389	28.7082	33.3597	33.625
36.3812	37.1629	33.4162	35.5861	34.9534	34.0755	36.2216	34.5913	36.4196	35.4398	35.111	34.3576	33.8032	34.1628	34.4657	37.6134	32.7872	35.2772	31.5722	33.879	34.6631	33.5484	34.7231	33.422	33.3659	30.2358	36.8407	35.8531	36.0226	36.9048	35.6076	31.6535	28.2205	30.1002	30.8859	31.0919	31.5306	29.3919	32.2872	26.7765	30.8675	29.7254	30.0106	32.1253	34.4473	29.178	28.8987	32.4812	30.2797	33.9677
34.9521	36.6858	35.9524	34.9724	33.4396	32.4507	33.6388	36.2487	32.1897	34.1186	34.0402	34.6465	36.1437	34.9766	34.9999	34.0313	30.6177	34.152	33.0621	34.6326	32.9254	31.5892	36.5386	35.3484	35.4684	34.6088	34.8272	32.0667	32.751	32.081	32.0951	35.5058	34.3731	30.7327	27.6768	34.5618	29.1748	32.8133	30.2493	32.4054	32.0668	29.4183	26.6309	32.8636	33.9349	27.9441	25.7162	32.9493	30.837	31.9621
34.19	33.9982	36.394	35.7979	35.8376	34.4627	35.5167	33.7227	33.8919	32.2121	35.7587	35.05	35.0083	34.7186	34.5837	34.3425	34.961	35.6185	32.4268	35.9967	35.6609	35.8146	33.534	35.4647	35.2396	36.4305	36.2056	34.6304	35.5773	34.1253	35.5388	35.8068	32.693	32.1625	29.2859	29.0399	31.5542	32.1688	32.6996	30.2295	35.2435	32.3046	30.432	30.4844	31.0459	32.7192	32.6209	30.3342	32.452	34.6958
36.4464	34.8207	34.3022	35.4459	35.4485	35.4875	34.4827	35.8039	36.7994	36.8288	36.9746	32.5072	36.5583	34.7671	35.4923	35.3612	35.4434	33.1079	33.3628	32.6271	33.2832	34.337	34.7349	32.8385	34.9423	32.8674	34.3294	36.3527	32.5004	34.9004	36.3569	35.6354	28.8859	28.1633	32.2051	26.4248	29.1155	30.6788	32.3138	33.3636	29.5514	31.0995	33.5632	36.0636	36.7593	33.7203	28.9646	27.3681	33.8241	34.3915
38.3478	35.3916	37.1256	31.2558	29.7011	30.4708	31.5617	36.0592	31.6087	35.3323	34.3516	32.5891	34.7995	37.3286	36.7333	33.6418	31.3948	34.5748	32.789	31.7737	33.5841	32.9824	33.7129	33.1733	33.9861	33.3686	32.6994	35.3853	33.178	33.716	29.0289	31.6899	26.1144	29.9114	30.2343	30.9064	30.9128	27.3686	31.8514	32.3863	32.0729	30.0643	28.7855	35.0257	35.1589	31.3513	34.7356	29.4549	31.8334	31.7373
33.3449	32.796	30.2885	36.8374	34.148	34.0845	35.0674	34.1725	33.6211	31.8752	35.9751	37.0224	35.1753	32.7879	36.2176	37.9099	32.5886	33.4807	31.0891	35.0595	33.2303	34.5815	36.437	35.198	32.1366	35.5997	30.6502	33.1847	30.296	31.0722	34.6174	34.0638	27.8635	25.2054	26.5109	29.2914	32.2982	30.5265	31.046	29.6616	32.8321	32.0999	34.1994	29.6659	32.0284	29.5181	34.3251	33.2031	33.9652	32.6387
36.1272	36.3904	35.6331	36.0157	35.083	30.8149	34.407	33.1186	34.1458	35.9883	32.9754	31.8011	35.952	33.1124	31.4626	33.6982	33.6747	33.6878	31.4974	33.0846	35.4294	35.2137	32.1774	31.5696	36.547	34.9855	32.9731	33.2879	33.0086	34.3384	29.8041	34.4014	29.6278	28.1438	27.6057	29.5625	32.5681	32.633	33.2461	30.4229	30.3293	31.2948	33.3319	29.9968	31.5375	35.8442	33.4524	30.0507	31.7453	33.2883
36.4362	34.6827	35.1384	36.0069	33.4939	35.0859	34.0261	35.2117	34.8438	33.8529	36.2487	34.9112	35.4855	37.0116	36.5421	37.137	34.1649	35.1874	34.9791	35.1733	32.9141	34.7449	33.3109	34.5053	33.0417	34.0734	35.7939	32.1656	34.6132	34.7913	32.1437	29.7665	29.6253	28.871	29.2483	31.9461	30.785	30.2529	30.8842	30.9564	31.2658	33.0403	33.6087	35.074	29.9288	29.1141	34.8626	36.9044	33.2612	34.5765
33.5692	32.1799	34.8164	34.8474	34.1967	33.0856	32.3954	32.1526	35.2684	35.1096	36.9729	36.1412	33.7195	34.8924	35.3525	35.0733	31.9211	34.6303	33.7626	33.8702	35.6069	32.5886	35.4747	34.9301	34.2792	34.759	30.0541	26.988	34.0857	32.8574	30.7291	28.615	28.2737	26.5592	28.6939	29.6207	29.8031	27.316	30.4244	30.7382	33.4769	28.9547	31.4771	32.4012	35.3045	34.4585	32.6378	35.9219	32.8604	31.9223
35.6092	35.4388	35.2775	32.8004	36.2568	35.1843	35.6715	31.895	30.14	33.4181	34.9369	35.7736	33.478	36.2457	33.5379	34.92	35.641	34.7762	32.8763	34.989	32.4937	33.0967	34.6885	31.522	32.8182	32.9595	33.8539	34.9373	34.8466	33.7481	34.4465	31.8319	29.959	28.1951	30.2813	29.6065	30.9814	31.9394	34.2669	29.7375	31.8479	28.8688	31.5781	28.2171	34.2636	30.7629	30.1884	36.1012	31.52	31.855
36.0112	36.6034	36.5755	34.4759	33.6016	36.309	35.8751	35.4976	35.2526	35.4568	30.5362	32.9576	31.6231	32.3841	35.5865	39.8147	33.1366	33.6531	33.6374	36.7767	35.9208	34.57	33.8598	33.4516	33.8433	30.5308	32.2263	34.0227	35.1676	33.1627	31.5689	38.6409	28.171	26.0238	28.3697	26.9602	30.4637	30.8067	32.3169	30.175	32.7814	31.4631	27.7098	29.6383	35.6571	31.5965	34.807	29.705	33.8219	32.8426
[truncated: 206 more columns]

## Sheet: Indian Pines-OMP
Vector-based SNR
Hyperspectral data:	Indian Pines
Algorithm:	OMP
Item:	vector-based SNR
Size:	128×128
26.8281	29.7598	31.5958	31.6742	29.5953	28.7816	28.907	27.459	26.3554	29.3143	29.1916	26.4606	27.7242	27.7587	29.4215	27.0372	26.647	29.5967	28.3707	30.769	32.8126	27.6399	28.7428	29.639	28.1203	29.6876	31.4397	30.7916	32.9251	32.2229	32.5147	29.5957	25.0411	29.9833	27.3519	26.5857	27.2004	26.3428	25.8954	29.2773	29.7568	28.8621	26.8155	27.5127	26.5423	28.4665	29.0019	29.1956	25.7918	28.7428
29.6356	28.1191	30.128	29.4665	28.1299	29.1216	29.937	28.7528	29.9061	28.0959	29.2066	29.3908	28.6863	26.8723	28.3559	29.2382	26.6634	29.8434	29.7528	29.4091	27.4018	28.4205	28.4805	28.7231	28.8077	28.712	27.5861	26.7374	28.5569	30.2149	26.2905	31.7903	31.8232	30.0581	30.5672	28.8644	31.3984	31.3675	29.73	28.6458	29.1234	27.4188	27.3914	29.4812	29.1964	30.1563	29.3409	28.6158	27.6034	26.527
30.0482	30.7157	32.5863	31.6542	29.8912	31.1385	29.7307	29.1938	29.1645	31.6276	31.1349	29.5632	30.2852	30.1308	27.4463	27.7675	28.7295	28.7327	30.9691	29.5562	29.6689	29.0623	28.2357	29.0229	30.4245	30.9482	29.306	31.0972	29.7771	26.1458	28.4256	29.4031	29.131	27.0569	28.1244	30.5148	29.5049	29.6169	30.2376	31.4966	30.6226	28.615	27.645	28.3001	28.8221	27.2622	28.6083	28.3234	27.0588	28.6346
26.7725	29.9723	29.9727	30.8547	31.6222	30.0149	29.513	30.5481	31.4878	30.9284	29.5165	30.0512	31.1313	30.2098	29.1562	29.8572	28.9013	29.7148	28.9029	30.0069	32.1723	31.0626	31.8581	31.364	30.5704	30.7464	29.0563	29.983	29.4327	27.0027	28.3709	27.6052	28.4665	29.6827	28.9369	31.7911	31.1062	28.0496	30.0794	31.036	29.7303	28.3766	30.8878	29.1685	28.3784	27.4316	27.2559	27.9281	28.1993	27.7047
31.7104	30.1201	31.0507	31.2514	31.8763	29.165	31.0351	30.358	31.3901	30.7285	31.4296	30.8026	30.2042	31.5744	32.1724	30.1891	28.9776	31.1591	29.016	27.96	28.363	28.9313	31.2982	32.2354	31.385	29.0762	29.9034	26.1068	29.6183	28.8217	27.4421	29.108	30.5524	30.0215	29.7726	29.9552	30.1795	28.6585	28.2071	28.5714	30.4212	29.4851	29.302	30.3307	31.3446	29.8947	30.4194	28.4897	26.9065	27.2531
29.6181	30.1764	29.4865	32.8332	30.3027	32.5446	32.2836	31.3811	31.7302	31.2715	31.4144	29.9728	28.5062	29.8119	29.5673	30.0057	34.0544	28.6348	29.8651	28.5031	27.5284	30.2176	30.4141	29.3389	28.669	31.4953	31.303	28.3948	29.5348	27.6482	28.9076	29.3655	29.4921	28.011	29.303	30.4943	30.6528	29.763	30.5994	30.0958	28.5001	29.186	30.7555	30.6459	27.1178	30.3107	28.1805	29.6786	29.6712	27.7781
29.4295	33.5958	32.7679	31.9402	31.4066	31.805	31.061	29.6662	30.2892	29.5434	32.2668	29.4784	30.6302	30.0452	29.6814	28.9752	33.0871	29.1751	29.1894	28.6616	30.1666	30.1916	27.9299	30.2835	30.2409	29.7568	31.0286	30.8692	29.8049	29.0508	29.7473	29.3127	28.7087	27.9578	26.804	30.8804	29.5101	31.4337	30.5847	32.8747	30.045	30.064	29.1735	27.5641	29.8333	28.6691	30.4487	30.3909	28.0033	27.714
28.4193	30.9078	32.2342	31.8041	31.6747	32.9053	31.7734	30.4806	31.7249	31.0895	29.6411	29.1265	28.1176	29.0473	28.4226	27.8205	31.3198	32.8096	29.1534	29.5745	28.8527	30.5117	29.1124	31.7348	29.796	28.7847	30.2992	31.3807	29.823	30.9269	31.4079	28.8718	31.019	29.5905	28.0297	29.5173	28.4406	29.0772	30.3783	30.5348	28.3526	31.3824	29.6547	28.4647	30.4732	26.6289	28.2911	28.5257	27.7625	28.895
31.2217	28.431	30.3735	31.0806	33.1334	31.0468	31.3035	33.4056	29.7226	32.7642	29.3153	29.5838	28.0355	27.031	29.289	29.9554	28.614	33.4762	33.253	30.7803	30.9691	32.4211	30.9279	30.1333	31.1971	29.3614	30.0972	29.5361	28.8939	29.2948	32.232	31.7273	29.167	29.591	28.7279	27.7973	29.5543	27.6864	28.3683	29.4017	30.1791	28.756	31.3276	31.1959	30.7938	28.7918	29.1366	27.6805	26.8588	24.8983
26.8883	28.9023	27.8593	28.9878	31.8966	31.2566	30.614	31.0007	31.4671	27.8578	31.4711	29.9621	29.0553	27.8227	28.7723	30.3653	30.5777	31.4017	32.4499	32.4498	32.2172	31.6022	30.7086	32.6773	31.8559	31.668	31.444	29.5993	30.1735	30.1883	30.797	30.5913	26.9066	28.0912	27.9273	28.0348	26.5502	30.9771	28.8063	29.1963	28.0207	29.0934	29.512	30.4691	30.9097	29.6233	29.3388	26.4374	27.0335	27.165
28.7325	27.736	27.5774	27.7109	28.6482	30.4795	28.3765	30.2676	30.2099	28.8189	28.0865	28.2747	29.5066	29.019	30.3552	28.9868	31.7081	32.0488	32.9136	30.8284	31.4922	33.4237	34.1802	31.2993	30.566	31.8052	30.2462	32.9219	30.9912	30.4028	32.0094	28.8955	29.0384	30.6324	29.5239	28.7133	28.0463	26.148	27.3976	28.7166	27.4272	28.8128	28.7905	29.1404	29.0284	28.6439	28.5274	27.3015	26.1812	27.6058
29.0266	28.6506	29.0068	28.0367	28.8749	29.2954	28.5237	27.0902	29.2482	29.9516	29.2012	29.7422	28.064	28.5481	30.4652	30.1874	32.294	33.4284	33.4942	31.4845	31.4469	32.5877	31.414	30.9622	29.5719	27.8136	30.2605	30.7056	29.7552	29.5223	30.3495	30.9787	27.8825	29.3699	29.483	27.678	27.2706	28.0776	28.2475	28.9834	28.809	27.8779	26.8383	28.17	28.3837	30.8141	28.1274	29.5637	28.1653	27.2896
28.5945	29.9841	27.7502	27.9	28.8118	27.9601	29.1385	28.2473	26.8674	30.2916	30.2315	29.8621	27.1523	30.5673	32.8729	33.4659	28.9129	32.939	33.7078	33.2322	34.1704	33.0087	32.0775	28.8709	27.6827	29.5284	30.388	30.4018	30.5623	29.1468	30.35	31.1278	29.3861	28.9443	30.282	28.1267	28.8876	28.0616	30.6484	28.104	29.3601	27.7229	28.0671	29.882	29.2641	30.7748	31.2697	31.6301	27.945	27.4911
28.6909	26.8564	28.6213	28.3648	27.8107	29.5798	28.7671	28.6425	27.6861	28.3095	29.032	30.3515	28.8499	27.7499	28.667	30.4895	32.3453	30.9348	32.2692	33.2812	33.2728	31.1609	33.6541	28.3529	29.0727	26.2841	29.44	31.4144	29.1742	27.8851	29.2325	27.8901	29.5612	29.3407	29.199	28.9865	27.5384	29.5946	28.7493	27.002	28.538	28.3574	27.7831	28.0129	29.8811	31.7823	31.5797	32.57	27.7842	29.2351
29.933	30.2655	29.766	29.395	26.7335	27.4749	29.4418	29.3206	30.9826	30.0284	28.1954	29.0928	27.1431	28.045	30.968	29.0337	28.361	30.4194	31.655	32.6557	32.2423	31.7061	29.618	28.3163	29.7737	27.8804	29.615	29.112	28.841	28.0781	29.1504	27.7882	27.5902	24.9595	26.7414	27.3273	26.8233	27.9582	28.5383	28.7459	26.9925	28.1867	27.323	28.8983	29.1733	32.9056	29.6784	32.376	29.8572	30.9896
29.3311	29.0568	30.5909	30.4425	29.9575	29.226	29.5133	29.2905	27.2821	29.6111	29.2135	29.8068	27.8791	30.2841	26.8942	32.5956	28.3874	28.375	30.5436	30.8131	27.9274	28.4638	28.4608	28.4472	28.4505	28.6314	26.8358	28.4454	29.6644	27.9168	27.7173	23.7657	26.9423	26.9852	26.7675	28.3332	27.5962	26.8691	26.8178	25.901	24.5543	25.1503	27.9206	29.122	26.1244	30.9142	32.5594	32.3867	28.8835	30.7248
27.3522	31.2117	32.009	30.9573	28.5348	30.7703	29.0674	30.7034	29.7229	31.3138	30.87	30.4612	30.0951	30.4896	29.909	30.4565	23.7015	28.1649	25.4807	29.4974	28.5222	26.5904	26.5373	26.7224	26.5967	26.6837	27.8577	28.1748	29.884	28.4142	26.5354	28.3415	24.7053	28.606	27.6936	27.1497	27.7276	28.4207	27.0065	26.0206	27.3922	28.3595	26.3046	26.0853	28.5813	30.6652	30.191	32.2047	27.5104	31.5653
30.4	31.7151	30.4482	30.0193	30.2787	31.5365	30.7558	31.131	31.5625	31.1137	32.6899	33.6958	31.7351	32.2336	30.6608	29.7888	28.2235	27.5943	26.9715	25.827	27.694	26.9906	28.1945	24.8624	26.9339	27.4633	27.2721	27.4311	29.8406	28.5764	27.5399	29.1835	26.8388	29.2458	27.5999	27.743	26.0856	28.5104	28.6357	27.5002	27.5924	26.6713	28.5577	27.6075	28.5386	29.4478	28.6004	28.0195	30.0365	29.6177
29.7997	30.1322	31.0344	28.9703	28.693	29.81	31.595	32.0572	31.7758	32.9893	34.1923	35.0903	32.1056	31.8554	30.8509	30.6596	23.1511	24.5548	26.3148	26.9545	25.7176	25.8424	26.7525	26.2659	27.9777	29.1156	28.0193	27.5534	27.0462	27.7731	28.808	25.5507	28.1682	28.4993	28.8183	26.8643	27.7058	29.3533	28.425	30.0252	29.9785	28.7332	30.347	29.1342	31.0681	30.8982	30.1743	30.3481	31.4738	32.1535
29.2127	30.6057	29.4813	31.1184	30.4005	32.3225	35.0591	34.7692	35.0663	32.9072	34.2343	32.6433	31.7528	31.1823	30.4011	29.5862	26.1157	26.97	28.1494	26.4414	27.0431	27.8645	26.799	28.2964	27.5321	28.6671	26.5283	28.7545	27.9768	30.2989	28.1615	28.552	27.2956	28.9486	28.5689	29.2763	28.2079	29.2792	29.7388	29.9076	30.2342	29.251	29.3507	28.1977	30.9831	30.5163	30.5298	31.7427	32.0382	31.2106
30.4319	29.891	30.0336	30.636	30.7927	32.2407	31.4669	31.8601	34.4436	31.0628	31.9299	33.6393	32.0497	31.1722	30.7486	30.7803	27.3589	25.5942	27.5068	26.4751	28.7432	29.0337	28.3327	28.2959	29.3476	27.341	27.8355	26.5635	29.5769	29.4795	28.6525	29.2227	27.1092	29.2565	28.4359	28.8758	28.886	30.5522	30.7805	29.5947	29.5439	29.4955	27.7839	30.8034	29.5145	28.4176	30.2576	29.0603	31.0499	29.753
29.2969	30.2019	30.5564	31.3471	30.2895	32.3774	32.471	32.6855	32.9623	34.3285	33.2338	33.8927	32.1337	31.6245	30.6852	29.7852	28.8132	26.8979	27.7778	28.9606	30.4584	30.0174	28.6771	30.0649	29.4214	28.7829	27.4511	27.7326	28.3204	26.3538	27.9666	27.4745	27.791	30.2724	27.9653	27.7262	29.4932	28.4203	30.0266	30.3856	29.7653	29.8073	29.2198	29.9925	28.7273	30.7969	28.7129	26.2422	28.2815	31.3058
29.2975	30.4511	30.1846	30.4421	30.317	30.9633	34.5865	33.2607	33.3065	33.7324	34.3114	30.331	33.1527	32.3375	31.3665	30.8145	27.7741	26.5757	29.0806	30.3866	31.5333	30.8307	29.7033	30.6128	31.0329	29.2219	27.5343	27.0084	28.5232	28.3484	28.884	27.812	27.9611	28.8464	28.1282	28.5552	28.7739	29.8324	28.6258	28.7855	28.2208	28.6586	29.8551	30.5966	29.6403	29.8218	31.1244	28.6844	29.2523	31.382
29.5045	30.2795	30.5265	30.2359	28.94	32.5547	33.2452	32.3658	32.2824	34.7131	32.9779	33.2969	32.8978	33.0428	33.044	31.1106	29.433	28.965	30.1661	30.0957	30.8552	31.555	31.4664	30.2068	30.4069	30.2459	28.4766	29.4002	28.5341	28.9773	28.5399	29.6526	25.2817	26.5869	27.8066	27.758	28.9031	30.3065	29.3352	27.4577	29.4655	26.7659	29.7973	30.715	30.2742	30.4836	29.8114	29.0536	28.5912	30.2369
32.701	29.2858	31.6102	29.4198	28.2138	33.0942	33.7588	33.1545	33.1371	31.3865	31.5231	31.0495	31.8953	31.4336	31.0708	31.0838	30.5981	28.6578	30.0261	30.5751	31.2383	31.5987	31.5833	30.3488	29.1291	29.6711	27.3544	28.3277	26.8664	29.0087	28.3225	26.1113	28.7908	28.0943	26.8251	25.9494	26.2528	28.2088	27.6144	26.8757	26.9688	29.7265	28.7409	28.7589	29.96	31.33	29.784	29.4157	30.1821	30.2081
31.1576	29.6836	28.9176	30.3935	29.9068	32.0727	32.0904	31.7576	34.4179	33.9144	32.8633	30.7217	32.3762	30.2627	32.1985	33.8726	30.5928	29.4211	29.8417	31.3303	32.2736	31.2612	30.7146	28.0857	29.2977	29.0261	27.9856	28.222	28.667	29.9447	28.9507	27.9489	27.8204	30.793	28.5522	27.2278	27.4803	26.8633	28.8101	26.8785	27.1597	28.5454	26.8019	27.5489	28.8508	28.1556	29.0676	28.5861	30.7373	28.9528
29.061	29.9769	28.8993	29.3701	30.4265	31.914	31.179	31.5039	32.0253	30.7006	31.1886	28.6124	28.3973	30.2106	32.0624	33.3498	29.2728	29.8564	29.8441	30.9858	30.8635	29.9786	28.2801	28.1226	28.9992	27.9394	27.5018	27.4536	27.2866	29.252	28.7102	26.9744	30.09	28.0981	30.0364	27.9544	28.9258	30.9825	27.084	28.4333	28.2158	28.9665	28.0073	28.8249	28.187	28.2682	29.7924	29.401	31.163	33.0981
29.5125	30.2942	30.7235	29.7775	29.6761	30.1465	30.4366	31.638	30.871	29.1145	30.6968	29.98	28.9355	31.8738	28.5566	30.5989	28.3943	31.9167	28.8548	31.719	28.9962	29.0009	26.9317	28.6768	27.0501	27.8373	28.0489	28.0984	27.747	27.7521	27.2312	26.9848	28.0439	27.6326	28.808	28.6756	27.6701	27.779	27.4767	27.6024	26.2931	29.1159	27.0043	28.9216	27.6457	26.6757	27.2719	28.2724	30.3629	29.7378
30.5002	28.5553	29.0709	28.4357	29.4579	28.688	29.5414	29.0736	30.8982	31.1378	31.5143	31.6012	30.6686	30.4128	29.7829	31.5638	28.0807	30.6415	29.2393	29.6651	28.9969	30.9759	29.7094	29.2506	29.69	28.7395	28.0779	27.7158	27.9559	26.4151	28.0379	29.8382	28.8791	27.8803	26.5508	29.5145	28.8362	30.589	30.834	28.2332	29.5855	27.7223	27.8344	28.4626	27.8177	26.7948	28.7173	29.0018	29.9844	30.1401
30.4449	29.6613	29.7224	30.4425	30.0387	29.3602	32.6656	29.7685	29.1336	29.7779	29.1876	29.1235	31.3933	30.3444	30.8377	27.7284	27.8425	29.3226	29.1702	27.8656	28.1563	29.5837	28.9635	26.462	29.2337	26.7276	29.3333	29.6685	29.9868	28.1121	28.6134	28.9582	29.7713	29.7007	30.5179	29.4751	28.6117	30.6845	30.129	30.4052	31.3395	29.8995	29.5096	29.2028	29.4097	27.5167	27.739	27.0432	28.7461	27.6288
29.9888	30.7013	30.2777	30.661	28.9245	29.8199	29.9622	28.7993	31.3745	31.0359	31.9095	30.854	31.2994	28.8889	30.5854	30.3974	28.0513	29.6441	31.0771	29.2902	29.8475	28.0653	28.5404	29.7576	27.5299	30.3748	28.7637	29.04	29.4808	31.0665	30.1591	29.8176	30.6994	31.6552	30.7217	30.5433	29.3072	30.3829	30.6914	29.7359	29.8003	30.8321	28.2875	26.4982	26.71	26.4221	25.8747	27.3722	28.7441	27.9269
31.6986	30.6362	27.4014	29.4191	28.8136	31.0923	29.0157	29.8729	29.7944	29.0949	28.5923	29.7138	29.4051	29.7866	28.1738	25.6208	28.2073	27.4191	30.1922	30.5685	28.6589	28.9007	26.7622	28.4973	28.3659	28.051	28.5169	28.6167	29.4554	29.4487	28.7355	31.1223	29.5352	28.6474	27.4066	27.3869	29.4457	30.3846	30.9514	28.8129	29.9725	29.225	28.7605	27.1841	27.9244	27.4337	28.2333	25.3563	29.1172	30.0453
28.9001	30.6736	27.1152	26.3653	29.0474	29.3835	29.737	27.818	28.9395	28.0874	28.9038	26.6075	27.9974	28.7183	27.4409	27.5873	27.1796	32.1701	32.0304	29.3403	30.1335	30.3255	30.7974	31.3478	30.5019	29.9856	29.1359	30.5394	31.5015	30.6646	28.3006	29.5967	30.531	32.5149	30.9126	31.7887	32.2021	32.5175	30.968	32.2988	32.5795	31.5058	31.1912	31.3913	31.5678	30.8305	30.0641	29.1926	27.6853	31.2918
28.3569	29.3996	28.4325	31.8156	29.425	30.4351	31.2526	29.9704	30.1736	30.8724	27.932	29.3372	27.8553	27.3467	26.697	25.7154	31.2155	30.5347	29.2429	30.2534	32.2902	30.4264	30.7835	31.995	31.1808	31.9136	30.6257	29.026	30.4229	31.6699	29.7137	30.1332	30.5062	32.795	31.473	32.4182	32.0205	33.1436	32.2702	33.2477	32.991	33.4073	33.0874	29.7122	30.2185	30.1077	28.5968	29.4393	30.9421	31.4448
29.0684	28.0851	29.9008	30.3683	32.0369	32.2992	32.4469	30.5452	29.5536	28.9563	28.6535	28.0036	27.4658	28.1361	25.3616	29.8542	29.872	31.3868	28.384	32.5817	31.8668	31.3557	33.0092	33.2125	31.868	33.8632	32.9592	33.2302	31.7167	31.9683	33.508	32.5505	31.718	33.2982	33.3206	33.0216	31.8988	32.1805	30.7195	34.32	33.1437	33.927	32.3559	30.2231	28.9815	30.2157	28.753	29.2041	32.2012	30.129
29.1017	25.9442	28.9657	30.9212	32.1089	32.6857	30.9133	31.9122	29.856	29.7209	28.4366	28.3975	27.4325	27.581	28.7521	29.0633	28.9187	31.3066	30.7991	32.5918	33.1249	33.4073	31.5915	31.6411	32.9392	31.2103	33.5099	32.3495	32.0831	32.1361	32.3878	29.81	32.861	32.8951	32.4178	33.0677	32.7655	32.4377	33.7925	33.3808	33.1785	31.753	31.75	31.0753	32.5015	31.3382	29.2275	28.5428	30.5281	31.2166
27.8365	28.5454	29.5654	31.6742	31.8158	32.7991	27.8098	29.8358	29.3235	27.8598	27.3121	28.697	27.1291	27.8185	27.7057	26.5056	29.201	31.0913	30.1869	31.2922	31.7892	30.5731	32.6543	32.7986	32.2471	32.0704	31.3305	32.0462	31.7232	31.4841	31.7163	31.8719	34.6523	31.9366	31.7429	32.432	31.9569	34.4492	32.3257	30.9968	30.4045	31.9719	32.1057	30.2104	30.223	30.1964	29.7425	30.5804	31.4041	30.601
28.8047	27.8534	29.6414	31.6438	31.7394	30.184	29.6815	27.6864	28.6479	27.5954	26.6765	29.0767	29.3457	28.1361	25.9001	26.4784	28.3006	30.1059	28.748	30.9446	30.3362	32.5153	30.6386	31.8148	32.5522	31.714	32.7861	32.9868	32.6583	31.9185	32.617	29.9068	31.4633	31.4902	32.3025	33.4878	30.8272	32.034	31.8206	34.5097	31.8345	31.5317	31.1956	31.2888	30.4465	30.3547	30.4382	29.4925	31.7804	29.8628
28.8651	28.4311	29.8378	29.3253	30.7777	30.5286	30.4944	27.9243	27.5713	27.9629	28.602	28.7751	28.8723	28.2704	27.5922	27.4502	29.353	28.6004	29.576	28.4561	29.6607	29.4296	30.2613	30.4384	31.1554	31.1917	32.1502	33.5368	32.6749	30.2738	32.9197	31.34	31.3501	31.1238	31.9024	32.9458	33.186	31.4163	31.9756	29.4284	29.1229	31.3028	31.1646	30.0404	31.1789	32.0564	30.0945	30.7652	30.3925	31.3189
27.3643	27.1227	28.551	28.0616	27.0466	28.5818	29.9173	27.3943	28.503	29.075	28.2395	29.3081	27.9569	27.9019	27.4633	26.6928	29.5459	29.6092	27.1234	28.9571	28.362	30.0035	30.1625	28.3463	30.1811	31.1342	29.6357	31.9166	32.2575	32.3484	30.5379	31.0323	32.863	33.5765	31.7365	33.0653	32.9094	32.774	33.1942	33.1211	32.6856	31.6944	32.3695	33.5361	33.8688	31.6068	30.1862	28.2388	31.2001	31.4742
31.0886	29.5316	27.7634	26.1424	27.412	29.2944	28.0256	28.4401	27.9009	26.8108	27.7629	27.6769	30.7214	30.0723	29.8687	28.6904	29.0376	29.6973	29.3924	28.5684	29.1701	27.6869	27.3208	28.4923	29.733	30.1242	31.6189	28.3699	30.7552	30.276	28.6729	30.6735	29.926	31.4426	32.5072	31.0231	31.7613	32.6503	32.5781	31.635	33.7223	33.6847	32.5909	32.9407	31.7975	32.6865	31.5217	31.7828	31.1213	31.0622
29.8392	29.5599	28.626	28.3493	25.4725	27.9567	28.3888	28.1102	31.4103	28.6791	29.9214	27.8339	26.7794	28.0295	28.5458	30.36	28.7104	30.8621	29.1754	29.5328	28.6972	28.2672	29.1299	29.7453	30.5979	27.8497	31.0693	30.3287	29.7957	28.3242	29.9049	29.9163	30.9705	33.5843	32.8866	32.6573	31.7493	30.8115	33.3713	31.8045	35.2328	31.7687	33.2685	33.1965	32.0534	31.5597	30.9269	30.4459	32.0977	30.1619
29.6824	27.9068	29.3507	28.4696	27.6198	27.3055	29.4758	31.5138	30.3145	30.7592	29.1805	27.3709	26.6443	28.6572	29.6562	26.7861	31.1983	29.7648	31.2502	30.0782	29.9415	28.8852	28.3177	29.6005	29.9519	32.2304	28.6421	29.9957	28.6941	31.2225	30.3052	28.1173	28.0688	31.1754	32.4995	31.8014	33.5012	32.285	31.0422	33.0822	34.1078	31.5187	30.3856	31.7633	33.0225	30.4497	31.7166	30.848	29.5318	31.8564
29.6992	29.0695	29.5144	29.4102	26.7121	25.9052	28.3769	31.3778	29.2817	29.2835	28.2941	28.6	29.508	27.3248	29.177	26.76	29.9879	30.6377	30.1063	31.0229	30.727	28.8422	31.4149	30.1238	29.0161	30.4542	30.2551	27.5099	27.9128	29.4231	28.0144	28.4938	30.659	30.1446	31.1823	31.3081	32.314	31.329	33.9634	35.7264	34.3147	32.7558	34.1489	31.4701	30.7815	31.5062	32.155	32.1556	32.4773	33.5566
28.7659	28.2921	28.4811	29.5426	28.5411	29.1109	26.9951	29.3161	30.1239	28.2957	28.1399	27.7518	28.6288	28.2256	27.6828	30.4617	30.7757	30.8487	31.18	31.3255	32.5348	32.4957	31.4351	31.0682	31.0172	31.1619	29.8517	29.154	29.9213	28.6129	29.0176	31.5833	28.88	29.95	29.8023	31.39	31.6572	32.3777	33.686	34.5639	34.0124	33.2143	32.8531	31.1178	31.3028	32.0648	31.5178	30.2075	32.7548	31.4763
28.3089	29.3941	30.0463	29.6403	27.4933	26.3149	28.381	30.3591	31.2767	31.262	28.09	26.9057	26.6937	27.4679	27.6529	30.0797	30.0773	32.5181	29.799	30.0983	30.6923	31.5965	32.3088	31.3549	31.6292	30.0961	30.899	27.9476	29.2758	30.1106	28.9163	28.5938	31.6108	30.4556	29.057	32.3385	32.5252	30.6212	30.7171	31.8856	31.3666	31.3635	32.7303	32.1131	32.4623	31.4894	29.7361	32.6582	32.5833	31.6001
28.126	29.2358	27.6329	27.5403	28.2406	29.2359	30.1719	30.6684	31.4979	31.4561	30.9813	29.8569	27.2021	27.6621	29.7125	30.3813	29.7066	33.2559	31.3344	32.8361	31.3242	32.1509	32.3605	31.4544	32.3209	33.2294	29.0633	31.2918	29.4038	30.3084	30.3471	27.3271	30.3226	30.3002	29.1158	30.4522	31.1811	29.125	31.1392	30.7425	30.8794	30.832	31.1142	32.2598	31.626	31.9098	31.681	32.3709	32.8346	32.0223
30.1566	27.1158	26.7765	27.341	28.3499	27.993	29.7498	28.8258	29.712	28.107	26.4224	28.2347	27.9496	27.5597	29.2302	30.621	31.9109	32.4544	32.8498	32.4076	31.9948	32.2258	33.4751	32.3123	29.1414	30.6539	29.6504	27.8866	28.4028	29.0022	29.2419	26.3885	30.1763	29.9203	30.164	30.3964	30.4528	29.643	29.7858	29.8414	30.6076	29.8199	29.3442	32.3432	30.7086	30.1269	30.0496	31.6627	29.7083	31.4551
29.3686	32.6002	31.7277	31.0563	29.928	32.6425	31.8086	30.5957	31.7666	29.2954	29.777	29.6419	31.7089	30.794	32.1854	32.9419	32.1409	34.6764	34.1777	36.2107	36.3418	35.6986	34.1578	33.2769	34.6019	35.8205	34.3779	33.7534	32.5674	31.0337	31.847	32.6577	30.8132	32.5329	32.5559	32.6876	30.6424	31.5946	34.0889	33.9168	32.0066	32.9044	33.1509	33.9536	31.4664	32.1193	34.3689	32.8458	27.0378	29.972
32.9934	33.2632	32.5966	29.2054	31.2494	32.7214	31.5504	31.5657	33.7853	32.967	33.4028	33.1488	30.3848	32.0429	32.3801	29.4336	34.7711	36.6559	36.0797	35.7631	36.7975	34.605	37.0288	36.2868	34.7859	34.0541	32.6113	31.8788	32.9027	32.3726	32.7941	32.6098	32.6484	31.7544	31.8203	31.9883	33.1429	34.0779	34.6137	32.98	31.8458	31.5483	30.9021	32.4743	31.763	32.9676	31.4435	33.3182	30.6829	28.2035
31.4183	32.5401	31.3266	32.1226	29.3683	29.6073	29.5941	30.5059	29.2794	29.6164	29.3112	30.1409	30.7788	30.6441	31.2038	31.9198	36.5661	35.6135	34.2643	36.0306	34.1982	35.9368	34.0308	31.7157	33.1633	34.7266	34.9893	33.333	32.3957	31.5583	33.4097	31.4864	32.6546	32.3554	30.6978	29.8973	32.6496	32.8042	31.2328	34.7834	32.1203	31.9247	30.1176	29.7542	31.2376	33.3011	32.9737	31.0771	28.9662	30.9244
30.2331	31.2839	32.0697	31.7774	34.7767	33.2228	32.3097	31.5663	29.6241	30.3079	31.4153	29.7469	29.8746	32.2702	32.2555	34.4979	35.9194	34.2416	36.083	35.2044	35.7894	35.3708	34.9987	34.6694	32.7444	34.9824	31.8929	33.4765	33.885	32.4604	34.6239	33.0251	31.5979	31.4638	31.5534	31.1321	32.919	31.2308	32.0221	32.9493	32.7766	33.9979	31.0993	32.8436	30.7873	32.2647	32.16	32.1397	28.2988	28.466
32.9492	32.0272	32.4369	34.1334	34.518	32.7873	30.3348	32.5172	30.4345	32.4661	29.421	33.1662	32.7322	33.8589	32.9297	31.6891	34.3213	35.0206	35.3936	36.1676	34.9742	34.9032	35.729	34.9508	36.0764	32.4409	33.8755	34.0794	36.0532	32.7789	33.8047	32.2644	31.6772	32.4518	32.2964	32.1683	33.652	32.7754	33.2518	34.454	31.5256	30.9443	32.1933	34.228	33.0215	31.5942	33.0269	34.8336	27.9404	29.3406
33.598	33.278	32.4117	31.48	34.6346	31.842	33.3553	31.8348	32.1511	32.2627	33.0924	32.5975	32.5804	34.2089	33.3187	33.6813	36.4793	36.1868	34.4671	35.0483	36.2192	33.9462	34.094	34.5866	35.0546	34.5975	32.954	34.06	33.5231	32.1135	31.1974	32.9636	31.8662	29.5811	32.3626	31.2233	30.2798	31.9888	31.4868	32.4947	32.2049	33.0482	32.3132	33.311	34.4265	34.1862	33.2511	32.1845	29.1594	27.7106
34.9209	34.1307	31.0297	33.5679	31.7536	33.2046	33.3745	32.3249	33.1636	33.3604	33.054	32.2452	33.0971	31.7437	34.6156	34.0231	34.5066	35.5743	34.9254	35.696	33.8506	35.7435	35.7806	36.3289	36.9341	34.2781	34.9819	33.5187	33.2508	33.5889	33.0236	34.6181	33.395	32.311	33.1425	33.0729	34.0594	31.6301	32.1536	32.8628	32.7816	33.0989	34.3598	34.3743	34.5184	33.4215	34.5481	32.7732	31.1727	30.0754
31.967	31.5804	30.2622	28.8017	33.4517	33.6273	33.6059	34.177	33.146	35.1726	32.5421	34.1525	34.1525	32.8921	34.1359	32.7571	33.8412	35.7462	37.2963	35.9444	35.8134	35.3183	35.8606	35.283	35.7818	35.3051	33.0805	31.7864	32.4875	33.8448	30.6826	31.6377	31.9409	31.5569	29.2466	32.2949	31.3388	33.038	34.5885	33.6275	34.1558	34.3347	34.1423	33.2123	34.037	34.0588	35.0886	33.624	30.4675	29.8963
29.1778	31.9138	31.2097	32.8179	32.8871	34.7966	32.9189	31.3246	33.6111	33.9752	33.694	35.2122	32.7145	32.0694	32.2957	30.9088	34.8285	34.5845	36.2317	33.5647	35.9986	34.0359	35.1711	33.8074	34.0205	32.4799	34.9091	34.4151	32.8977	32.0518	33.2335	32.1173	32.2864	32.9699	32.9832	33.1141	32.4008	32.741	32.6145	33.8896	33.4348	35.3567	34.1548	33.5641	34.1747	33.8868	34.5177	33.1658	31.0876	32.8754
31.2185	34.1141	30.2928	31.0846	32.6465	33.1424	32.5737	33.1982	33.5998	34.006	33.6762	35.0955	33.1291	32.4446	32.2811	33.7785	33.5915	35.8666	35.2131	34.5808	34.7084	34.4806	34.4204	33.4518	34.5883	32.7069	34.3371	33.0426	34.6188	33.863	32.2646	34.1442	32.6087	31.7445	31.8755	31.6683	33.5008	34.7743	34.7297	34.4091	32.6518	34.7625	34.6409	35.8584	35.3806	32.7558	33.9555	34.6303	30.7176	31.4941
31.1681	32.8782	31.6935	32.5532	30.2679	30.9705	32.8673	32.4813	33.7147	34.804	33.2472	29.7684	30.464	31.8357	29.8101	33.2563	33.8103	32.6263	32.3799	33.169	34.0273	33.4861	33.6348	33.7339	32.1835	32.832	35.2278	30.9269	36.282	33.8325	34.9629	32.9447	32.8491	31.2574	31.6376	32.223	32.3123	32.8359	33.2512	35.7271	32.8884	32.5508	35.7313	34.4047	34.8975	34.8356	33.7437	33.0034	31.8215	30.5809
30.2891	32.9401	30.8175	32.2333	32.5375	31.513	34.1865	30.9068	33.0756	31.5733	32.7373	32.8333	32.6951	31.6709	32.5423	32.9941	32.9256	33.8838	35.3607	32.4252	32.4696	32.3048	33.4869	32.4106	32.9401	31.7578	33.394	32.3224	34.458	34.5122	34.52	30.3391	32.6204	32.6595	31.2001	32.6619	32.2195	33.0822	36.3028	35.2108	33.5319	33.9554	35.1214	33.6536	34.7659	33.102	33.1938	30.5373	29.4224	31.6066
32.003	32.2124	30.653	30.3882	28.5256	31.0142	32.4848	31.7395	32.3542	32.9712	32.719	32.2847	28.233	31.3595	32.138	30.14	34.7475	34.1201	35.7107	33.4445	34.4058	33.888	33.3153	33.5784	33.2808	34.189	34.1946	33.9441	34.1269	32.8036	32.3324	34.189	30.7982	32.0631	31.3509	31.2925	32.7817	33.253	35.4278	34.7826	35.357	32.148	34.3631	34.4568	34.5939	33.5274	33.3291	33.107	30.4954	31.3836
30.3977	30.6235	31.3185	31.6339	33.5913	30.9866	32.1685	33.0733	33.0836	32.5423	31.8947	30.0081	30.7322	33.7688	31.4562	30.5817	34.018	33.0067	33.9212	32.7825	32.212	34.9126	33.4049	33.5256	34.5017	34.9287	34.7902	34.4958	33.184	33.2349	33.4337	30.8722	31.8708	34.1093	33.7256	31.4087	31.7402	33.7669	33.5275	32.9439	33.5349	32.9706	35.175	32.5547	32.4228	34.7526	33.8861	29.7137	31.2157	29.931
31.3142	31.3932	31.684	31.7645	32.1115	31.9869	31.0855	29.9451	32.8643	33.6614	32.8581	30.4665	32.7146	32.8375	32.5132	32.5994	33.0101	33.8527	34.7151	33.7146	32.929	33.9576	33.7685	33.8779	33.1821	32.7752	32.3653	31.3054	34.3148	33.2156	31.6898	32.8018	33.1443	30.7358	32.1319	31.3426	31.7578	34.0484	35.1411	34.7424	32.9262	34.6691	33.9821	34.04	33.4327	33.2497	31.6859	32.6613	30.0815	31.1386
30.4819	30.6046	30.1482	32.0226	31.7085	30.2378	32.2273	31.8033	30.4735	33.1593	28.4637	29.8865	32.7636	30.7702	29.4362	27.1258	33.0481	33.3763	34.7095	33.9092	32.7154	32.9024	32.5216	33.4673	34.7628	32.2148	34.7521	33.0338	33.0063	33.63	33.6142	33.6273	31.8875	32.4239	31.4749	31.5256	33.0531	34.5117	33.0773	31.6963	34.5274	32.4632	33.4513	32.1025	33.5259	34.265	32.3452	36.5098	30.0579	31.3153
36.6372	34.2587	30.6908	31.9809	32.3644	32.6429	33.8655	33.5444	34.6992	34.2705	34.2879	34.7552	34.29	32.3876	32.2228	33.452	26.84	28.1162	30.9649	30.2117	30.8747	29.9244	28.1106	27.2836	25.7883	27.8606	28.3562	30.1274	29.4435	29.2261	30.7249	28.5078	29.398	31.5234	32.9547	31.9615	30.6284	31.6981	32.7333	33.2481	33.1574	33.709	33.9767	31.6498	31.3036	32.7341	32.5666	35.0797	34.9022	34.8349
32.7948	33.0675	32.8661	34.0208	33.4382	34.3308	36.8585	34.9122	33.1649	34.1493	34.3816	33.3976	32.2878	30.4633	31.9086	32.64	29.4005	28.4064	30.3113	30.1453	31.084	29.5494	28.6926	32.316	29.9072	29.5615	28.6716	30.7159	29.5591	29.1808	30.7308	27.2163	31.4969	32.2388	31.2597	32.6623	33.3518	33.1503	33.6748	32.5074	34.0788	34.418	32.9826	32.4458	34.1734	32.2387	32.1022	33.6221	35.1479	34.2536
29.5297	30.4762	34.2419	34.0034	33.6386	33.797	35.6195	34.9884	35.272	36.0496	36.1295	36.8302	33.9922	34.5003	30.9254	34.2339	31.3985	32.0271	30.5342	30.774	29.5779	28.9042	28.205	29.2901	31.8516	30.8966	29.7464	32.0694	31.2622	30.4041	28.4136	30.3754	33.3113	33.1237	32.3006	32.2335	33.6943	35.7451	33.7913	34.1043	34.7875	35.3628	33.5793	32.9095	34.9335	33.6562	32.5332	33.9759	32.7395	33.5548
32.7117	34.6218	32.1209	33.5771	35.6469	34.9901	34.872	35.6563	35.5533	34.2505	32.0216	32.7051	34.1133	33.9867	34.7294	34.1103	30.6183	31.917	30.14	31.1875	31.3559	31.8905	29.9565	28.7164	30.5784	28.691	27.6764	29.2115	29.7221	30.5741	25.6389	27.2089	32.8191	33.9592	33.8468	31.9312	32.9174	34.3585	31.685	33.1442	34.2256	33.0279	34.5716	34.1339	33.572	33.2912	34.297	30.4796	34.1868	34.3815
32.9098	31.1824	32.6192	32.8253	32.6053	32.3484	34.6075	35.4188	36.0359	36.0629	35.7622	34.828	34.3563	33.4174	31.6914	31.186	28.7225	29.8861	30.7437	30.9485	29.3007	30.6931	29.7877	28.3415	29.8738	30.2147	28.6042	29.3271	28.7155	27.9662	29.3154	29.1263	32.4139	31.4156	31.9813	32.1818	32.7078	33.4634	34.3311	35.0868	35.2482	34.2325	33.5319	34.1311	33.5548	33.44	34.0909	32.5289	33.0786	34.0572
31.0252	30.7219	32.6123	33.2748	34.3344	34.8498	34.0938	34.0172	32.8254	33.4026	34.1655	34.945	34.2491	33.5746	32.8454	31.749	29.6443	28.8272	30.525	28.9163	31.0656	31.7576	29.0631	28.4613	30.3333	30.7785	30.917	30.2138	28.95	29.2299	27.6597	28.3912	32.4697	32.5787	31.2872	31.8803	32.7092	33.3061	32.6673	33.7136	33.2748	34.8784	33.8213	32.5652	32.8658	31.1423	32.2703	33.4959	35.0535	35.0424
32.3081	32.4348	32.7111	31.7758	32.4231	31.8384	33.4595	33.5827	33.8024	34.5473	32.9584	30.5163	33.7331	31.2991	33.1604	32.322	27.4764	27.7875	29.6324	29.9168	27.0129	29.17	29.8209	29.335	31.8043	30.4653	28.7409	30.1933	29.9767	29.1193	29.3869	26.5656	30.3161	30.3969	30.6963	31.8497	32.1287	33.0073	33.0924	34.8842	33.95	32.9293	32.3332	31.0755	32.4763	31.5673	33.4239	34.1702	33.3549	34.365
32.939	32.0053	29.645	30.8601	31.2948	32.4935	33.1198	33.5283	31.0325	32.4352	32.9208	29.8387	32.341	31.2247	29.9585	31.2719	25.5148	25.7611	27.0208	27.9632	27.788	25.901	28.3489	29.9404	31.7804	29.1198	28.6733	28.3343	28.9532	29.7974	29.2552	29.43	31.8236	32.8621	32.3849	32.4755	31.4779	31.302	31.8018	32.5985	32.8162	33.1295	35.0114	34.8869	31.6016	33.2745	33.5536	31.6887	33.3534	32.3955
33.3656	33.9837	33.0095	34.0431	35.3542	35.0211	34.7056	35.1272	35.0525	34.1656	32.8047	34.8896	31.9792	31.0726	33.9653	33.0183	26.4578	28.264	28.6763	28.5608	28.8694	29.37	27.5748	28.645	29.7762	29.9642	28.8714	29.9816	28.1809	29.8643	30.5542	25.5157	32.0881	32.8573	32.4088	31.5053	32.2018	31.8234	31.5954	31.6113	31.8154	33.7095	32.8833	32.9591	33.1784	32.7348	34.1601	32.1979	34.5323	34.806
33.2158	32.9012	33.1779	34.2805	31.2056	34.7999	33.7306	34.4084	34.8307	32.016	33.1205	35.7334	35.2538	31.3926	32.6075	36.0051	30.9984	30.999	31.1133	30.6859	29.0158	29.4115	29.8998	29.8207	28.7413	27.4673	28.076	25.8883	28.447	28.8911	28.6519	29.7686	31.4484	32.3682	33.2081	32.9253	32.9799	33.2675	33.6998	32.9781	32.9173	32.2471	32.3822	31.8023	32.4216	32.145	32.3765	34.5023	32.8188	32.9057
33.977	32.1436	35.415	32.4622	34.6795	36.8683	35.2703	33.4857	35.5273	35.4229	35.7984	33.2955	33.9506	34.4571	35.5833	35.8131	32.5017	32.8612	31.0385	31.8922	30.1007	32.4875	33.4993	30.9275	31.1077	29.0517	27.195	27.0435	26.961	28.1663	29.0024	30.7904	32.548	34.181	34.2406	33.6298	33.2486	33.062	34.6992	34.7508	34.6331	30.7484	31.5938	33.3162	31.8828	31.8224	33.4661	32.2695	33.24	33.6931
34.4973	35.4432	32.2844	33.1226	33.8009	31.3618	33.3915	31.2134	33.5875	35.0565	33.6726	33.3932	34.6212	35.4342	32.5917	35.3921	29.7294	29.4288	30.362	32.131	31.0355	31.2869	31.9892	33.5729	28.7551	31.1585	32.5568	27.819	26.922	31.1776	31.1217	29.6438	31.5745	34.436	34.0836	33.4291	33.305	33.91	33.6416	33.629	31.8887	32.6505	31.7473	34.0661	29.93	32.7116	32.1659	30.322	33.2543	34.3687
32.556	32.6092	33.2617	34.2087	34.4267	33.6179	32.9822	32.5654	32.4818	32.6565	34.1806	34.624	32.4433	34.1405	33.6702	35.4748	29.5133	29.405	28.9759	31.2877	27.5726	31.3703	32.0194	31.5445	31.066	27.8261	30.1479	26.0143	29.1082	28.1001	30.7044	28.9276	31.9093	32.2413	32.8486	32.9771	32.3412	31.1869	32.542	30.9804	32.7878	31.2189	31.5085	30.1143	33.3068	32.0186	33.1299	32.7163	33.6441	33.0487
34.5627	34.3814	32.758	31.8853	33.4319	34.0826	33.5891	34.2186	33.4089	34.1765	30.3865	33.1816	33.9002	33.0622	33.9831	33.7989	29.2577	28.0065	28.5515	31.0275	29.1099	28.2139	29.7847	30.8389	30.5917	28.0127	27.307	28.0194	28.05	28.8821	27.9258	27.1332	32.4481	33.7789	32.4882	32.4926	32.8636	32.0253	33.4879	33.5724	32.2358	32.1472	31.8216	32.833	33.2218	32.5058	33.629	33.144	33.3505	34.1853
34.5275	33.3238	35.3023	34.4959	34.3796	35.4466	34.7138	33.2808	33.3002	34.252	35.1625	34.3773	34.609	34.6011	34.056	31.9268	30.9601	28.796	31.9923	28.4555	31.9318	32.3784	31.6009	30.6734	30.5014	28.2989	27.8042	25.9739	28.0113	28.2335	28.6992	28.2043	33.7477	33.1106	32.9897	33.7148	33.8863	31.2896	30.9411	34.0946	33.4578	32.3374	28.8316	31.3841	31.9293	32.6395	31.2522	32.9081	33.7721	33.7124
32.4586	32.9279	34.4265	33.5464	32.8633	34.2079	34.3264	35.3013	34.0088	33.7447	34.4766	35.6941	33.5954	33.1133	33.2475	35.1916	29.8611	29.8571	32.6568	30.7177	32.0397	29.7517	29.7839	27.3355	27.0438	28.1539	26.5042	25.3088	26.1172	28.2878	28.3195	24.547	31.1278	31.4791	29.9508	30.869	31.5993	33.0418	33.3253	31.6405	30.6817	31.3237	31.2989	32.5531	31.4725	31.6241	31.4608	37.3144	33.5452	34.0339
32.4411	32.1939	32.8331	32.9501	33.0119	32.1719	32.8544	34.0587	33.6026	34.6432	34.9477	34.4122	34.2614	34.1063	32.7852	32.952	29.8658	31.3116	27.3874	29.8168	27.7071	31.4318	31.5243	30.7949	31.0316	31.0311	30.078	28.6249	28.6963	27.77	30.2532	30.3004	31.1307	32.3436	33.2051	32.2539	32.9103	31.7564	33.6305	32.6393	33.1964	32.9697	34.6561	33.8248	34.0987	32.5229	35.0647	33.8622	34.8599	35.4008
33.2861	33.9824	36.0748	33.9493	34.6826	33.5308	35.2769	36.0035	35.39	35.0194	35.435	35.8413	33.7672	31.5402	34.1537	31.9599	31.6033	33.4975	30.5076	32.4797	32.618	31.852	33.1691	30.1182	29.8959	29.0037	30.7829	29.1509	29.4471	28.6533	27.6931	29.5552	33.4666	33.845	31.5815	31.4711	30.4865	33.8419	32.9037	34.6582	30.423	32.3724	33.293	34.0153	35.5382	34.0472	34.81	34.277	37.5843	35.4543
31.7833	34.2935	35.4181	36.6746	34.565	36.0871	33.8568	36.704	34.2862	35.6459	35.5132	35.929	35.4524	34.8774	36.2271	35.527	32.3924	32.6805	33.4729	32.4602	33.3085	32.0176	32.1699	31.9805	31.9697	30.9011	29.3776	30.1251	30.7846	28.8952	28.7554	28.6389	32.709	32.5849	32.2778	32.7388	34.475	31.5202	33.0582	32.0569	34.334	31.5241	31.9297	33.4897	29.5466	33.834	36.2495	34.3897	34.2945	36.3063
32.6186	35.3373	34.5956	33.6922	34.0783	34.228	34.5845	34.7634	36.3297	35.5873	34.6748	34.9126	33.248	34.5091	33.7687	32.4974	34.8497	35.1633	31.8024	31.8618	31.8965	32.0381	29.9185	29.1736	31.0247	31.2718	30.7036	30.669	28.547	30.441	26.5791	26.1939	33.7873	34.9023	31.7856	31.9203	31.7922	33.6192	30.9484	32.9225	34.6853	33.1561	33.7743	34.3201	34.7702	32.7719	36.2954	35.6088	36.2652	35.7634
32.9852	30.2487	34.9483	33.5525	33.0099	35.0106	34.5223	35.7777	35.7169	35.8354	35.3521	36.7065	35.4518	34.1546	35.1226	33.3442	34.6603	31.9053	30.6	30.7664	30.2885	32.5148	30.8131	31.864	30.826	30.6821	29.733	31.1626	28.9129	26.8039	29.6138	28.9573	30.5532	34.5137	32.952	32.2225	33.7253	34.5528	34.4023	34.1266	33.0181	34.2754	35.6973	32.6843	35.7586	34.26	32.1373	34.125	38.445	35.4548
30.4533	35.1188	31.9249	33.3145	34.2047	34.4819	35.6274	34.5769	36.7367	34.2421	35.3279	33.6406	34.6023	35.2234	33.1752	31.818	33.639	31.6641	31.6756	32.2769	29.8724	29.2629	31.4928	30.8004	31.597	31.5215	30.9237	31.5993	28.404	28.4732	29.8306	28.7356	32.9181	33.8269	32.3199	34.2733	32.9721	34.5271	31.8691	34.2901	34.9688	33.1417	34.7437	33.032	34.2036	34.7137	33.9213	31.0024	37.0374	36.5434
31.919	30.794	32.2169	31.4393	33.6464	31.0432	35.735	34.294	36.0245	34.4343	34.1006	33.9997	35.4042	33.3869	34.0996	32.6617	33.2484	32.6382	32.5294	31.2245	31.124	30.8565	28.4866	30.5307	30.7456	29.4924	28.2229	29.4303	28.9309	28.0311	29.7048	29.765	32.6034	33.6594	34.3333	35.5751	33.9419	33.8026	34.9144	34.9112	35.9128	35.7393	35.7402	33.9529	34.2654	33.067	33.0648	34.1086	35.3756	34.6019
33.0226	33.2337	32.5842	31.6587	31.3754	32.9852	35.2107	31.4796	32.9848	33.9122	33.8943	32.2575	32.2715	32.7647	32.2094	33.8128	28.5876	30.9511	31.531	29.6871	30.8317	29.8416	30.5495	31.0798	27.3699	28.4145	27.1127	28.2806	26.869	27.3227	27.8049	30.6293	30.0089	34.4983	34.4492	35.4892	34.5738	34.8114	35.4321	36.1097	36.1789	36.2503	35.6237	35.793	35.1072	34.3983	33.7624	32.1694	34.0308	36.3943
30.0952	33.937	31.6126	31.9074	30.5922	33.3804	33.3284	32.7359	32.4255	31.6929	32.1098	32.8524	34.6652	32.2603	32.1822	33.1067	29.4558	30.7753	28.3232	31.5333	30.1241	28.5828	27.78	26.6974	31.2805	27.63	28.4494	28.3597	29.8669	27.4014	28.4241	30.1587	34.36	33.8203	34.0581	34.8863	33.9723	33.1961	35.1171	35.4385	35.6892	33.9245	32.4301	32.9482	34.137	35.8424	33.9241	34.4555	35.1733	35.5357
34.3645	29.1391	32.367	33.532	32.3086	31.0532	32.0691	29.1458	32.4913	33.302	32.4734	31.4801	32.3121	30.8757	29.4863	29.895	29.0243	30.1882	30.0364	32.6779	30.2567	28.8034	29.2006	29.4418	28.8975	28.34	26.3501	25.7702	29.335	28.719	29.5672	26.5437	33.9954	34.9303	35.4235	36.3094	34.707	34.724	35.8958	34.6556	34.3217	33.7676	34.6639	33.3496	34.7436	33.6742	35.3226	36.8215	36.059	34.6496
34.4536	34.4191	32.104	33.6124	29.6818	32.6394	30.1523	31.487	31.2334	32.4503	31.6256	28.5387	32.8398	32.338	31.422	34.448	25.9156	25.5344	28.4422	29.8274	30.9211	30.7853	28.6873	26.0673	29.3857	27.1071	29.948	30.3316	28.6479	28.8043	32.096	29.2167	32.324	33.4063	34.2339	34.1354	34.8391	35.7072	34.445	34.2862	35.7369	33.531	33.7486	32.8454	33.3404	34.3843	35.1061	30.0449	35.9437	36.096
33.4711	34.9036	34.5699	29.553	31.9568	32.3897	33.0072	29.7754	33.1211	33.7598	32.6801	32.0623	29.8238	30.7696	32.0133	30.4305	28.0275	27.7931	27.1535	31.7115	31.3017	31.1033	30.0269	27.8293	27.1796	30.3682	28.0966	25.4764	29.3908	31.6107	38.551	34.2289	31.9529	33.6651	33.7265	34.342	34.9229	34.0069	35.9882	32.5288	33.4804	34.7367	35.1012	35.5607	35.2397	36.1727	34.166	32.0539	36.6944	36.2822
33.1024	30.6118	30.1797	35.2712	31.9594	31.4561	34.0255	33.657	33.8692	33.1726	31.6382	32.6461	30.7208	29.1656	32.2806	31.3729	29.1559	28.7366	31.4431	30.9893	30.7963	30.4273	28.0972	30.6012	26.8568	30.1469	27.9192	30.0398	30.2688	27.5573	29.4041	32.7348	33.9996	33.5525	32.064	33.2706	34.7724	34.5756	34.9844	34.8857	34.3124	34.971	35.4487	35.0804	36.1204	37.3609	32.3089	35.514	36.8713	35.6016
32.5814	33.512	31.9092	34.9537	32.6762	31.5864	30.8018	31.9879	30.1315	33.4682	32.9544	32.4423	32.2772	31.007	31.7287	32.512	29.6504	27.1338	30.0933	29.2764	28.2914	31.245	27.7457	29.8115	28.0231	28.962	27.3949	29.2636	29.752	32.1667	28.5283	29.5348	35.0037	33.9045	35.7	36.8019	34.1932	34.6476	35.6211	34.7134	34.0918	33.2842	33.5143	33.2774	34.0973	32.5568	32.4137	35.8117	36.1412	35.2519
32.0047	32.9175	33.5141	32.9651	34.0966	33.1693	32.3215	33.0095	31.1134	31.0972	31.6914	30.6916	32.5074	32.0589	33.2031	30.8893	30.6388	29.3722	30.0325	28.2304	30.7066	30.8779	28.6226	29.1633	29.1396	31.2251	30.7361	28.8523	28.9587	27.7529	27.8969	29.5159	33.5719	32.1036	32.5745	31.4725	32.8253	34.7926	32.6917	33.4656	31.5983	34.2262	34.0817	33.8299	35.046	34.0858	33.2122	35.2529	35.6072	36.1354
34.8138	33.9067	32.4468	33.3855	32.7309	32.9794	32.4002	33.7814	31.8216	30.2089	31.3839	33.2244	31.7348	32.3261	33.8845	28.9896	30.2292	30.6235	28.1889	28.0619	29.725	31.4232	30.7661	30.3186	29.9411	29.3384	29.2731	31.8649	30.3756	28.8187	28.8892	26.8716	33.4173	33.4847	31.7236	31.9069	32.2273	33.7319	31.7549	33.6408	33.8866	34.0654	36.68	34.9323	32.2303	32.8378	32.7705	30.3005	34.6133	34.545
29.7566	30.8586	33.1353	30.9622	31.606	28.625	31.1227	33.645	31.4607	29.2452	30.1365	30.0265	30.1863	28.3004	30.3655	29.3737	34.5846	37.765	37.2978	34.6584	36.1241	37.346	36.0368	35.2294	34.7036	35.6156	36.096	36.0848	37.5459	35.9637	32.8514	37.1869	37.7485	38.7866	37.8466	36.4537	35.6561	37.6674	39.2323	39.9565	38.2812	36.7747	37.141	37.8531	38.533	36.6568	37.0936	37.4724	34.4839	34.1314
27.2377	29.335	29.6989	31.7827	28.5397	29.804	32.5965	28.3753	28.7974	28.6439	30.3041	31.1864	30.9658	27.7691	30.8407	33.0587	35.289	35.9593	36.7582	35.8767	34.2505	36.7728	36.3194	36.6099	33.2859	33.0054	37.5366	36.4194	37.261	37.7783	37.9874	35.6704	35.7084	38.6165	36.5675	37.256	37.39	34.0072	36.7643	37.3903	37.8068	38.2754	39.6103	38.5976	37.6676	37.4406	37.3405	36.7133	33.2837	31.2889
31.599	31.1128	31.8498	29.8132	29.6707	29.821	30.9915	28.3725	31.8604	32.9476	30.7022	31.6269	30.4728	29.532	27.6524	28.7409	35.2289	33.6409	35.1086	34.9504	34.6578	35.0872	35.1169	35.0679	33.8308	34.4836	35.1673	38.6123	35.7836	34.1355	35.3832	34.7043	36.5458	38.3644	37.1693	39.7146	38.4825	39.3175	38.477	38.3971	36.6289	36.2888	38.2314	36.3743	37.631	39.948	39.4202	36.7759	32.6108	32.8522
32.6575	32.3864	31.8936	28.1197	31.2492	31.8949	28.9245	31.916	29.059	28.2941	31.6249	31.9057	31.5353	32.6769	29.7921	29.3617	34.7817	35.3882	35.5552	36.7801	34.9056	36.3348	35.2654	35.606	37.0196	34.5913	34.9741	34.0492	36.09	36.3285	37.1917	37.5634	39.1325	37.6984	36.6935	37.4032	38.3422	37.412	36.8036	36.9525	36.5569	35.6954	36.307	39.1108	37.2477	37.4477	35.7556	37.5789	33.8032	33.9478
33.6161	32.1057	32.1884	31.839	32.5061	31.6087	31.7183	33.2902	31.7771	34.2586	29.8958	28.1738	33.1931	31.3361	31.8108	30.1513	35.9317	35.1164	35.2228	35.7123	36.4447	36.5828	36.3813	35.5743	35.0491	35.8418	35.8268	38.139	37.1111	37.2802	37.0819	36.5029	37.3031	37.69	35.3813	36.9302	38.7034	38.0812	38.491	36.2292	37.0104	37.3994	39.5779	38.2159	37.7194	36.9979	36.854	36.3251	32.7115	32.0879
32.13	30.3883	33.3007	28.0949	31.2918	33.0993	34.6817	34.0677	33.0432	32.5797	30.7238	32.322	31.0911	28.3319	32.4615	31.1206	36.3877	34.9079	35.5394	36.5525	36.3859	34.4904	34.7266	35.3867	33.0464	33.804	35.0775	36.8983	35.8318	35.9435	35.4875	36.2307	36.2892	35.2337	37.922	37.3928	38.0556	37.5009	37.5085	37.131	38.704	35.1595	37.5225	35.8298	36.8448	35.3524	37.0332	37.6042	33.7759	34.3879
28.6691	30.8666	30.6876	30.8497	31.9668	31.7969	32.3957	35.1633	32.8198	33.4682	32.5668	29.6184	30.136	27.7787	31.1613	31.1766	35.7609	35.79	35.7712	36.1018	36.3211	37.5614	35.6019	36.6845	37.8292	37.537	36.795	38.0177	35.018	33.8552	35.07	37.6208	38.5212	38.0311	38.2244	38.1083	36.4108	36.1348	36.8733	36.7487	38.4528	38.9676	38.1845	37.978	39.2451	40.0716	39.1331	39.6378	34.6273	31.6676
29.5165	31.0829	28.7645	30.9526	33.2986	31.5112	31.6566	32.2311	30.8764	33.9834	31.6343	33.252	30.3011	30.9195	28.8057	28.9814	34.6367	33.9587	36.7831	33.951	35.4043	35.794	34.7279	37.7287	36.7318	36.3179	35.0936	34.806	37.9623	37.5566	38.2228	36.5239	37.0267	37.9182	37.4487	39.1662	38.012	38.1413	37.6512	37.239	38.7563	38.0782	37.7434	36.3583	37.024	34.5321	37.2224	35.5192	31.9293	33.5592
30.0225	32.1449	32.5608	31.5604	32.6313	31.6632	30.2129	33.0949	31.5942	31.5457	32.2806	31.6461	31.3957	30.7925	30.4198	31.3522	35.6001	34.342	34.2853	35.6567	35.4036	35.9304	35.3422	35.8524	34.789	37.9004	35.8234	38.0357	37.6827	37.0171	38.1604	35.9559	36.3942	38.7552	36.8096	35.9197	35.5475	38.2085	39.2523	37.7134	35.9636	36.835	36.8047	38.1865	36.1079	36.5997	37.3672	35.6659	33.8253	31.8677
30.0704	31.7661	30.797	32.5031	33.8564	32.5492	32.6721	33.5187	33.0186	28.4296	31.2891	31.7279	29.9904	31.7334	32.0715	30.593	35.5945	36.4546	35.4757	36.4604	35.9357	34.9131	35.6563	35.2097	35.3783	36.5125	37.0106	36.8451	36.7795	36.9613	36.0536	36.3974	35.4898	38.6404	37.9374	39.3999	38.3426	38.1746	37.958	37.9786	39.6939	37.5283	37.5697	38.8264	38.5283	36.4638	39.8282	37.0396	33.0205	33.5502
33.5088	29.9738	29.2119	30.8324	33.5918	32.8717	31.3304	30.9	32.4886	31.5007	29.4833	32.5555	33.3197	33.1375	32.3148	31.7759	35.2085	34.852	37.0148	35.8614	35.6242	37.3957	35.37	37.0753	35.2029	34.5917	35.7563	35.904	36.7156	37.0525	36.6403	36.7767	37.5648	36.7785	36.7222	38.2293	38.5545	34.7933	36.2723	37.8531	39.7923	36.0924	37.9733	37.3198	37.5621	36.7914	38.7899	37.715	33.9082	34.021
30.5559	33.3778	29.9533	31.8203	32.4542	32.9298	32.408	30.9335	33.6703	32.4098	33.5614	31.4643	30.122	29.2882	32.0391	33.6074	36.3541	36.7368	36.9018	36.2855	36.5616	34.3238	34.1591	34.233	37.1034	36.596	37.1872	38.0986	35.2149	37.3287	37.3281	33.5693	37.5187	37.254	36.0661	37.4467	37.4742	38.2757	36.9848	37.0336	38.2078	35.1058	36.5739	37.8264	37.9937	38.7363	38.6973	38.1607	35.0158	34.0798
30.7453	30.8321	32.639	31.0725	31.6144	33.2649	34.6353	31.9383	32.2012	31.7852	32.7109	28.9251	29.8553	32.8873	33.1594	29.6736	35.7384	36.5308	34.8642	37.2987	35.9955	36.9013	35.1118	36.2557	34.2235	35.6585	36.3938	37.2418	36.2825	36.6753	35.7539	38.8353	37.2858	37.7978	39.6001	38.0698	36.0478	36.665	36.8554	37.6651	38.5714	39.048	38.3118	38.9828	36.9003	36.1828	38.8799	38.055	33.588	33.876
29.9867	30.8318	32.2175	30.6265	30.7049	28.2074	31.8585	32.113	31.3952	32.1982	30.267	31.4326	30.0869	29.8418	32.354	32.7723	37.8366	37.467	36.8738	34.2873	36.7203	37.6597	35.4596	36.098	34.9568	36.2903	36.1325	36.5157	36.6349	36.9744	37.5736	36.7518	37.4554	35.5411	38.0772	38.5664	37.0879	36.7587	36.1713	36.1249	37.8246	39.5469	38.0407	39.4786	39.123	37.0393	37.7225	38.9103	32.1093	34.4701
32.9379	29.4361	30.5231	31.2111	32.4118	31.7588	30.9764	31.6077	30.6676	31.0576	28.2829	32.5857	32.7235	34.445	31.569	31.0907	36.4189	34.3251	35.0294	36.3611	34.7093	36.6056	36.9449	36.3857	36.6074	35.0687	35.2007	37.6273	37.4299	37.7223	37.1213	34.9027	36.198	36.8764	36.7637	39.062	37.7949	35.4119	37.105	37.3216	37.9949	38.1468	35.7083	36.5013	36.766	37.1397	38.3386	36.7079	34.9174	32.4047
29.5958	29.047	28.8355	31.4753	33.2232	32.0728	33.3314	32.749	31.787	32.6263	32.8692	27.7134	31.3354	31.823	29.8229	32.3008	34.3346	36.2575	36.0152	34.9525	34.9969	36.0906	35.4114	35.1642	36.6763	34.895	37.1179	38.1425	34.5962	37.0755	34.7696	37.0525	36.4757	36.8765	37.3891	38.2874	37.825	38.9713	35.3624	37.7462	37.4976	38.2244	38.5928	37.5794	37.3034	36.3694	38.499	38.896	32.0262	33.3152
26.1754	30.8294	28.7344	29.5075	27.1371	29.0776	26.7953	27.472	26.7972	26.9801	27.3362	28.3909	28.6057	26.4077	30.3078	28.9164	30.2033	30.2363	32.4463	32.9841	32.4429	32.0186	31.414	30.0422	30.8945	30.1481	32.6565	33.5127	33.4302	33.0369	34.6721	32.3975	31.5167	36.4469	35.9616	35.9371	34.95	36.047	35.224	36.6431	36.7494	36.669	36.9335	34.1292	34.2042	34.1265	34.2465	35.9578	33.0938	34.4076
30.1802	28.734	30.0356	29.0801	29.5602	26.2806	25.5546	27.4448	26.2908	27.0302	26.803	28.6728	26.2473	28.0333	28.0441	29.7722	33.6052	31.9147	30.8873	30.9169	31.9881	30.7381	32.4806	32.5655	32.0099	33.0638	32.491	34.9197	34.0492	33.124	33.3073	33.001	35.3101	34.2657	35.1769	35.68	36.7971	34.8509	34.2944	36.2914	35.8707	34.5623	34.951	36.6161	35.7412	35.5399	35.1452	35.5229	31.167	32.4863
32.0532	31.1687	29.5738	29.8603	27.6085	26.5075	24.6573	28.061	27.7777	31.3119	29.9255	29.3116	27.3274	24.4485	28.6517	26.8257	31.8589	30.8866	30.1714	29.7327	29.8228	31.3931	31.6023	31.3484	32.9156	33.1175	34.4768	32.9999	33.3462	32.9766	32.4802	32.3715	36.7355	35.3657	35.284	36.2054	33.2152	33.364	35.7121	35.4775	35.808	35.2445	37.15	36.2468	36.9721	33.9589	34.2004	34.5026	31.4953	34.2612
28.933	27.9707	30.1529	27.0042	29.3043	28.6759	27.9428	27.247	25.7095	27.6292	27.6571	27.3534	27.3391	27.2847	28.6908	28.5025	30.9739	30.6149	29.5894	30.7301	29.2495	32.3981	31.7421	30.9969	29.7007	31.1129	32.2244	32.8218	33.3524	33.3097	32.8083	30.7993	32.7429	32.9343	32.598	33.4243	33.3122	35.4342	34.34	34.0261	35.6304	36.1178	35.3016	34.1161	35.7353	35.9352	35.1423	34.3979	34.7527	31.9077
26.0784	25.5851	26.8902	29.2545	27.8688	27.9866	29.7172	29.9637	30.7132	28.034	27.7261	29.6111	29.4742	28.6374	28.9175	28.2022	32.2367	30.9226	30.9757	32.7504	31.3878	31.8373	31.0557	29.8109	30.6112	33.156	33.3555	33.1006	33.3466	31.9573	31.4531	30.6913	33.2897	35.0017	33.4451	32.7413	33.544	33.9273	34.8148	32.7532	32.7897	34.0319	33.219	33.7167	35.2742	33.7863	33.9048	33.2894	33.7918	34.1687
25.682	27.6925	28.3619	29.0416	28.587	26.867	28.6337	28.1214	30.3145	29.2981	28.6872	27.8105	29.6976	29.9063	29.4264	26.1639	31.6978	31.5121	30.8884	29.8653	32.0367	29.9582	28.9802	30.6897	30.5306	29.7768	32.0393	31.1168	32.1163	31.1969	29.9166	28.3	34.3182	33.3311	32.5599	33.7842	33.5331	31.5214	32.443	34.5165	31.9784	32.5123	33.5246	33.3801	34.2167	33.1135	32.7212	34.7175	33.3033	33.0401
26.0207	26.8881	26.1785	27.5618	26.4011	27.9618	26.7513	29.0637	27.5528	30.8016	29.3712	28.4272	29.445	28.0266	28.6828	28.375	30.149	30.2701	32.146	30.9188	29.4574	30.2352	30.4087	30.6175	30.9295	31.2185	30.702	30.2056	29.7812	29.1978	31.2498	30.3266	33.5648	33.9978	33.1469	34.2055	32.9308	31.7655	33.4035	34.1686	34.3133	32.6598	34.1307	34.4794	31.6943	33.4297	33.7083	35.4226	33.2686	33.789
26.5163	27.4928	26.8872	26.5223	26.9298	27.3576	28.8051	28.3323	28.3087	27.8991	27.0792	27.2953	28.3423	28.0991	28.6697	28.6103	30.9329	30.7118	29.7498	30.8336	31.5896	30.6839	31.7933	29.4921	29.6563	30.7193	30.7676	30.5511	32.1446	30.5062	30.6385	31.1165	32.8516	32.7533	32.1641	32.9502	33.9578	33.9484	33.8007	34.872	33.337	33.4115	34.5146	32.7164	32.1671	31.9812	32.5323	34.1307	31.7492	33.3175
26.7035	27.6898	27.4295	26.6989	27.9635	26.3615	26.8713	27.0829	27.5997	27.4346	27.6615	26.6781	27.0959	27.9989	29.6666	29.1536	32.1652	30.438	28.7526	30.9486	30.3681	31.4253	29.7228	30.8202	29.7759	30.717	30.9576	31.1604	30.8855	30.5255	30.573	30.4139	32.5548	34.7278	32.7752	33.5495	34.7596	33.3703	32.7875	34.125	32.5564	31.6897	33.0468	33.5426	34.1293	34.2503	32.9708	32.1943	34.5041	35.5231
27.002	24.8443	26.4805	26.712	28.0093	27.2979	26.8009	27.7866	26.401	28.3776	26.1095	26.5283	26.5615	26.102	28.4853	29.4398	29.8707	28.6829	29.5117	31.2655	32.2066	29.8922	31.6818	31.0676	30.9465	31.8847	30.6158	30.7315	32.2096	30.9606	30.1316	29.7807	33.4788	33.3139	33.4907	33.4908	33.4005	31.9462	33.1523	34.3009	33.8663	32.8263	32.2406	32.8989	33.5477	32.7773	32.1706	33.8801	34.5565	32.9998
25.2995	24.1239	25.9011	27.3119	27.2393	27.1244	26.49	27.6055	26.0507	25.5603	27.335	26.9605	28.3592	28.1294	29.6383	29.1165	31.8673	30.7111	29.7401	29.8253	30.3458	30.2214	30.5001	31.3605	31.3342	31.8153	29.421	31.1166	31.7591	31.9158	30.7129	29.5618	33.7733	33.259	32.6688	33.9731	32.7693	33.0429	33.8711	32.1609	32.3489	33.6793	33.8657	33.7528	33.035	33.9906	34.4487	33.5318	34.0962	33.0562
25.6366	24.9709	26.6456	27.9162	27.2037	27.1312	26.6226	26.9785	24.9377	27.1026	25.281	26.2431	29.2924	27.1878	27.9954	29.1096	30.7021	29.6748	30.3187	30.9858	30.4156	32.0701	29.2995	29.579	29.7248	28.6557	31.9804	29.3108	29.6135	30.3654	29.2712	30.2017	32.4712	33.0493	32.319	30.4443	31.8966	32.9431	32.6351	31.6307	31.7695	32.7295	34.5368	34.1203	33.8221	33.5773	33.9361	33.4378	33.446	33.7989
26.9626	27.1781	26.7689	26.3812	26.9444	28.4734	27.3341	26.7569	26.8241	28.0285	27.1527	28.3466	28.5495	28.4387	29.9748	30.4332	31.2609	29.5336	29.5528	29.6466	30.3509	29.0612	29.87	30.1041	31.2652	31.0379	30.9092	30.563	30.8571	29.3591	30.3241	29.4396	33.379	33.873	31.8814	33.6957	33.3981	34.0476	32.6839	33.2884	33.7472	29.9564	33.8006	33.2542	33.5799	32.9669	33.5737	32.8208	32.4824	32.0326
28.6623	29.8969	30.124	27.5924	29.5551	29.8361	30.4692	28.5017	29.6939	27.4376	28.7996	26.5025	27.6649	29.4988	29.5084	28.6105	32.1529	31.496	31.8217	30.9773	30.869	33.1813	33.156	32.3454	32.1268	33.5297	31.4016	32.2848	34.2031	32.9157	32.0325	33.3247	33.2986	33.3156	35.2388	35.3714	34.2437	35.1836	33.2388	33.4184	35.4704	33.1867	33.6416	35.36	33.2769	33.7926	35.2538	33.8639	35.2977	33.7337
29.8095	29.632	29.4875	29.9827	30.9281	30.2747	29.7598	31.0024	29.1226	29.9884	30.2876	30.4759	29.6589	26.8692	29.3584	29.4472	32.8066	32.2156	31.7282	33.9817	32.9249	33.1669	33.0024	31.4204	32.2058	34.1422	33.4391	33.7441	32.4398	31.9207	31.0231	33.8988	33.2403	34.0643	35.2385	35.7514	34.598	34.8245	36.8692	35.7734	34.8567	36.2461	36.9015	36.2681	35.422	33.2912	36.5808	34.3141	33.8419	34.1055
27.9654	27.8368	31.3635	31.1045	29.187	28.1821	26.4599	27.3412	27.9332	30.9342	29.911	27.1577	28.3633	27.7151	25.3701	25.5887	31.3423	30.3963	31.7428	31.1568	31.7828	31.706	29.4496	31.8233	32.9261	34.0485	32.8978	33.223	33.1583	32.2828	32.8743	34.2116	34.9595	34.3764	34.7784	36.1484	35.9056	34.837	36.3402	34.5111	36.1361	35.2354	36.2783	37.8839	35.3779	35.129	35.1995	33.298	33.501	31.8771
[truncated: 78 more columns]

## Sheet: Pavia University-OMP
Vector-based SNR
Hyperspectral data:	Pavia University
Algorithm:	OMP
Item:	vector-based SNR
Size:	256×256
30.7927	26.5155	24.7319	28.7337	24.8673	27.2047	24.2002	24.3303	18.9326	19.8484	17.9249	15.9959	10.0408	18.3379	23.1506	22.7589	20.5552	23.926	25.0307	28.4281	29.5778	24.0353	27.291	26.9732	29.9856	28.4722	30.2318	22.7129	26.8901	27.7367	27.3087	24.1818	25.23	26.8912	27.0809	25.7781	28.5716	27.9292	26.8375	24.4489	22.8711	25.9522	25.8217	22.3835	20.2292	25.0519	27.3789	28.678	20.0601	22.9534
26.1682	21.5649	24.2303	21.5664	23.4215	23.6137	19.8573	17.3461	13.6004	14.1044	16.2989	15.7924	15.1529	20.7595	22.8374	26.2914	29.0934	27.6747	29.1669	28.2092	28.5049	27.2627	25.4331	29.089	26.5908	23.7175	24.6243	29.7675	24.5568	26.2477	26.1349	27.9742	26.0912	28.0602	27.3753	27.2558	26.8179	27.2732	23.7569	22.48	24.5923	24.0466	25.6702	25.6735	25.0107	25.7395	28.6362	24.5754	25.4734	22.3524
24.8284	18.0714	17.8274	16.9293	17.8968	16.5232	16.6704	17.3761	17.7992	21.8047	23.8176	24.907	23.2852	23.2692	27.0202	27.8975	26.4404	28.739	26.7584	28.711	28.564	26.1592	22.5648	28.7723	28.9841	28.8925	27.6239	26.2085	27.2317	26.0077	26.5446	25.6009	24.961	27.7724	28.9257	28.8637	26.419	26.2141	24.4667	25.137	26.1639	24.311	26.641	23.1154	27.8184	29.5736	24.9818	23.6624	22.8593	23.6143
19.1857	14.782	14.2116	13.791	15.4121	16.4014	20.0482	21.6069	25.7873	25.5506	24.8762	27.8893	25.677	26.1566	29.0524	26.0502	28.0022	28.7229	26.0602	26.7743	26.0108	26.4991	26.6106	27.9425	28.2983	28.6132	29.0086	29.3968	27.8252	27.0607	24.7931	25.963	25.0107	28.0695	27.0655	27.6092	25.0907	24.3779	25.344	25.5018	24.8393	23.9837	25.174	29.6618	28.1722	26.4024	23.0599	25.9976	25.2533	24.7569
17.2752	15.6628	15.8541	15.5485	20.5254	23.2105	22.9999	25.7751	27.604	29.6478	28.2876	27.6586	27.431	28.2515	29.9258	25.9409	27.8549	27.7469	28.5046	28.3673	26.1149	25.7268	24.1303	29.3756	28.8295	30.3501	28.7525	27.003	25.7541	28.4921	27.2714	28.6739	29.4024	28.4186	26.6039	25.9979	22.9535	24.5823	26.3045	24.4707	23.5594	27.1528	29.0778	29.6943	26.6425	23.2676	24.5888	26.3792	22.7111	25.2954
21.311	22.2783	16.1311	17.9808	26.3317	25.6097	28.5888	24.4743	29.9712	28.8407	27.3727	25.9676	29.3866	26.6682	27.6281	27.5098	27.6105	28.4667	29.4103	29.9262	28.4064	25.2939	27.9784	26.5163	29.7121	27.9768	27.9031	27.427	27.4972	26.377	29.0856	29.4863	28.7911	26.141	25.0422	22.873	23.6866	25.3037	24.0103	21.6556	23.0855	26.021	25.6309	24.8398	25.5854	25.6222	24.1102	23.2171	23.4454	25.4046
25.6967	23.4062	23.4777	25.9342	27.4991	28.1904	27.4822	30.7738	29.0948	29.0327	27.2179	28.2822	27.1218	28.1487	27.7078	26.8398	28.3475	26.2318	29.4403	29.5105	30.2882	27.4304	27.6967	27.6882	27.7625	26.6609	27.5187	26.6251	29.1228	26.0075	31.5317	30.4854	26.612	25.9579	22.2768	25.0117	26.5604	24.3364	23.767	25.6676	28.3798	28.8848	25.3573	26.068	23.907	25.3408	23.4063	25.022	23.698	25.0228
25.1038	28.1647	26.3989	26.6967	30.0782	27.9223	27.7221	28.946	28.7602	28.7758	25.6226	25.3159	27.0754	27.285	28.3489	26.7904	25.9706	26.3259	25.958	28.3791	28.2075	26.9875	30.6177	26.9797	26.1857	25.1563	25.2024	27.4179	26.0255	26.4966	28.3368	28.7344	28.5116	25.4614	26.2222	25.0852	23.47	24.0705	24.6467	26.8629	27.8061	24.4623	22.8588	23.8296	25.8011	24.5375	24.756	24.59	21.8427	25.7898
23.1898	28.0087	28.0374	26.9398	27.5396	29.9811	26.773	29.3542	30.1314	28.1703	29.7768	27.5028	27.1817	25.3817	24.7715	31.3036	27.2035	28.2602	27.9275	28.3592	30.6273	28.6505	29.3367	27.5871	25.4756	27.5472	28.2785	26.1353	26.2487	29.8199	29.022	26.5296	24.183	24.7894	27.339	23.2284	25.339	25.356	27.5485	25.9339	24.0431	23.8126	21.0656	24.8903	25.5263	24.4938	25.2332	23.7062	25.17	26.9441
27.4576	25.362	28.9812	27.1444	25.0164	25.1394	27.4723	27.564	29.6812	31.2817	28.0158	24.3305	22.0042	27.0809	27.5751	25.942	25.935	23.4381	26.9476	29.8462	31.1373	28.9355	24.3243	25.9928	26.2828	29.5112	28.3464	29.1994	29.5389	28.2168	26.79	24.1061	25.1597	24.2363	21.6186	23.333	26.3844	27.9839	26.7172	24.8939	24.0227	23.4683	22.9182	24.0888	25.1512	24.3023	25.935	24.7821	26.6725	25.7023
24.7814	27.3491	27.9092	28.5589	25.0831	24.4342	25.2336	28.0939	27.9673	27.946	27.7247	22.5804	27.218	24.8216	26.6932	26.4542	23.107	27.0373	27.5545	27.9242	26.8508	28.8848	26.5953	26.4397	26.9271	26.2021	29.7563	26.5811	28.7443	24.1693	24.8782	25.9511	23.7793	24.1493	21.7753	23.2955	26.4341	27.085	25.2984	21.8732	23.5075	25.0593	23.1252	23.987	25.8924	23.1368	24.3412	25.6583	22.7854	21.7832
25.3554	27.3814	28.271	28.9874	27.4411	29.5448	25.7116	27.7037	28.1811	28.3846	28.211	26.8618	25.823	27.4575	27.7654	27.6964	25.7542	26.4856	26.0484	29.5363	27.2079	26.7132	24.982	28.972	27.7421	30.1284	28.3955	25.965	25.3328	25.7029	24.8501	27.9911	25.1578	21.5499	24.7547	25.9802	26.9066	23.8646	22.4409	22.7488	24.8392	24.7053	25.7385	22.734	25.0543	24.831	20.4437	25.8442	23.5967	22.8055
25.6667	26.3769	26.2103	28.9625	27.3399	26.8887	25.7284	23.007	25.6341	25.9589	29.9007	27.276	28.0582	29.3905	29.6967	26.1799	25.8193	25.935	26.8452	28.9549	27.6213	27.6147	26.8387	27.2587	28.5544	28.262	27.2584	26.515	25.7144	25.0084	24.915	23.8568	24.9405	24.4416	26.9589	26.8537	24.3233	22.6763	24.8518	23.3408	24.6937	24.88	26.4393	24.2454	24.7682	22.8416	24.3083	20.0991	20.1977	22.909
24.5923	26.2541	25.8206	28.1016	29.2224	22.9677	25.8998	25.392	25.7744	27.79	25.887	25.8926	26.6603	27.3419	26.5446	29.3861	28.362	25.9005	26.3723	25.9668	26.9712	24.8254	29.4453	30.8672	26.4268	25.5649	28.8969	24.0159	24.2674	28.3376	23.6286	25.1539	23.771	26.9612	26.1351	22.9646	20.7701	22.1058	22.1515	24.0908	25.171	24.7059	24.3419	23.4434	24.5562	22.4144	22.9265	23.0353	22.4951	22.0292
28.0064	27.3045	27.7448	28.1237	28.1241	24.6345	26.1428	27.8411	28.4147	27.7328	26.7399	28.8068	27.0028	26.2597	27.4143	29.5471	26.2006	24.9633	26.497	27.8442	27.618	23.6418	27.765	26.4979	28.6505	27.5935	21.9854	25.0729	28.598	25.5365	25.1495	24.6243	25.272	27.6594	23.8961	23.2501	23.8516	21.2481	22.5422	24.6311	22.7504	24.3483	23.3001	23.1094	22.8134	22.7762	22.9936	22.8864	21.7998	23.0585
26.6507	25.6028	24.2394	28.2964	29.398	29.2062	26.4234	27.3462	29.7755	28.9855	28.0198	26.6565	26.8753	23.9374	27.677	27.6915	26.5709	26.5033	24.4247	24.3981	26.443	27.9826	23.831	26.7473	25.263	22.0225	25.4407	29.1378	25.5055	24.3639	24.369	31.5737	29.194	26.0828	26.1185	24.1226	22.2067	22.4012	23.4678	21.3811	22.7709	22.5677	22.848	21.3864	19.4394	22.84	27.3719	25.842	21.7631	17.4393
26.4673	29.3272	26.8954	25.5538	25.8237	25.2522	26.6603	25.9815	25.4314	24.0441	26.1197	29.1388	27.9004	23.3195	24.3529	26.8567	26.3156	28.0718	25.9398	25.7273	26.9068	26.7659	28.867	26.7217	22.4793	25.1848	24.6913	23.57	22.6015	25.1999	27.1341	29.5767	26.6918	22.1061	21.8937	20.8498	22.4872	26.183	23.1132	22.8303	21.6023	24.0222	23.7966	22.3824	23.3165	25.174	25.2257	23.8664	18.3055	22.0507
25.5086	25.8738	25.9253	27.861	28.2661	24.5405	24.4133	24.7994	26.8415	28.7259	27.2107	29.0389	25.6753	27.829	28.4165	27.0067	29.6917	26.2632	27.1066	27.522	26.3354	27.838	26.4912	23.58	24.8413	25.7663	25.2695	24.0362	24.4434	25.0752	29.0387	24.349	25.1531	21.2457	22.8136	24.9427	24.378	25.5063	23.3544	25.0241	24.9443	22.7977	23.6901	24.2484	23.9692	26.0759	20.5949	18.0193	17.4853	19.2024
24.7295	27.7579	29.5528	29.9751	25.7892	25.6088	26.27	26.8424	28.1461	27.5998	26.7145	28.1472	25.2962	27.8715	29.6273	27.932	26.9497	27.0844	28.0766	28.8842	28.4571	29.4353	24.8619	24.2751	29.3111	25.5858	24.536	24.2607	25.6301	29.1936	27.6256	24.3439	20.9013	24.9059	22.5026	22.2138	23.0469	21.0085	23.8109	24.8037	25.4497	25.3219	25.4432	26.3762	24.0046	20.9258	17.2222	17.9843	22.7585	22.7043
22.7757	24.5216	27.7633	28.3287	25.1528	20.9855	24.8648	27.8504	29.7973	28.7734	27.2719	27.9384	28.2547	26.0952	26.4507	27.4202	26.2644	28.3607	28.2333	28.4778	24.6493	23.6996	25.3526	26.3594	25.2775	22.4277	24.3385	27.7569	30.6804	27.9984	23.8997	21.7538	21.8657	22.4672	24.4055	22.897	22.5312	23.8717	23.8935	25.0492	25.8414	25.993	28.5626	23.3193	20.0765	16.8578	19.1183	22.3773	27.1732	25.2991
24.5086	25.2876	29.4177	26.0973	22.8197	23.7397	25.9401	28.1834	31.8419	27.7961	28.8978	32.1501	26.945	25.447	24.2951	25.9638	26.9616	27.9975	28.7399	27.1754	23.3501	25.779	26.164	26.6883	23.4497	24.4211	25.9578	27.8025	26.5944	25.7479	24.3182	22.6337	21.0958	21.3263	24.35	23.2731	23.532	23.3459	22.498	24.2157	25.5314	26.868	22.4474	16.9165	17.3983	18.9615	21.6477	25.1573	24.5665	24.1056
28.5943	26.8236	28.4009	27.4458	24.7759	23.2114	28.0722	27.6169	28.678	26.8725	29.434	29.6748	25.4874	22.0851	22.9776	26.6464	27.2749	27.2806	25.8388	26.7174	26.696	27.4245	24.1204	24.5956	25.921	26.4049	28.4965	26.1441	22.3018	22.5996	21.851	22.6025	23.1783	22.2053	23.1824	25.8544	22.4247	22.8661	24.8993	27.4444	24.2977	19.384	16.9662	18.7824	18.7504	22.813	24.1898	24.749	22.932	25.7727
29.3856	27.2229	28.7361	26.837	26.4777	27.3874	28.8153	28.6507	27.6127	27.2359	27.0371	22.6932	21.1072	20.5675	24.0182	28.2637	25.8458	25.1721	24.1574	24.679	27.8646	28.1756	24.2702	24.2726	25.5161	29.7185	26.9336	25.61	22.9586	24.0677	25.1252	24.2963	24.5412	21.7814	23.9259	21.6611	25.2399	24.6432	28.1628	25.8589	20.246	16.9817	20.2235	21.7441	24.3962	23.2565	23.1501	25.055	28.4729	28.7967
24.6105	27.1652	26.2206	26.3936	25.4898	28.1982	26.923	26.2068	26.0042	25.2937	25.5235	21.8969	24.4761	22.6166	26.6387	22.3202	27.0833	22.0015	24.5414	26.8127	26.2254	25.7523	25.8357	25.8108	28.9564	25.1207	25.2308	23.3743	22.6762	25.1391	23.4614	22.3346	22.8721	21.4123	23.3714	23.9989	26.4889	26.8344	25.6764	19.6014	17.6007	21.6957	21.5945	24.9281	24.1612	26.2515	26.2802	32.1504	29.9648	25.1104
22.7161	26.1652	28.8312	27.4075	25.7509	26.8986	27.7156	26.6176	24.7178	25.162	27.5616	27.8824	24.548	24.744	24.8835	24.0155	24.5345	26.3586	27.42	27.1112	25.8846	23.5536	26.9535	30.8523	27.8958	24.4745	24.29	22.6824	22.6116	24.9765	24.8354	23.8949	20.064	23.0778	22.7144	27.1561	25.5674	23.0964	18.7955	18.3011	19.5988	25.4832	27.8853	25.4704	26.6036	26.1718	29.5129	27.4086	25.5846	24.6414
25.7619	29.7668	29.0455	27.7278	27.9346	28.5601	28.5337	28.1192	24.2405	27.1366	26.5716	26.4386	26.1465	24.3419	23.5416	21.3965	24.1103	26.7785	26.7882	24.6488	24.4533	27.1762	28.2821	29.3262	25.4019	24.9692	23.025	25.11	23.88	24.6539	20.3916	21.984	22.3164	25.5445	27.2865	24.326	22.132	19.1864	19.3605	22.7299	22.019	24.9034	25.5793	25.1372	27.6391	29.2533	27.5074	24.1952	22.3776	21.1889
28.0468	27.424	26.2482	26.4429	25.5823	26.759	27.3449	26.3397	26.1491	26.0251	25.4867	27.2608	24.5506	22.4402	23.5706	22.6978	26.3003	25.8872	24.216	24.8546	25.8086	30.0255	26.6883	25.6463	23.4381	23.6771	24.2178	23.3292	25.5893	22.813	21.4462	21.8772	24.3513	25.5299	25.7155	20.2068	17.1614	20.2426	22.0064	23.9436	24.5889	23.7855	26.3344	27.8829	26.8805	26.6752	25.5079	23.7157	25.3585	21.8135
30.498	29.216	27.0919	28.0572	24.673	25.3612	29.0609	25.9697	25.352	26.8885	28.6844	26.1351	23.0002	22.8673	24.3759	27.7671	25.0176	23.9632	25.3178	27.5753	26.6835	27.0107	23.5566	22.8695	23.5151	24.2788	25.4862	23.7514	21.0495	21.5266	26.0381	23.9789	22.9304	20.9666	17.8734	18.5209	18.8222	22.3054	23.5076	24.4925	25.4631	27.7275	30.4533	27.5255	24.9736	23.7327	22.83	22.9746	25.4264	23.8122
27.2679	26.347	27.1608	27.1918	26.4493	25.6963	26.0815	27.4856	26.3354	27.4602	25.8447	26.3084	22.3786	23.7433	24.4855	25.2292	23.9683	23.3964	26.3684	28.4909	27.3293	23.4497	22.852	22.4924	24.196	23.1794	24.1458	22.6781	23.4662	25.3255	23.404	22.4131	21.9879	16.8341	18.1355	19.0402	22.9482	23.538	24.551	26.1696	28.4506	28.4554	26.3722	24.678	24.6127	24.9538	23.1401	23.1055	24.4246	22.3258
27.2199	28.3429	27.2983	25.79	26.6024	25.3858	25.222	25.8192	27.1255	26.8079	23.998	24.2995	24.3605	25.8409	26.0501	21.8967	24.3178	26.3123	27.0512	27.4736	25.6741	20.8168	21.6872	22.451	24.0546	23.3286	22.6858	22.2495	25.6031	26.0645	22.9792	18.7141	17.4104	18.8404	22.3509	24.6271	23.3525	25.2838	26.8121	28.0453	29.9808	26.1692	24.6676	24.8412	23.9917	23.5859	22.5173	21.9102	22.6623	24.0339
25.6399	24.7415	26.8899	24.6001	25.0076	26.0231	26.8343	25.1846	26.1671	22.6334	22.8022	25.9406	25.1963	24.3959	24.935	23.2879	25.4275	27.0662	27.6109	25.243	22.0087	21.402	23.961	24.8545	24.6675	23.7388	25.6106	26.2191	25.0436	26.2408	21.4747	17.7541	20.9235	23.1763	25.2423	23.5563	25.6341	27.3688	27.6716	27.4899	26.3984	24.8111	22.0245	22.3115	21.9648	23.2105	23.6665	22.531	21.4496	25.2403
25.297	23.5536	24.9048	26.5558	26.1604	27.004	23.5217	27.0122	25.115	21.6811	26.6891	25.7654	24.2086	24.0531	23.1046	28.8917	29.0552	28.2022	25.2875	23.3554	24.7382	24.6052	25.1586	25.1898	22.0394	24.6875	27.6837	25.8192	28.1874	28.77	20.7634	21.754	24.423	23.4574	23.6864	22.8058	28.2791	30.7422	26.2878	23.0145	22.0262	23.3915	20.7712	21.1776	22.7766	24.0069	21.8032	22.0934	23.171	26.9583
23.925	25.6368	25.0459	27.6187	28.1025	27.791	28.4961	24.2599	21.5922	25.0401	26.2828	24.6989	24.824	24.7227	24.2914	29.0473	25.0352	24.28	20.4298	18.9753	20.3596	19.0528	19.9142	20.1544	22.8264	24.7346	23.9053	21.7874	24.3886	22.3095	21.79	20.9935	20.7328	25.2369	25.2303	26.6051	29.7912	26.7058	22.897	21.074	17.8539	16.7252	19.2572	23.9528	21.3168	20.6068	23.5832	26.1251	28.3805	27.9055
23.8727	26.2638	26.2702	24.8409	25.6662	26.2945	22.5143	23.4517	27.4878	25.3956	25.2637	25.3698	23.1793	28.0892	27.1029	27.994	23.2161	21.6861	20.6459	20.7945	20.7271	19.8106	21.2931	23.934	24.3988	23.5173	18.6219	21.0286	20.9331	22.0266	22.805	24.029	21.9548	24.2428	26.898	28.0984	23.9288	22.0454	21.5434	22.1181	21.3996	20.5621	23.3962	21.5498	23.7532	25.4957	26.1832	27.1578	32.5411	30.9827
24.7453	25.5151	25.0563	25.5624	25.6022	23.1349	24.5156	27.49	26.3306	25.5094	23.1014	25.35	27.7093	28.7156	27.6592	23.5996	22.6574	22.2486	19.1465	20.3898	19.9463	18.2586	22.9668	24.0286	20.4194	16.0381	16.3812	19.1617	19.3641	20.2126	21.6989	25.1299	25.7142	28.048	25.6832	23.2347	22.6021	21.2202	21.4153	21.0022	22.8268	21.6821	21.245	24.0331	26.0291	25.4263	26.8945	26.0106	28.1473	29.5727
26.4455	25.2604	24.611	25.137	24.5447	25.6593	25.7194	26.5741	24.9097	23.3356	23.4633	26.8622	27.3216	28.2146	25.411	24.9038	20.0334	20.1813	22.3393	21.1066	21.8629	25.5109	24.1375	18.7957	16.2036	16.5136	17.4349	22.3781	22.5686	24.5739	22.0778	24.5813	28.5113	25.2511	23.9084	23.7253	22.5473	22.1711	22.6044	24.5078	22.035	22.8403	22.6218	24.81	25.5345	28.7008	28.1537	28.6222	29.1537	28.703
23.3976	25.3809	23.4358	24.2199	24.2471	25.0412	27.7592	23.4003	22.4894	26.3733	28.4109	30.1605	25.7526	22.5562	25.6202	25.2047	20.5959	20.0956	19.589	22.9873	24.654	22.8687	19.4829	16.2747	18.9841	20.7447	21.937	23.4295	24.0493	24.9581	26.6531	24.1339	25.2655	22.1085	21.768	22.1353	23.2539	23.0024	23.1166	21.8679	23.0137	25.4522	27.6448	28.9408	29.1165	26.9905	27.2547	27.3152	29.9496	30.3004
26.0384	25.6451	22.8897	23.8888	26.9773	27.791	25.2028	25.6969	24.8963	28.5311	29.1993	26.8541	25.7629	24.6127	22.491	20.4631	19.7804	21.5881	23.802	24.1332	22.2499	16.7833	16.8982	21.3755	21.9055	20.7771	22.3621	21.1732	25.1808	24.6797	24.4997	22.5079	22.2711	22.8087	22.411	22.5656	22.6976	21.8642	21.6133	23.1894	27.5013	25.5195	27.8902	27.1513	27.1889	27.6683	28.4668	25.9153	29.5569	29.9805
24.5797	24.0381	23.9783	28.072	26.9355	25.3797	24.5917	25.6759	28.5904	27.8375	23.735	20.3975	24.4981	21.2194	20.8199	22.2973	23.3364	23.8744	23.1846	18.4409	14.9888	16.2276	18.2575	21.0612	22.8676	24.034	24.7358	28.3257	26.6773	23.8973	23.8319	21.6779	21.609	21.813	22.6333	24.4297	22.2011	22.7357	23.3364	27.9911	26.4812	29.5261	28.1012	30.593	28.6023	27.6357	27.7664	26.2235	30.7365	29.6908
22.1322	26.3664	24.9806	25.7341	25.3187	23.9937	24.4625	29.4109	28.2514	24.8563	24.1849	25.8622	23.0572	23.6555	24.9948	22.3595	23.1806	22.8935	21.3916	19.3303	21.0941	20.8204	22.8755	22.942	24.4745	25.7534	28.0849	25.4009	21.3579	21.3344	23.3816	21.176	22.5822	24.3406	24.988	23.9829	24.2869	26.0574	28.4808	28.3152	29.5757	29.4473	28.8151	26.9183	27.5566	27.5067	26.588	27.689	27.8834	28.3558
25.417	23.9808	25.8285	23.1179	24.2368	26.032	27.9963	26.0574	25.3049	21.9162	23.4296	21.3202	23.8566	24.7272	26.4329	25.268	19.8249	16.2185	19.056	21.6113	21.9035	23.8091	23.7522	21.691	25.5617	25.7266	24.7777	22.8573	24.4111	24.262	21.7884	20.5911	23.8513	24.0916	23.0861	22.436	23.6282	27.6992	27.5563	27.4291	25.2295	29.6983	26.6442	26.0167	26.5473	24.6515	28.461	23.4776	29.3624	28.5864
24.6218	25.7633	23.7556	23.0752	24.6305	28.3471	27.576	23.1337	24.1702	23.2934	22.1253	21.0685	24.3481	23.8618	21.3171	20.0353	15.7927	18.6057	21.1781	22.9445	23.2266	21.7832	22.9499	24.3568	27.3436	23.3049	22.4332	20.1644	22.2152	22.9762	21.9737	22.5124	23.3513	23.8866	22.2133	24.224	27.5151	27.9663	29.1304	27.9165	25.8922	25.7341	27.1423	26.7469	26.6345	26.4115	26.9465	24.9403	25.883	29.6078
25.7909	22.5164	24.6681	28.0148	29.2108	28.9508	25.2224	24.7959	24.6549	24.312	23.1763	23.6379	25.7876	21.9043	18.2244	18.4325	15.7699	21.9116	23.167	24.1347	23.2538	23.8509	25.9369	29.2133	24.4629	21.2656	21.7809	23.6526	22.6994	21.0992	24.6754	20.8179	21.7233	25.6665	24.7928	25.7766	29.2481	25.181	27.6193	27.3041	29.1297	26.4821	28.2528	25.7446	25.9015	24.9255	27.4462	25.5528	29.5567	29.4563
24.5414	25.7504	28.2109	28.913	27.4608	23.9554	24.535	25.1924	23.8274	24.117	26.305	26.5031	22.7725	18.6215	17.2778	22.8218	20.7859	22.4993	23.9458	22.996	26.0021	24.658	22.5187	22.7436	22.4288	22.2066	23.2876	20.3811	21.5172	21.4151	21.2086	21.4354	23.6821	25.2686	25.8532	27.7162	26.1037	28.7765	28.4266	28.1063	28.0533	25.9482	27.5845	25.8272	26.5619	26.8577	25.5922	24.8301	26.0707	26.0358
25.365	26.7894	27.9352	26.5338	23.9059	21.3463	22.3705	24.9618	24.7529	28.6254	24.8507	20.3753	16.0507	19.4743	23.7419	25.0286	20.6159	23.3503	24.2067	26.1407	27.4762	24.2495	20.153	22.3104	23.1224	22.3536	22.2535	23.7207	22.8137	19.2037	22.2263	23.8207	25.2357	25.8127	28.1549	28.13	26.3415	26.5007	26.3156	28.6305	27.0156	25.3049	24.1778	23.5591	24.0655	24.5299	23.4295	22.9679	25.4905	27.6688
26.8947	28.1858	26.841	21.9539	21.8549	21.8854	24.3805	26.0731	29.1005	25.1453	19.0832	16.3285	20.3385	21.6344	26.0085	23.9548	21.1923	23.4964	26.0639	26.3333	27.4852	24.029	21.1403	21.0455	22.0348	22.4032	22.4936	20.5181	21.0877	23.0437	23.3564	27.4034	28.4268	28.1558	26.4505	26.0616	27.3698	26.6838	26.4013	27.1822	24.7921	27.1247	26.4254	27.5016	25.6758	24.671	21.5967	22.8599	28.4955	27.2866
28.1138	25.9891	23.3737	22.0305	21.313	23.1607	25.2164	24.4137	21.2507	17.9968	19.5393	22.0139	22.8078	25.9097	23.8544	25.464	24.471	25.927	23.8266	24.0016	21.8506	23.3967	21.8008	21.4911	21.6434	23.0123	21.1374	20.7026	21.9497	24.6686	24.9173	32.8728	26.5764	27.461	26.6099	26.2972	26.2235	25.9542	24.0811	23.4211	25.3022	27.42	25.7314	25.4241	23.5355	23.295	24.2571	29.0287	29.5967	29.3946
26.4755	24.9222	23.9932	22.5003	24.0616	25.1577	22.2615	18.86	18.2449	21.6528	20.4725	25.2368	24.8081	24.9727	26.589	34.4924	29.01	23.7691	22.278	22.0491	20.0344	20.3448	22.6105	22.4825	22.7	19.5311	20.9689	22.7058	25.2645	26.6583	28.6843	30.1915	27.0182	24.0984	25.8975	25.5842	25.3178	25.6217	25.2281	27.5603	24.5631	22.8748	22.657	23.5534	21.9808	25.6904	28.0128	22.4197	29.2174	27.8843
18.9164	22.7554	21.8852	23.3536	26.2178	25.8495	17.7381	17.7687	21.2564	24.3309	23.0558	24.5039	25.7547	26.1287	28.3252	26.5351	23.4505	21.8224	24.0069	25.2449	25.7075	24.7502	24.3826	20.8798	24.7696	27.6886	25.7284	28.1702	27.6227	28.2212	25.6815	25.6632	27.3904	26.784	25.4736	25.6943	24.2831	26.9415	30.7837	25.0374	24.4815	26.6489	26.431	29.0838	25.4854	29.7235	27.5734	25.355	24.0594	27.7505
23.0552	22.4852	24.1502	22.759	20.4496	18.8276	18.6131	21.802	22.8674	24.4048	24.8097	27.1825	27.8084	26.6934	23.9352	22.5214	24.5141	24.7624	24.333	26.1572	24.6377	23.8147	23.4494	23.9342	26.3289	26.1281	27.0905	26.0143	28.6001	29.9386	28.5132	27.3263	27.8242	25.8261	27.8888	27.7506	29.0872	25.5291	25.4214	25.122	26.033	27.5091	27.2919	26.3919	28.9681	26.828	26.1851	26.5964	28.7713	30.8842
22.7167	25.1362	22.7952	18.1603	17.5997	20.57	20.108	23.557	23.8992	25.8561	26.405	27.9672	25.7237	24.4201	23.5623	23.8748	24.1991	26.6043	24.3047	23.7809	23.22	24.7604	25.0765	24.5976	27.8982	26.752	25.2461	27.1168	25.4297	25.0494	26.2667	25.7961	27.2507	28.2074	27.8747	26.3042	25.6273	25.9145	25.9849	25.5851	28.7583	29.5261	28.5499	27.0979	25.7951	26.4017	28.2768	26.4505	32.0804	29.1759
24.1623	19.7171	16.16	18.0668	20.9591	23.2727	24.6411	25.5253	24.8869	26.7644	29.0302	26.4511	24.9805	25.8256	25.2508	21.664	22.6905	23.794	24.3531	23.3813	23.6271	24.146	27.6397	27.4162	27.1128	27.2639	26.7914	24.1308	26.0909	24.4202	27.8616	27.5234	26.4599	26.5928	27.5872	26.4082	25.1037	24.5219	28.0876	28.8945	29.5279	29.9268	26.9511	27.1373	27.8128	26.4362	27.2413	26.8571	31.3156	27.6616
19.9806	18.197	18.4777	20.869	23.6065	25.6691	24.3971	24.0361	28.0156	27.6932	26.0188	23.6562	25.2822	25.2106	24.5281	24.0687	26.1051	23.2883	23.4101	24.6446	25.03	27.4832	28.9637	26.3114	25.328	27.1213	24.9142	24.1328	25.1686	26.4532	27.3209	24.4051	27.2367	25.2272	24.3033	25.6585	26.8367	30.0777	28.0725	29.6286	29.092	28.9333	26.3476	27.2753	26.1542	26.4519	27.3106	24.6085	26.773	29.1809
18.8597	20.096	23.1862	24.2483	26.5875	24.5187	27.7966	29.9918	28.1936	23.8005	24.1827	23.6227	25.9666	24.9687	23.7709	24.5361	22.8843	23.3975	23.7981	25.652	28.3168	30.5416	29.3056	29.8707	28.5358	26.7426	26.7651	26.517	28.2423	25.5365	26.45	26.7558	25.1761	26.3146	26.9561	30.9077	31.4808	31.2871	30.4539	28.9659	29.2161	28.5164	27.9871	26.59	26.2088	24.1834	26.8501	26.0509	27.5604	28.893
21.5971	23.0979	25.7071	24.1051	26.0202	29.4713	27.4175	26.8815	24.1192	23.2724	24.6338	24.6838	25.2056	23.0485	24.6029	23.9459	20.9674	24.9488	24.9193	25.8324	30.8574	29.4264	29.157	27.5903	26.2033	27.3385	28.1951	28.4072	26.6743	26.6854	25.2897	23.5257	26.0084	27.2749	29.2997	29.5506	28.3906	28.8759	28.4529	29.6326	28.0725	27.4191	27.9669	25.6972	23.7486	26.5792	26.0257	26.5759	26.4458	30.7453
24.5929	24.6224	25.3921	27.7928	28.7113	29.0432	26.605	25.5547	26.6469	22.6573	25.194	24.0951	21.9375	22.5704	25.0879	25.7124	24.5895	28.8803	28.7254	29.2324	29.3369	28.2224	28.204	25.8312	27.0975	28.9309	26.8978	24.6483	25.3944	25.4676	25.8864	28.1715	28.2092	28.4144	29.4196	29.8833	28.4969	28.4566	28.1879	29.6048	27.7857	25.8837	26.9514	27.1687	26.9948	26.3166	26.7615	23.2197	26.3577	30.5022
25.8629	27.6606	26.7142	27.4742	24.8084	22.9141	25.6017	24.2465	24.7616	25.5655	26.0891	24.0858	23.9463	23.5674	25.2281	25.2098	28.5976	28.2718	29.3649	29.0456	27.8988	25.2114	26.7974	26.5494	26.3308	28.0064	22.0231	24.0462	25.9009	27.1516	26.8277	27.6118	30.3709	29.4682	30.1332	29.9954	28.1576	26.0969	27.9485	26.3465	26.0259	28.6079	26.1754	25.4028	25.3818	25.4626	26.368	23.8945	28.5894	27.8164
26.8259	27.374	27.1995	25.4375	24.9791	23.8904	23.7103	23.8237	23.166	24.5555	24.7828	22.0448	24.1945	26.5842	26.1689	28.4637	28.7125	25.3839	29.1612	29.3636	27.2285	27.3094	30.2597	27.0949	27.7714	24.5481	25.4894	22.7495	26.4188	29.1884	28.3358	29.0444	30.1133	30.3581	30.8087	29.5109	26.3732	28.1541	28.2711	28.4406	26.492	26.6793	24.4629	25.7312	26.0896	29.5988	24.2132	24.6755	24.4787	29.1739
28.3195	26.9583	26.0593	22.1283	26.6334	26.8919	23.2697	22.5408	24.6657	22.6667	20.2748	22.2535	25.7771	27.4171	29.1138	26.7725	26.6527	27.3416	26.3248	24.5979	26.7521	27.958	26.7844	24.9864	25.1371	24.9591	26.8076	29.1009	28.8125	27.9047	27.2402	27.1773	30.1972	29.1521	25.8241	26.2476	26.9519	25.0227	27.2742	28.7724	29.1942	24.1535	27.6704	28.0208	27.8174	25.2584	26.5977	28.7592	30.4937	30.1465
26.4518	24.5022	23.4554	24.2391	23.6455	25.4677	23.7462	24.8451	23.7891	25.181	27.1956	25.5135	28.0883	27.7145	28.9423	28.1161	28.8327	26.8207	25.1403	26.6868	27.1296	24.461	22.8951	24.5925	25.9305	28.6616	29.0097	30.3376	29.3457	25.9829	26.2215	28.4859	30.0734	27.7895	27.4015	27.4632	27.8557	28.0228	28.1388	27.5545	27.744	26.4607	28.8149	25.6577	25.4585	27.2622	28.6323	26.5162	30.9295	30.7856
22.6537	23.0248	25.0388	23.6714	24.194	25.0649	23.9335	22.8571	25.4284	25.3824	26.243	27.114	28.0873	26.3875	27.0397	24.8527	24.3402	25.6594	26.544	25.2405	22.8386	25.3391	25.9154	26.4866	29.1994	29.7093	26.9511	30.5141	28.1068	29.3141	28.3237	26.096	25.8644	28.6677	28.0453	25.7477	26.3951	25.7689	28.1194	28.3944	27.0532	24.0167	26.7908	26.3692	27.8639	26.5451	25.9746	26.0503	29.8211	30.655
23.2177	25.7616	25.7626	23.6777	22.6714	23.4535	21.6373	25.3939	26.7716	26.9635	29.118	27.3293	26.0606	24.5215	25.2025	27.6451	25.0017	26.5549	25.2987	23.3027	26.047	29.1563	29.7258	28.3519	26.4747	31.0089	29.7763	30.2942	29.1668	25.5657	27.3202	27.3299	26.5982	27.7369	28.108	26.6559	25.5712	27.6859	27.1212	24.9	24.3127	27.4134	27.8738	26.4398	27.608	25.1633	27.6498	26.2036	32.3593	26.8689
26.1725	23.4274	22.7227	20.6475	20.9928	23.5382	23.6274	26.4862	28.15	29.5532	26.8311	25.313	25.6413	26.2127	26.6997	24.1969	26.0439	23.5056	25.0522	27.2406	27.1631	26.8278	27.9387	29.2105	31.7344	29.8209	28.9763	28.2633	29.3486	29.0221	27.8411	25.5283	27.4638	27.5655	27.2704	26.5777	25.3885	24.2067	24.853	26.5025	24.9473	24.111	27.2537	26.9729	26.7334	28.2722	27.0829	27.9824	28.3405	27.1764
24.1687	24.6267	23.6676	22.5771	23.5121	27.7649	28.316	30.9395	25.2299	23.7111	26.0629	24.7973	28.0916	26.7818	25.8118	22.7195	25.2867	22.81	28.8865	30.9985	26.5894	28.5486	31.6907	28.1222	26.9235	26.7705	29.777	25.2018	28.0448	27.6934	26.4703	22.4139	26.5692	27.15	24.8091	25.6482	24.1331	25.5919	28.8079	24.6061	26.1214	27.6145	24.582	25.6904	28.0993	28.0005	26.4935	25.474	30.0113	28.2653
22.864	24.1573	24.7528	27.3266	28.6904	28.6641	27.484	28.6738	28.2987	26.6686	28.5529	27.7472	23.8569	23.7813	24.4839	27.4857	26.775	30.9053	32.9317	31.986	30.7352	32.0755	30.82	28.5823	28.8867	26.1193	28.1832	27.1946	26.9574	28.5341	29.7095	25.1354	31.2431	26.3681	26.6465	27.1267	29.259	27.9821	28.5327	27.9713	29.4794	28.9094	28.2317	28.463	29.6786	29.6612	29.1167	29.6435	23.3797	28.238
24.701	23.352	26.6957	27.3025	27.3566	28.3959	27.3693	28.0985	27.0136	25.7516	23.8995	21.2383	24.8018	27.2358	26.9267	27.3484	34.1106	30.5139	30.8657	29.8305	29.7596	30.1274	29.7511	30.1353	28.824	29.3543	28.6273	27.718	26.4079	28.6918	25.6377	27.5156	29.2785	28.4992	28.9167	28.2033	27.8793	29.2757	30.0881	28.6073	31.2794	30.0447	29.0553	29.5983	30.0859	30.3233	27.3888	29.5427	27.5578	24.1248
23.37	26.3255	27.146	28.0521	26.1919	27.7089	28.0993	27.3152	26.1379	25.0004	26.4064	25.3098	28.9717	27.3255	28.4626	29.3764	30.9552	31.5328	31.7563	29.9696	29.466	29.1023	29.2235	28.9602	29.1416	28.2169	28.4063	27.7925	26.6281	25.8148	27.3412	25.4366	26.2057	29.9344	26.2567	28.9657	28.0068	31.2277	28.5034	29.2902	31.3466	29.7254	30.8952	31.2002	30.9794	28.9707	29.0124	29.9089	27.9667	27.6986
27.1111	25.7415	25.5918	28.1979	28.0648	29.2758	25.4678	24.2598	24.7415	24.9582	26.015	28.6977	29.5034	30.1823	28.7358	26.1726	28.9629	30.2073	28.8107	29.2292	27.844	29.2872	29.246	29.2455	27.3333	29.5151	27.1676	27.2029	27.3351	27.4068	27.3724	24.2744	26.321	29.187	25.8861	29.7969	29.1375	29.0842	29.018	29.7471	28.5586	28.7644	29.035	30.2527	30.0491	29.5288	29.5745	28.3776	26.979	24.9621
27.4084	25.0549	27.8022	25.0095	27.1303	25.671	27.1385	26.093	28.6456	28.4975	28.4253	28.2209	29.1688	29.2444	28.9959	28.6467	28.5456	28.6628	29.2482	30.2653	28.7349	29.8192	28.7748	28.6533	27.4835	26.3681	24.4417	27.9932	27.4486	27.4597	27.1747	25.977	28.1083	26.9891	28.0084	27.4215	29.0201	32.0077	30.0835	26.9833	29.2189	29.3493	30.7765	29.1399	26.7014	27.1065	28.7335	29.6755	28.3009	28.788
26.2093	24.6961	26.9671	25.8443	24.7481	25.916	26.4751	27.473	27.7965	29.7629	28.3856	29.5808	29.6806	28.886	28.6604	27.7736	32.467	29.4636	28.314	29.7289	30.3528	29.7507	28.1354	28.5433	26.5568	27.9124	27.9949	27.1523	22.6312	24.6192	24.9546	25.0678	29.5366	30.0143	27.3912	29.2126	28.8512	29.6162	30.5185	28.6203	31.4319	28.4864	30.5706	28.6802	29.7365	29.1166	27.7298	28.8243	24.3218	28.2117
25.0729	27.0752	25.2562	26.1109	27.3162	28.3355	25.3008	27.6258	29.306	31.4337	28.7661	30.1943	29.6145	30.8435	29.5003	27.3501	28.93	30.0123	31.4181	29.072	29.1993	30.9085	27.3246	28.0615	26.7036	25.5452	24.9594	25.5548	27.5129	26.3169	25.4649	25.8823	28.1955	30.4622	28.6416	31.1509	27.8976	29.0892	30.7584	31.3738	32.4556	31.7447	30.0925	29.1869	28.3143	27.4223	27.9514	27.5649	26.321	28.8888
26.3804	23.7601	24.7785	26.7113	25.3461	28.9092	29.7752	29.9267	27.7106	28.986	30.4049	29.1629	28.162	28.5293	29.1909	29.3388	31.0944	31.1835	30.2973	30.9097	30.349	27.2764	28.4499	26.2472	26.0514	25.6349	26.9178	25.1321	26.1156	25.6982	24.1584	31.2998	26.0831	29.4942	30.4	30.5609	31.7238	31.9085	31.4354	31.7904	34.3523	32.1605	31.151	29.4034	27.434	27.7322	28.2042	28.2391	26.7955	28.1277
26.3011	24.0944	27.1853	26.1151	30.9847	28.195	30.2989	27.7174	27.9825	28.445	30.9726	28.1289	28.3363	26.261	28.6448	27.4816	28.6947	31.2395	27.4372	29.3184	26.4225	26.2572	28.3011	27.7697	26.5415	28.5459	27.622	26.5887	26.6731	27.3321	28.3737	27.6511	27.8542	28.5208	27.7732	29.8037	30.1711	31.2017	31.3143	33.6355	31.7207	29.3639	29.0002	25.4657	25.0073	24.5185	29.2313	29.3502	27.8182	23.1936
25.7708	27.0806	27.4647	28.9733	28.0901	27.828	30.536	31.0594	29.4149	30.5722	27.7007	30.4172	27.4196	31.1747	29.3161	28.478	27.9432	29.553	28.195	26.563	27.0539	27.3687	26.6163	27.7549	28.1174	28.7696	26.0937	28.4961	27.4913	25.5193	28.4731	29.2617	30.0938	28.6126	29.0956	28.4763	27.1609	30.9372	29.7612	32.4315	28.9725	28.1232	25.6973	21.1561	21.157	21.7818	27.381	26.7827	26.2738	28.5202
28.1225	27.3533	29.852	28.6319	30.7545	25.9396	29.1921	28.4252	30.3261	27.2178	27.8519	28.6445	26.756	27.0501	28.7754	27.6247	29.4436	27.5143	25.6146	26.4854	24.7849	23.725	26.2766	26.993	25.3882	26.6093	27.5356	26.435	27.6073	26.3797	28.1075	27.2388	27.4432	26.9185	29.9365	29.1174	30.4946	29.1816	26.3123	29.2533	28.2007	26.1896	20.7636	16.4231	17.4989	23.2682	26.1789	29.1871	28.7849	25.8984
30.5646	30.2753	32.2847	27.6955	29.9446	28.6981	27.862	28.8587	30.9874	30.3078	28.5005	27.6034	28.6689	28.6649	29.2234	28.047	28.8671	27.0925	25.0746	27.3611	25.2969	24.945	27.8148	26.5642	29.5355	30.0764	27.4735	26.5573	25.9879	25.9016	29.3924	29.8227	29.5621	27.4622	29.1597	29.5384	30.573	30.4447	30.9968	29.1866	26.3003	24.7982	19.8375	19.0274	25.1509	23.9974	27.2862	30.8425	24.4293	26.3643
29.6225	30.0102	28.4379	29.1009	27.5598	28.7895	29.4649	29.0463	29.6097	29.1524	28.2424	27.025	24.3187	25.9058	26.5879	28.5355	27.6398	27.2419	26.6503	25.4986	25.5628	27.0467	28.1147	26.582	26.9506	28.5314	26.658	29.0872	27.3776	27.2148	28.2801	27.2637	30.7808	30.068	27.0229	25.219	30.2866	29.9236	29.4355	29.2543	27.7595	24.2931	23.284	24.8574	25.6808	26.701	30.8944	28.4926	25.4818	25.1312
28.7769	30.4059	29.3398	29.5623	29.263	29.3834	26.5175	27.9953	29.4402	29.1537	26.691	26.2708	27.7322	27.0162	26.0162	28.0173	27.4424	26.5462	25.4568	25.8166	26.1574	27.8833	27.9321	25.3749	26.1597	27.1213	26.6275	27.9484	26.9718	27.4601	29.4471	28.2469	27.871	29.8486	30.048	28.8268	29.6856	30.0752	30.6289	29.0451	28.7486	27.9842	25.1794	26.5665	27.8815	32.0732	28.8578	28.1796	29.0126	23.7698
28.8033	31.9356	29.3443	29.4141	29.9416	29.2163	29.4022	27.309	27.3023	26.7549	24.5086	23.8423	25.7982	26.9811	25.194	24.7538	26.2724	26.0223	25.2933	25.501	27.6821	26.9976	28.5038	26.5731	27.3587	29.4304	28.1622	27.8846	28.6471	26.8401	27.3199	25.5589	28.7349	25.9815	28.7637	28.9977	28.9701	30.0107	27.2628	30.8792	30.3223	27.7914	28.2512	29.2376	28.7711	29.0003	30.0484	27.5969	24.2271	31.5351
27.9337	26.4683	27.9946	29.517	29.2592	27.0947	27.2734	26.0279	26.4236	22.6077	21.779	26.8688	22.1963	25.1996	24.3274	25.0277	28.5044	28.1324	28.0356	26.7965	26.7405	29.2695	27.857	27.8385	28.856	26.3306	27.2311	28.444	27.6117	26.2634	27.0752	22.1773	28.1746	29.4967	27.3816	27.4484	25.8438	27.5092	29.6625	27.3949	28.7018	29.0084	29.6944	29.9415	28.7151	28.7412	31.3352	30.559	33.4896	29.5361
30.5323	28.2364	29.9311	30.8717	29.246	28.7306	28.5838	24.1198	27.6721	27.5337	26.4065	27.9846	25.8926	27.853	27.2943	28.0521	28.265	30.1513	30.1321	30.6586	32.9067	30.5927	30.3715	29.8625	31.4095	31.4773	29.2804	30.3476	30.7103	29.1919	30.1786	30.8796	25.0022	29.6179	29.5028	29.4915	28.0857	29.8443	32.3458	33.0917	31.6251	31.0292	29.532	29.141	27.3092	28.141	27.9286	33.6472	30.1544	25.6388
29.2664	29.3484	33.9104	28.7633	29.2957	28.5421	26.5824	27.1451	25.2761	24.379	28.0752	26.8513	26.4909	27.0773	28.065	28.2702	31.4697	31.5014	29.7815	30.29	32.713	30.8727	29.477	30.1757	33.3842	31.2705	31.7383	30.934	29.5943	28.1961	27.2425	28.749	30.243	30.0931	28.3567	30.6833	30.1459	29.8532	28.1572	29.5531	29.3059	30.3678	29.0835	30.4081	30.0849	30.6551	29.5649	30.8376	26.7165	29.4492
27.3864	29.8361	30.4572	28.5205	27.7886	25.7053	26.3616	24.3635	25.2171	26.9255	27.1776	26.696	25.4522	29.728	27.379	28.3825	29.7864	28.2168	33.1252	32.2744	29.758	28.682	31.5947	31.0942	31.3402	31.268	30.3859	30.221	29.2372	29.2511	29.4963	30.7664	31.9883	27.7302	30.3596	28.7697	29.805	29.4827	29.3877	26.891	27.7454	28.7952	29.4897	31.8005	29.6115	27.5658	30.0648	26.9325	27.1248	30.0906
31.7531	29.1867	27.6376	24.793	26.0195	24.7223	23.9379	26.7741	27.1547	28.2662	26.8571	30.2956	29.2831	30.9141	29.1463	29.7835	29.6847	30.8717	30.6003	31.0862	33.3718	31.3391	30.6855	31.8463	29.4742	29.5201	29.19	28.4144	28.8148	27.7135	29.4437	29.6746	27.463	30.1176	29.5839	29.9852	27.5859	29.3435	31.1834	29.2367	28.1015	28.5118	30.0729	28.6449	32.4744	28.8271	28.7852	31.4255	29.0832	28.7477
27.4307	27.7736	27.1489	28.452	23.2996	23.0209	26.7315	27.1189	27.5375	29.02	30.1863	29.76	30.326	30.0446	28.7604	25.3978	30.3534	31.9641	30.27	31.5989	28.8361	29.667	31.0466	29.7879	28.3449	29.754	27.426	30.0434	27.5603	27.5239	30.2302	28.6127	29.0388	30.9408	28.5387	28.9827	26.7826	29.9701	29.765	28.1011	29.1264	31.2287	31.4429	30.9263	26.83	27.6079	30.9494	29.3776	26.4919	25.8835
30.8885	28.5013	24.7519	27.1618	26.0206	26.1651	27.9215	26.7074	29.0591	28.3816	25.59	29.7353	30.1065	28.6418	29.119	26.772	30.2996	31.2827	29.7434	29.2438	33.8733	30.338	28.9353	30.3917	28.0828	28.5803	29.8943	28.9261	28.5583	28.2189	27.6858	28.6139	29.6889	28.8362	28.7703	28.3412	28.774	30.374	30.3533	30.1496	29.6755	30.3773	29.3605	30.2443	30.0766	29.1963	28.0353	29.9311	24.2794	26.6826
23.869	27.1792	24.0255	25.1565	29.6349	27.3914	28.7551	27.4894	29.1859	28.3732	29.3846	30.5985	28.896	27.0256	28.425	26.5651	33.0328	28.7634	31.0481	31.1731	29.395	28.1921	29.0693	30.9884	30.442	31.5765	29.6418	29.4421	27.8197	27.895	29.4656	29.2136	26.8056	30.0146	29.2201	30.5415	29.1595	30.0552	28.8376	30.704	31.1108	28.3481	29.0301	29.3247	28.9473	29.3572	28.4673	29.5557	27.2156	29.7291
25.1487	26.1656	26.5849	29.5541	25.6005	30.7533	29.4055	28.0399	29.8929	30.1492	29.3406	29.7908	27.467	26.9934	29.6922	26.7666	29.8099	31.4459	28.991	32.5152	30.2061	30.6758	28.9937	29.1358	30.2802	29.5977	28.9552	30.5979	29.1981	29.7095	30.8123	31.0827	29.4388	28.4373	28.7342	29.0922	28.8449	28.5304	29.7378	31.4703	28.991	31.7163	30.4108	29.9822	29.939	27.0202	29.4	29.7043	25.8386	25.7121
27.0747	26.2387	26.2147	28.6556	29.645	30.959	28.9931	28.3974	29.6007	29.6978	27.9181	32.6406	30.4373	26.5545	29.1481	26.6911	29.3114	32.1939	29.723	28.6664	30.2545	26.4619	29.52	31.3216	28.3675	29.2077	31.4416	29.651	30.8704	30.6091	27.6441	28.7806	28.3763	26.6396	28.651	30.0854	29.1723	29.6551	28.4011	30.5166	29.9995	30.6893	29.962	30.312	31.7081	29.1357	30.8534	27.9643	27.0599	25.1576
27.1939	29.6628	28.3666	28.7424	30.2013	29.4241	29.2991	30.4226	26.584	28.7707	28.6073	27.8664	26.7503	29.6993	29.6812	29.9659	31.0523	29.0706	30.1284	30.4126	30.8572	30.8518	30.7806	30.7129	30.5729	30.6857	31.6232	30.23	31.7985	30.2439	30.32	28.8478	30.2839	26.977	28.2572	27.1057	29.2942	30.7136	30.7789	31.7726	30.2616	30.5369	27.9612	30.3969	28.8798	28.8253	27.2636	31.4634	25.6771	26.9757
28.046	29.0813	29.3587	28.4626	30.9778	27.4763	27.8977	31.5912	29.8146	32.2851	28.3208	26.5241	25.7939	29.0625	28.8049	27.7352	29.0437	28.334	29.4414	31.5513	29.4383	30.3858	28.1518	29.6122	29.0479	28.3174	30.2265	30.4911	30.9849	30.4258	31.6712	28.8832	30.9127	26.9033	28.2687	27.9427	29.1093	29.3869	28.9692	30.3823	32.3023	29.0893	30.8717	31.0354	29.6606	28.0869	30.5235	29.0518	24.6232	26.5059
30.153	27.053	28.0513	27.8489	24.6633	27.5188	25.5906	27.8092	28.8012	32.8285	31.5122	25.3696	27.223	29.1834	29.2737	27.6568	28.9796	30.5562	29.3534	29.9955	27.8168	30.7522	30.6282	31.306	29.0956	29.3405	31.0682	30.0562	28.9116	27.4097	29.9229	28.9762	25.5483	28.3538	27.0639	29.7424	28.3852	28.9223	29.0649	29.5362	28.4533	29.5542	31.0558	28.5175	29.3392	28.3256	29.6713	28.0672	28.2323	27.9967
28.7967	29.5962	29.591	28.7536	27.8016	29.4422	30.1031	31.6251	32.4727	28.0716	27.3629	23.7058	28.8066	29.2174	30.1022	30.0005	29.4187	27.5702	29.309	29.0779	30.5934	32.3651	31.0781	30.0345	30.8159	31.2884	31.2321	31.8572	31.056	30.797	31.8715	30.248	30.6867	29.7447	28.3344	30.9161	31.0583	29.3791	29.6503	29.3181	28.5184	30.2745	28.9247	30.1502	27.0629	30.1962	30.3279	32.1252	29.0321	26.7841
28.7981	29.7199	28.321	29.6508	28.2909	28.1772	29.3796	29.0363	30.5489	25.6387	25.2259	23.9203	27.9931	28.2973	28.0051	28.786	28.875	31.0943	30.8404	29.9081	29.3272	29.0472	28.656	30.0212	28.9526	30.6559	30.338	29.5423	29.3084	30.6061	28.5086	32.9731	29.7606	27.801	27.9997	31.2157	31.6442	28.2639	28.1915	31.3754	32.6138	32.1653	28.2216	26.4344	27.3557	29.8333	30.8605	31.3918	26.242	28.638
26.8575	25.5943	29.3205	27.2264	29.8721	27.5997	28.4393	28.3892	27.2255	24.2573	23.0575	21.2705	26.8196	25.6816	27.4273	27.5916	30.6225	31.3271	30.6106	33.1274	31.1915	30.1033	30.3903	28.9735	30.3317	31.5377	29.9647	28.6543	30.8142	32.206	31.2572	27.3951	30.1462	26.8546	29.7727	31.3512	28.9717	28.3734	29.6305	34.023	32.913	35.1666	31.5881	27.0245	29.1697	28.4979	27.8457	30.3289	27.2457	25.9835
31.115	27.674	26.6147	29.1556	28.9499	25.8435	26.6512	30.1314	27.8472	28.6492	24.5095	24.4048	28.3923	27.1667	28.002	21.4405	29.6875	29.4989	30.1226	28.1582	30.3626	29.9307	31.492	29.8958	31.0104	30.2728	30.4815	30.619	31.2802	29.9956	29.3252	30.1661	28.2467	30.4188	29.0279	28.2112	30.85	31.1452	33.5068	34.0638	33.9105	31.4179	30.734	30.3176	29.5725	27.083	30.9601	31.6909	26.8681	26.5477
30.8348	30.5707	31.3175	31.2508	32.7817	30.5528	31.8471	30.0063	29.4866	30.5257	29.5798	29.5372	30.3576	29.1938	27.5264	29.2912	24.1265	29.7133	30.7053	28.7649	30.0526	29.1713	29.2302	29.7836	30.2299	29.3437	29.6219	27.4342	30.7654	28.6853	29.6157	29.1299	22.4877	26.3526	27.0982	25.9508	25.2074	28.9569	31.7974	32.0762	31.2643	32.4963	29.874	30.1099	23.8802	28.205	30.5867	31.4628	32.2492	32.7458
31.1737	30.3708	28.4992	29.2409	27.7811	29.0802	27.7233	29.2443	30.8418	29.4766	28.1883	28.7424	29.952	29.5373	31.5098	28.0199	30.165	29.1671	27.5762	30.3097	28.9077	31.0365	29.6892	29.0472	28.9508	30.3584	29.2151	31.0107	30.2957	29.445	30.2605	30.2031	29.0828	27.8972	29.264	25.9516	27.776	27.0833	27.4414	29.0807	29.4319	27.8268	23.2147	22.4118	24.5093	31.2073	35.0161	33.9977	31.2573	30.7453
28.092	30.9722	32.702	29.9407	29.4117	28.9037	29.4549	28.4114	27.6403	31.4261	28.4389	27.9632	29.6692	28.1192	29.6303	28.9664	29.8717	29.1482	29.9154	31.21	29.829	28.4341	28.3212	28.4025	30.2375	31.4258	28.7859	29.7615	31.64	29.8384	27.8309	30.125	28.3828	27.5465	24.2013	23.7574	27.5342	27.4882	26.6627	29.0234	26.8705	25.73	22.8001	16.7298	20.6969	26.8621	30.3232	27.7072	33.939	31.256
26.2961	28.4074	30.2636	29.3883	29.004	29.5817	29.3326	28.0458	27.2665	26.8257	30.1853	28.9617	29.0928	27.6358	28.2239	29.364	29.8615	28.7785	30.0992	31.0777	29.7332	29.13	29.5039	29.4261	30.4276	25.9728	30.4364	30.8236	28.3079	30.8032	29.7704	31.3356	26.9033	27.2521	29.1829	27.6017	27.5102	27.8363	29.0033	28.8036	25.4744	21.2363	19.1743	14.3217	20.8576	29.0828	27.7028	27.249	30.9302	28.9559
30.3938	27.7339	28.9566	27.5684	29.4513	28.3982	28.6939	29.402	27.9261	30.0472	29.7705	29.958	27.8832	29.4504	28.8692	27.352	31.1783	30.251	28.9387	30.0235	32.956	30.2867	28.5669	30.4087	28.1204	30.7498	30.5692	27.6575	27.8602	29.0155	29.8006	30.5151	25.8678	27.7273	29.2342	26.086	25.9612	28.0921	26.9786	26.239	24.5566	20.8128	16.4407	23.1884	24.4221	24.0172	27.6226	31.0813	31.3013	30.2256
24.9838	28.4747	27.5753	29.8245	30.7959	27.7668	26.0717	28.4696	29.5609	30.9649	28.8835	30.5391	31.0025	31.8993	30.3687	28.0242	30.2274	31.0681	28.704	30.6369	29.1205	28.9437	27.2756	29.1779	30.8622	30.8446	27.1088	30.7802	29.2611	27.8	29.1385	27.877	26.9255	26.3501	28.0292	27.4665	28.2232	24.9669	24.9927	27.7493	26.6662	24.6739	24.2829	24.1419	28.5605	28.7032	26.9906	27.9743	30.1145	30.9522
28.493	29.8232	28.6656	30.957	28.4656	28.4908	31.0583	29.4497	29.381	28.9824	29.2932	31.0138	31.4322	30.3981	29.5738	30.7616	27.3135	28.8582	31.0979	33.5555	30.7295	28.7506	30.9649	29.1014	29.8418	29.5715	29.9576	27.1518	31.2315	30.7174	31.9464	27.4259	27.1457	29.56	28.0992	27.7827	29.1066	27.7962	26.2686	27.0212	26.3534	26.5955	26.6772	29.6099	27.4057	29.2491	29.7515	29.284	30.4092	29.402
31.6382	29.4171	27.6795	28.8799	30.2364	30.9045	30.2705	29.2379	28.8585	27.9971	29.9689	28.8616	29.8886	29.5676	28.944	28.5881	29.3915	28.9593	31.5037	28.8152	29.7079	29.0337	28.6704	29.2504	28.8252	29.8545	28.7253	29.4227	29.7325	27.4806	30.3668	29.7877	26.2676	24.9793	26.7983	28.5044	27.6826	26.2467	29.3564	25.3181	29.5637	25.8941	29.2211	25.6129	29.3583	27.5665	26.7586	28.192	27.6653	29.4415
31.4716	28.4178	31.9883	29.3812	28.3503	30.8236	29.9567	29.0618	31.1023	29.4678	28.8624	30.7084	31.9877	31.0623	29.2741	30.6047	31.652	28.636	30.013	31.576	30.8029	29.4504	30.3651	30.2747	30.6187	28.8315	30.5847	28.6402	29.6908	28.3357	28.4381	27	25.3093	29.4603	28.8771	28.4929	27.2308	30.1812	29.3125	29.3296	28.3146	28.0609	28.6832	24.7928	29.071	28.3035	28.4758	24.1297	32.189	31.8298
27.6021	31.9164	28.5996	30.5361	28.6993	29.79	29.1043	32.3393	28.3446	32.2461	31.1674	30.9853	30.7188	29.9094	30.0366	29.7401	29.6164	30.1542	31.0895	29.1517	30.3568	30.1286	30.3518	30.3	28.1305	28.8017	29.0163	30.726	30.1924	30.3283	29.3209	28.6589	29.8504	30.1456	27.6815	27.3277	27.124	30.2822	28.3479	27.1574	28.901	24.6921	25.6533	26.3312	28.8857	29.8291	28.963	28.8359	28.0201	30.681
30.0615	28.4388	29.4897	27.0556	28.1555	31.6648	30.8082	30.3835	29.5425	29.9012	30.3839	32.0189	31.4813	29.6166	32.6451	28.9166	28.3244	29.0281	30.9549	30.6337	30.9139	29.2245	29.7498	30.7102	31.7463	31.0879	29.7134	28.1292	28.8114	29.152	30.3373	32.1015	27.2025	28.7493	29.0412	30.7909	31.7086	28.5262	28.8821	27.655	28.3402	26.1091	24.5309	25.499	28.6567	29.88	29.5287	27.785	29.5862	30.8685
28.1892	29.4181	32.8491	30.7101	31.6564	31.3701	30.4909	27.8862	31.8159	29.7667	32.1361	26.9298	32.5915	30.7269	32.4792	27.9976	30.6793	28.8469	27.7297	30.4023	30.4137	30.9646	29.5806	29.0286	27.8004	28.2156	29.0771	31.2026	27.3301	32.1864	29.6694	28.9693	27.9896	30.2128	30.0167	27.11	27.904	27.1099	25.3795	27.2948	26.4941	29.2454	27.5828	27.2013	30.3046	29.9557	25.9248	27.0202	30.3104	30.4808
28.6964	29.7179	29.9195	28.2158	27.8791	30.5224	32.7402	29.2715	31.7652	29.8201	28.1139	30.9191	32.9674	34.1019	34.2282	32.2269	28.9965	29.7574	30.7668	28.9913	31.0269	28.5068	28.5798	29.4433	30.347	30.8021	30.9049	30.4505	29.4964	28.5162	28.8231	29.486	30.1099	31.4897	28.1334	29.1937	26.2361	28.2718	27.0851	25.9348	26.0747	27.2333	28.123	27.5926	28.8124	26.8085	27.5381	27.1557	29.4335	30.4158
31.9485	28.8069	29.834	27.6484	30.7917	32.348	28.365	29.1084	31.035	30.2528	30.7659	32.0248	31.9133	34.9662	30.4687	25.2336	25.4007	27.6023	28.7113	30.6227	29.7993	29.8688	29.1671	31.0456	30.6817	29.1047	28.8714	28.849	28.858	30.2169	29.5072	30.2899	26.0759	27.8792	29.1951	28.1557	28.264	25.5651	23.8153	24.6887	26.683	27.5827	29.4155	27.9291	28.6884	27.1595	27.4391	26.5569	29.1689	27.5376
30.2784	30.1881	30.4739	29.979	30.9267	31.0028	30.5038	30.3202	29.27	29.4264	28.8845	30.8277	31.9666	32.6931	31.279	25.2689	23.8332	31.3556	30.1719	29.4819	30.924	30.9236	28.7462	26.6964	27.1901	29.2664	32.1491	31.5843	29.0322	31.6186	29.9384	29.509	28.7057	28.8317	30.6114	27.6399	22.6871	25.869	24.8394	26.1826	26.5186	24.5683	27.9228	27.0342	30.55	25.8549	27.2589	28.043	30.5332	27.7289
31.2644	27.4942	29.4807	30.7343	29.4608	27.1154	30.6449	29.265	29.9763	30.1032	30.918	33.2867	31.8018	30.4569	28.5839	22.687	27.2575	31.5362	28.636	28.9852	32.0306	27.9049	29.548	32.3125	31.0263	31.3819	30.8811	29.9037	28.9201	30.4138	29.7606	29.9921	24.3315	28.901	22.8553	26.0866	27.0164	27.8533	28.2706	28.5181	28.9274	27.4288	27.0532	26.4726	28.6015	29.2448	27.9427	23.5352	29.1546	28.2278
26.4654	24.7059	24.6203	27.436	23.7994	23.9595	26.7368	28.1886	26.6974	25.0753	28.1967	31.2996	26.9378	27.0163	24.5313	27.8088	20.9152	25.0915	26.5209	24.9187	25.7842	25.6617	26.6985	27.2777	27.1858	25.6614	25.4405	22.6447	22.8677	23.6428	26.189	25.5226	31.045	29.121	30.0032	27.6149	29.564	28.5387	29.7132	30.0565	28.1779	30.9944	28.3293	28.9776	30.8516	31.4951	29.0374	26.72	24.3073	26.0874
24.3453	25.3321	26.8259	27.0408	26.7242	24.6359	24.8664	26.1637	27.5285	27.0804	31.1676	29.8095	31.1179	29.1659	29.8332	25.1491	20.3373	24.4542	27.1056	26.5417	26.1453	25.768	23.9707	28.2079	31.5804	30.2961	28.1565	28.8069	26.4575	27.2335	24.2921	27.1856	27.5135	31.2895	26.8647	29.6983	29.6211	29.3602	30.8989	31.9421	30.5296	29.6729	31.4599	29.8724	29.9651	29.584	29.2715	29.3738	23.0144	26.0767
29.1944	25.7408	27.1437	26.8313	26.8814	27.8456	28.8827	29.124	28.1679	27.5785	28.4057	32.0489	27.78	30.3505	30.4752	24.8814	21.8897	25.9644	27.3657	25.5912	26.9412	29.0592	26.4358	29.5665	29.8857	27.4879	26.1023	27.4675	25.8307	28.4749	27.1625	24.1516	31.6505	30.5338	29.012	30.3333	26.8099	31.5662	31.2693	30.8979	29.2229	29.1882	30.8887	28.4696	27.1577	29.4325	26.352	29.2614	28.1206	26.9159
25.4824	27.6119	23.8785	27.9351	26.4994	24.7069	27.9302	28.2894	24.1946	26.63	29.2803	26.6188	28.3478	25.312	25.7811	22.3674	22.0717	25.5229	29.3174	24.0016	25.6717	27.0287	26.2929	28.2877	26.2093	28.9709	26.9703	26.9772	27.9623	28.1608	23.5908	29.843	33.2514	28.522	30.178	29.7327	29.1649	30.2672	31.4703	29.6135	31.0623	27.7698	28.2926	31.5455	31.0212	29.774	30.4698	29.9781	27.0439	27.5
25.0247	27.4112	27.494	27.8102	28.8414	28.7789	28.109	27.1763	25.8837	25.9605	27.089	27.0876	28.6493	25.2725	22.8259	21.7419	29.6752	29.3032	28.5111	28.5647	29.0815	27.9354	29.2235	29.7951	29.4621	24.7588	25.956	27.7886	26.9358	25.3008	24.8625	29.6409	30.7322	30.9404	30.4732	30.0109	32.3512	26.3112	29.992	27.8462	30.8116	32.809	30.2731	31.3558	29.9651	30.2503	31.7249	31.5496	28.2474	27.8458
27.8273	27.8084	26.9241	26.8613	28.0149	29.0729	27.4089	27.7228	26.6989	29.2969	28.3306	24.0692	28.0253	26.1564	21.8422	23.3537	25.2166	26.096	29.5882	27.8012	29.6889	27.8047	24.6025	27.1461	24.6934	22.6744	23.2734	25.778	25.9216	23.7246	26.8132	24.5552	30.7951	29.0546	30.8262	31.4317	28.4571	30.1147	29.986	31.0661	31.1996	29.5966	28.0605	30.1764	30.1119	29.6275	28.9346	31.2691	27.9879	26.0054
25.4709	26.5106	27.6223	29.6432	25.7787	27.9147	26.9271	28.146	26.0476	27.7784	29.9278	26.4808	28.1449	28.1661	22.7823	23.274	26.1072	28.9537	28.2606	31.6065	28.1166	27.1544	27.5647	25.1841	25.7004	27.4295	26.424	27.2127	23.9556	27.4313	26.3776	27.475	28.2937	29.8787	30.6969	28.9285	28.9571	30.4243	29.8307	31.5978	29.6653	30.7268	29.7475	30.5895	29.7632	32.0321	30.9756	29.9609	26.4085	27.2257
23.3719	26.265	28.6617	28.834	27.3265	27.3947	27.8438	29.4985	29.2669	29.2107	28.7899	29.6954	27.6626	26.7716	23.834	27.0058	28.7701	29.3727	30.1258	30.8162	27.1296	24.1131	23.9829	25.609	26.1187	27.9637	23.2045	26.1394	27.8581	27.299	28.3002	28.1723	31.0023	31.4499	29.0935	31.9544	30.0119	28.4716	29.6435	30.8588	30.9004	29.5693	29.4683	29.8181	28.8996	29.5614	29.7225	27.4214	27.7342	25.8805
25.6148	27.8272	27.9921	27.644	24.7613	27.3385	27.2166	27.3703	30.3377	31.4113	29.6087	30.3663	28.7739	29.4777	30.3331	27.9964	30.6273	29.7488	32.2429	29.7984	29.3346	25.447	25.9366	22.6741	26.6421	25.4582	26.7026	27.2047	27.1034	28.993	27.0836	24.5812	31.0776	29.3503	29.3106	28.7041	28.4841	29.7918	31.9604	30.034	28.7339	26.9682	29.7748	29.5555	28.1181	27.4667	28.6578	31.4895	27.3301	26.9126
23.6318	28.6986	24.7317	30.5487	27.2863	29.608	28.4418	27.9964	28.114	28.9903	27.807	28.9421	30.1178	31.4529	33.5791	30.6399	30.8749	29.6825	29.9913	29.7123	26.7801	22.9434	24.4657	25.9758	27.3225	28.3268	27.4088	24.3834	26.6548	29.9365	28.1658	29.1691	31.4529	30.0968	29.5098	31.333	30.4965	28.29	29.0324	29.6121	29.4777	32.3416	29.3814	29.438	30.3794	27.2104	31.4574	32.0173	26.2951	26.972
28.8744	30.0833	28.5268	31.0711	30.6381	29.6284	30.4404	31.9372	28.9661	27.3407	29.1783	28.0051	28.7088	30.5506	29.973	30.9415	29.5786	31.08	28.5418	28.6026	23.3142	20.5885	20.1466	23.6564	28.6191	29.5363	28.0398	28.8885	28.6613	27.8616	27.1269	23.3868	28.9235	27.3115	29.8345	25.3971	28.1787	29.6176	30.6466	28.2381	30.0802	31.3183	29.715	29.8213	27.9261	29.4916	30.109	26.8176	28.5493	24.3923
30.7348	31.061	28.4975	28.415	31.4075	29.9598	29.5468	26.9696	25.8388	29.769	30.3046	31.5668	29.838	28.98	30.5898	26.1008	28.9007	27.4496	23.703	20.1723	21.3689	15.9994	15.6369	26.3766	28.588	25.7453	27.3851	30.0804	26.8013	27.0849	27.6097	25.4396	30.2118	28.4978	26.7193	29.2386	30.7665	29.5729	28.0477	31.7429	32.125	30.1	29.9479	29.0839	28.454	27.6748	27.133	29.1958	26.4106	27.4817
28.8024	29.1871	28.0258	29.9548	30.986	31.4648	27.8077	28.7945	26.584	25.3806	27.7782	26.3417	29.1307	28.9105	27.616	26.4572	25.0156	23.1515	17.1236	14.3092	15.6522	16.2055	17.1317	25.8263	26.1675	28.5718	29.0064	27.5299	28.5496	29.3181	29.6651	29.1802	28.1907	27.2073	29.7193	29.7378	26.7487	28.8228	29.7406	31.0397	29.2983	31.5459	28.9672	28.6026	30.0296	32.864	32.7914	29.8826	28.0696	25.5214
27.386	25.5717	25.3571	27.8094	27.6991	28.5964	32.2372	30.3462	30.4953	29.5124	29.8626	27.2452	30.6028	25.2696	25.0981	26.8413	25.3457	21.1429	19.4513	14.5175	13.9218	16.6033	17.4522	23.4271	28.2383	27.3313	28.2268	28.4902	27.3367	28.851	29.4968	23.8207	29.2254	28.2419	30.2477	29.7107	28.6741	29.7302	26.4943	27.5701	30.0933	28.3316	27.5194	30.6554	27.2635	30.3696	29.7458	30.8155	30.1516	28.987
28.7527	27.7311	25.1996	29.1442	30.3578	31.0421	28.7309	30.6402	30.3456	27.3958	27.8724	29.153	27.5702	25.7844	23.5957	21.7012	18.5712	18.2183	12.9245	13.681	14.9241	23.7589	22.9334	24.8664	27.2936	29.2914	28.14	27.7362	28.4203	28.7555	26.0866	26.4288	29.1256	29.4976	29.9007	27.7268	28.3389	30.7043	31.7471	29.4781	29.437	29.0269	29.6207	30.2188	30.0084	34.6558	33.8361	30.7474	25.9158	29.798
30.2568	26.729	31.8368	25.1702	34.1211	29.4592	27.3247	28.7378	26.5	28.0057	30.5178	27.2704	24.354	25.7192	24.7444	18.5874	18.5603	15.3104	13.1371	13.3435	17.1243	23.8439	28.4265	27.9026	25.4883	27.4746	25.964	25.2536	23.0617	26.2087	20.8204	21.8588	26.7213	29.3977	30.914	30.9661	28.8176	27.6585	30.0443	29.9786	29.5328	33.0099	29.8366	33.9922	33.7838	34.6025	34.7025	33.1261	25.4021	26.7066
25.8324	26.5988	28.6939	30.5411	34.7887	35.1826	32.7641	30.8535	29.3293	26.4142	25.2961	24.5659	19.092	22.1413	22.0693	23.5068	15.9032	19.7308	19.4191	22.391	23.4847	26.255	27.0027	25.8687	24.2332	23.771	25.3775	23.6723	24.0205	25.3774	24.2029	25.2979	21.8008	24.0537	24.3599	26.4739	25.4431	24.3631	22	24.4857	22.6446	26.3237	24.8854	29.3419	28.0231	27.9052	27.1382	27.989	16.8807	20.2738
30.6203	30.906	29.3543	29.4274	30.8552	32.2037	28.9785	29.7786	27.6506	23.9391	21.3074	18.2468	16.721	20.6883	19.1869	19.7369	17.0148	18.496	23.1841	24.6504	23.5504	29.065	27.4324	27.5211	27.5297	26.8804	25.7762	25.6186	26.6648	27.8903	26.7659	26.8696	22.4725	23.1301	24.6116	25.4695	24.4826	22.4203	25.0047	26.0725	26.9711	26.556	24.9938	25.9555	23.5692	23.7852	20.5566	22.0843	17.0586	19.4499
24.65	31.314	30.4873	31.3558	25.8631	29.5957	30.4256	25.212	24.1984	23.2252	13.1183	11.7392	14.1547	14.0653	24.3713	22.5769	17.3039	23.0337	20.6522	23.385	27.3163	26.1232	26.9701	25.8685	25.811	27.8477	27.3103	26.0566	28.0565	25.5049	26.5233	28.4889	26.3321	25.626	22.3804	21.1657	23.3132	23.2633	26.1338	25.5768	28.0243	24.5529	25.2877	22.1838	25.908	24.1616	24.5738	21.3117	22.6611	19.9286
29.9181	27.0828	29.75	26.212	26.5286	24.043	23.9806	14.3648	16.9005	14.3239	15.2267	13.5877	16.8511	22.5049	19.8128	24.2757	24.4972	25.4496	25.0462	26.2649	28.2462	28.0094	28.5221	27.3061	27.4194	27.526	27.0281	29.2719	28.6496	27.971	29.4641	28.2641	22.6548	25.6036	22.8955	23.4917	24.631	26.8391	23.7577	27.1092	26.4462	24.5278	26.3461	23.93	24.2507	24.313	25.8814	23.6434	23.1957	20.859
25.5848	27.4428	28.6522	24.9127	23.2007	21.7111	18.0679	12.8738	14.662	17.4064	16.4005	22.868	24.6374	24.8403	28.019	28.5511	24.9851	26.6626	27.7202	27.8334	27.2948	27.4992	26.8948	26.2512	25.6409	24.8649	26.7266	27.3938	25.7449	24.9179	27.2501	29.1126	21.0032	25.4947	24.367	23.75	24.855	27.3636	27.2837	27.6092	24.401	24.505	22.7129	23.1242	24.2185	25.2555	22.723	23.9134	25.2465	21.6749
26.7137	25.7564	26.5898	25.0523	19.3417	13.2798	13.3878	15.565	21.1363	22.8341	24.3738	20.806	25.5781	27.3581	25.369	27.4896	26.1476	28.9505	28.2672	27.3525	27.9156	27.1933	27.4159	26.0361	27.43	26.2094	25.8058	25.153	26.7302	28.5509	26.4832	25.8849	23.9718	21.6934	23.8751	25.6587	24.8051	24.4681	25.8528	25.2243	25.7166	23.9907	23.8487	25.825	25.0363	24.3386	24.0029	24.7498	24.1944	24.6213
23.6829	24.7474	20.8369	16.1836	12.0148	14.6381	20.1683	23.6355	27.2865	26.0561	26.877	26.1554	26.2113	28.0815	24.7963	26.3026	25.5687	25.3123	27.1638	26.2424	26.2623	28.9569	26.2619	28.3855	26.8122	26.8281	28.0258	27.477	25.9168	25.9014	26.0868	24.99	22.6934	24.7629	26.6593	24.6078	23.8945	24.1461	22.9033	26.5333	26.6119	25.5749	25.2261	23.0883	23.8259	24.3346	24.0369	21.9657	23.7642	24.5501
23.2233	19.6418	13.7594	16.8537	17.819	18.2319	20.1717	24.5286	26.1485	24.1189	27.3386	25.3228	26.576	20.4825	24.741	26.0979	25.352	28.1208	26.8289	27.4145	29.2541	27.721	26.1702	27.9364	27.7052	26.8412	26.7991	28.4576	30.5447	28.4201	28.7678	30.6114	26.4016	26.4969	23.9692	24.9071	25.7	25.5487	25.3292	25.8449	26.2666	26.5005	25.7513	23.678	25.3241	26.5248	23.9596	24.8924	22.6034	24.3341
18.7654	10.2457	15.6431	17.2218	24.3268	23.7599	26.4643	25.9849	27.4854	27.8257	26.1792	24.8481	25.319	25.0098	26.1655	25.7539	25.0738	27.7509	29.2001	28.0024	27.0537	26.0416	25.528	29.0397	29.1926	24.5255	27.7575	28.1912	30.0561	30.0424	30.4564	25.7046	28.6418	27.0481	25.2079	24.1461	22.8488	25.7404	27.2928	24.5198	25.6895	26.6474	25.1229	25.446	25.2604	24.4814	26.0536	26.9749	28.7705	27.151
13.6022	12.7287	12.564	18.9331	23.9236	25.927	25.9587	27.2679	27.9792	25.2385	26.0768	26.0254	27.0346	27.7448	24.408	28.5667	26.4786	28.5501	25.8191	27.2654	28.5366	26.9126	27.5469	27.9464	27.452	28.8291	27.3353	31.0331	30.4679	28.1666	28.5087	29.3927	25.1209	25.0153	25.3933	23.0077	24.0593	26.8619	26.1693	26.2656	28.6389	27.272	25.4728	24.5684	27.0075	28.6821	28.6916	31.7576	26.0226	26.5194
14.5906	16.2475	18.8494	21.5908	23.9786	24.1733	26.5299	25.8381	28.9438	26.745	27.0704	27.9435	27.3576	25.1277	25.5336	26.271	27.2724	26.7786	28.8897	28.8903	27.3659	26.6317	28.0904	26.3148	27.4698	27.3352	27.5661	30.5168	28.7056	27.3055	26.4693	24.4378	21.9111	23.4771	24.7268	27.5205	25.8324	26.7226	27.391	27.1153	24.9444	26.7099	25.1058	27.4582	27.1941	27.0518	30.1894	28.1	21.2362	23.357
18.9251	23.4707	21.8644	20.4607	24.7072	26.6565	25.5342	27.5021	27.1134	27.358	27.197	27.4958	27.5231	25.1445	27.6452	26.3692	27.0794	27.6267	26.5367	29.6663	27.4542	28.3977	27.7204	28.4764	28.2312	28.7265	28.565	27.4242	26.5084	28.2971	25.8946	26.7635	23.7665	26.0478	26.6925	26.3742	25.6504	25.7942	26.5542	26.4133	26.02	27.764	26.6506	24.0019	26.8697	27.3076	26.9137	26.2911	21.8553	22.1596
22.999	24.0927	23.8376	25.1735	26.122	25.5093	27.5686	26.483	26.4174	26.422	26.8491	26.4007	25.8002	27.1345	26.6093	23.6199	24.2713	28.3745	29.2166	26.4327	26.2668	27.5188	27.6488	29.9583	28.2494	27.8075	28.4745	26.0057	28.6471	25.309	27.3306	27.2656	25.6879	24.5566	23.7914	22.5481	23.9401	25.495	27.7262	28.1727	26.8152	28.0725	24.1199	26.9158	27.2736	24.4851	25.3716	21.9819	22.3683	22.2867
24.7231	24.5112	23.2133	22.2006	24.0272	24.7591	24.2327	24.2162	24.314	26.9216	24.4882	27.8128	26.582	28.9654	27.976	27.2224	27.2845	28.0573	28.9605	28.4237	27.5456	26.3679	28.0986	28.1185	27.5645	27.2296	29.2228	26.9397	27.4963	27.1037	29.231	27.4046	28.5809	23.4636	23.3994	24.9539	26.7304	24.4375	28.4082	29.6355	27.1031	26.6161	25.7961	24.8327	25.7531	25.0215	26.7959	25.5947	25.4786	22.7537
21.6997	24.6643	25.4554	26.6004	23.1835	24.3169	24.2624	23.3126	23.2431	25.8271	27.4741	26.0141	24.7308	28.6687	25.5826	28.3456	26.6101	27.5493	26.4667	26.0043	28.8275	27.3786	27.6111	27.3606	27.7234	29.0313	27.7833	27.6328	25.4762	25.3101	28.0638	26.6121	25.2505	25.6703	24.6957	25.5735	26.5734	28.7915	31.0482	29.4242	27.6265	25.5618	23.9863	24.593	28.2499	28.3181	26.2898	28.5449	25.4784	25.7611
24.6161	26.4067	26.6937	28.6113	26.0114	25.9263	27.364	26.7599	25.795	22.4535	26.2403	21.4756	24.1445	20.9537	27.622	27.2708	25.9151	27.6518	27.919	29.9095	27.7964	27.5116	26.0832	26.7671	27.2056	24.1241	25.6054	25.6878	26.8307	24.7158	24.7699	25.2435	26.4132	27.1303	26.2861	31.9271	32.1657	27.3148	26.1464	25.0248	24.4936	23.1724	23.1832	27.3425	28.9875	29.7523	26.4244	25.9131	22.9937	24.5856
24.8325	26.8955	26.1889	26.1168	24.3386	25.3664	27.9779	26.7371	26.8062	27.7326	24.2716	23.6096	23.5368	25.7683	27.7257	26.5984	21.7278	22.0784	22.6762	21.1319	23.3229	24.4204	24.5248	25.0442	24.6166	24.8341	21.9395	22.3315	22.9565	25.2089	22.3176	25.4814	25.1722	26.3874	30.3317	32.0722	27.5746	28.1171	25.6533	22.9356	22.9946	22.2462	25.2051	23.3329	25.2973	25.9657	24.336	26.7878	24.4621	27.8681
23.8812	24.5921	23.5551	25.1554	26.4778	26.1527	24.3084	26.2163	26.7305	27.0234	25.32	25.2419	27.425	28.6194	28.5284	26.2701	24.9459	25.5419	23.0469	25.4543	24.0111	23.2585	22.2447	21.7611	23.9256	25.351	24.9081	24.2943	22.805	24.6668	24.3544	25.1236	30.6851	30.3307	27.0873	25.1636	22.8831	24.2172	24.5498	22.429	23.9167	25.7499	25.3655	24.8821	24.7965	26.3787	24.6767	26.176	27.7913	28.805
24.6095	24.5982	23.0956	27.3676	27.3504	27.4585	27.3849	26.6266	26.0237	26.6457	27.9553	28.9634	30.6354	28.7931	25.065	24.9596	22.6839	23.8808	23.5787	24.6386	24.5312	24.9839	23.882	23.1727	25.2214	25.5964	24.526	23.9953	23.6942	25.9729	26.8248	27.8819	27.3625	25.6933	22.3752	21.1351	23.6167	23.4459	21.6958	22.2117	24.0804	25.1769	26.2858	27.1442	26.9174	29.3385	29.1974	27.5935	30.1967	30.5143
25.357	26.7778	25.592	28.5945	27.8921	25.8285	29.2525	27.4359	27.3033	28.856	28.5723	31.3272	29.567	27.1359	25.8385	25.1331	23.9707	23.5189	23.3282	24.7743	27.6248	23.5648	24.0605	23.2528	24.6856	25.8583	25.2828	26.0823	26.2443	26.5924	28.2301	24.2009	26.2814	24.2474	23.9981	25.2279	24.0726	25.4853	26.0598	25.0863	23.6568	25.0895	25.1598	26.7076	26.5495	28.3077	28.045	27.9377	30.5137	29.7828
23.8297	26.1274	25.9406	27.4602	26.6085	26.5123	27.4213	28.8141	29.5527	30.505	29.7347	24.557	26.0101	26.8604	27.291	24.9867	23.4084	24.4837	23.7661	27.1121	25.0681	25.8854	25.2668	25.1226	25.0634	26.3966	26.1611	26.4107	24.3548	25.2285	24.7699	24.4275	21.6494	23.0894	23.8546	24.1316	26.3176	27.9048	27.7229	25.1783	24.2841	22.7209	25.0702	27.3667	28.1916	26.2149	27.2208	28.5501	30.1683	30.6296
28.9147	26.6643	27.0093	27.5875	26.8923	30.6737	27.9889	29.5222	29.0018	28.925	27.9358	25.8692	27.5863	26.0978	25.3693	27.4623	25.3586	24.5342	24.9946	24.9658	25.8088	27.1837	25.974	25.7835	26.538	28.5745	25.3408	25.8215	24.0259	22.4816	18.4547	21.8647	25.2947	24.9924	25.8765	27.4142	24.6696	24.935	26.3605	25.366	23.2963	22.9675	26.2078	27.1586	28.0186	27.3586	29.3926	28.4342	30.2945	30.1928
25.0851	23.5805	25.843	26.4046	28.0316	30.7704	29.0236	28.2079	27.2555	26.8481	26.6465	24.5514	25.2169	28.4125	27.8558	27.1433	25.9265	24.151	26.7501	26.77	24.813	25.5148	29.7351	28.5328	27.9694	25.8623	27.5009	25.0074	22.1931	21.2447	21.0403	21.2758	23.4169	24.3831	27.852	28.4456	27.162	25.3008	20.9859	19.4273	14.4113	19.8269	24.9937	27.6169	27.7903	27.0198	26.5595	27.106	28.0332	28.1953
22.5372	24.6234	28.9008	30.1299	31.0146	29.5838	27.6287	26.1552	27.0461	26.3677	27.2255	27.8445	26.2366	28.82	25.3814	27.0296	23.8028	23.3126	25.519	26.6033	25.9502	27.0145	26.0456	26.8758	23.03	22.2222	21.7689	23.5046	24.4613	24.665	24.2805	23.4015	24.6984	27.0951	28.2142	29.1422	27.5207	23.8926	22.2153	17.4331	16.2845	19.3877	25.4207	26.7602	28.4487	27.9663	26.6908	26.1528	30.1079	29.3068
20.7635	23.7809	26.5142	25.9629	25.9315	27.4883	26.7336	26.5487	27.1068	28.4365	27.7966	26.557	26.6439	25.9696	26.3991	28.5458	24.0622	25.503	26.2445	26.6147	27.4615	26.6902	25.1768	25.5342	23.5607	20.7522	20.6395	24.0281	25.266	25.3846	27.4964	25.0876	26.7611	28.8647	28.6125	27.7413	28.0025	27.1076	22.016	18.4138	17.9202	22.266	23.2341	26.5719	26.2762	28.752	25.788	27.615	30.0471	30.3142
20.5987	24.9918	26.0296	25.0202	26.1828	26.2525	24.9718	27.0488	26.4566	26.7449	26.8749	26.2921	25.8058	26.0103	26.1498	25.3761	23.4496	25.4601	25.6742	26.7687	24.4706	22.374	22.416	22.2521	22.6305	21.7961	24.8195	25.7082	24.8399	26.3513	26.5016	26.2918	28.9644	29.7601	27.3784	26.8955	26.439	26.9626	26.2815	23.9593	23.944	24.4343	22.4004	22.4941	23.8852	25.9153	27.3484	26.2959	28.1633	29.944
22.2776	22.1713	22.4268	23.6273	25.7593	24.5971	27.5683	27.1433	27.6894	25.7197	28.9916	26.0669	26.6115	26.8493	28.7672	26.5764	23.6111	25.7398	25.6109	22.3581	21.8791	19.0487	22.3529	27.3097	26.8456	24.2002	22.2151	25.5429	24.7727	27.089	24.6437	25.7687	29.8125	28.5232	30.1491	26.2654	26.8947	28.1212	26.8162	25.654	23.6046	24.7457	22.2853	23.8439	27.2456	27.3909	27.4746	25.1091	28.3141	29.9814
25.3435	27.4028	27.2666	25.9547	26.7921	28.2586	27.8847	27.8998	28.064	27.6844	25.8799	25.4745	28.6149	26.5027	27.4171	27.1929	24.6304	24.294	22.5011	21.9078	23.3063	23.6732	28.1687	34.4655	27.9685	24.9048	23.3551	22.1026	24.4046	24.8115	26.9788	26.3676	28.8097	27.8989	30.1225	27.5441	28.115	27.6613	26.1452	27.2587	25.617	23.4993	19.6789	23.2167	23.9955	25.1839	28.3806	29.3634	27.1734	31.5205
25.3707	25.9216	26.1954	27.7358	25.8599	24.7942	26.3719	27.6382	28.2325	25.4122	28.4163	28.3125	27.5769	28.9777	29.3265	24.738	24.1899	24.2254	22.5979	24.9502	23.7266	25.359	27.9388	25.6003	25.2802	23.7274	24.3573	23.5525	25.518	25.3538	26.3344	26.6004	28.815	28.1754	30.2121	28.4075	27.8978	26.8885	26.3624	25.3964	25.9733	22.7003	15.5279	19.3922	23.1071	24.6013	27.6366	27.3178	29.0063	30.0352
24.8998	25.5867	27.4002	25.524	28.302	28.4543	27.0924	25.5912	28.133	29.5235	31.3854	31.4667	29.9346	28.4421	25.7838	28.2534	25.2391	26.3099	24.7687	23.4495	27.0763	28.2621	26.4127	24.5234	25.8087	22.1785	21.899	22.848	24.0184	27.649	24.9573	27.1883	26.3985	26.0154	27.408	27.2099	27.0795	28.185	25.421	25.3644	24.5978	19.8929	18.0992	18.4615	19.2782	23.4092	26.0543	27.01	29.6068	29.2856
27.9789	24.5458	24.7745	27.2494	26.9206	27.2889	26.2988	25.6977	29.0372	30.6648	31.8206	29.8897	24.4204	24.5949	25.4075	26.0586	25.8902	24.6936	26.2563	26.2817	26.9583	25.671	27.2225	27.3805	23.9301	22.7997	16.9549	22.192	23.6961	25.4401	25.2186	28.0869	25.0765	25.2236	27.2316	28.4443	25.6656	27.111	23.6083	24.7128	26.6146	22.7334	19.0822	19.8385	20.2396	22.0869	24.4807	25.3006	29.2741	28.5261
24.9789	26.8368	25.0045	25.5042	25.2313	28.4318	27.7271	29.4603	31.6323	32.6862	27.0666	25.1494	25.2539	24.6105	24.0354	25.5898	22.1466	24.3126	24.5827	25.7799	23.197	23.5315	24.6823	22.7014	22.1999	20.4884	14.5725	17.0005	22.9893	24.2165	26.2566	21.3897	23.8153	25.5241	27.0968	25.0339	27.474	26.7741	26.6671	26.4374	23.7732	21.88	28.6416	27.3516	26.1507	22.8631	27.0668	21.4122	27.8383	27.1594
20.8405	26.4218	22.5949	28.8107	27.3861	27.3745	26.0275	30.7152	32.605	28.19	26.4045	26.124	26.4944	26.5443	27.641	29.0757	21.8251	26.8049	25.8422	26.0751	26.9569	25.5005	27.8154	29.7008	22.2499	26.5717	23.0885	23.4826	24.5892	25.2252	26.1092	27.5512	22.5807	29.9984	27.7306	27.8307	24.8256	26.0541	28.5272	28.7347	27.9804	24.9457	30.0954	27.3548	26.5347	21.4383	24.0913	28.4458	26.0211	28.7627
28.1094	29.3987	28.5933	27.6908	27.9671	30.299	27.0979	28.1431	32.0833	29.0845	24.8286	25.2128	27.2299	28.7273	28.1071	28.3906	27.7776	28.8743	25.7077	24.7243	25.2915	26.4616	29.9592	28.9107	27.3471	23.6352	24.4733	21.948	23.93	24.3928	25.8379	27.0067	29.0019	25.9371	25.0555	26.7504	24.792	25.8923	28.0898	30.099	30.7603	26.0616	24.9431	23.8417	23.8808	20.3013	23.4668	26.4952	29.7285	28.9006
31.9139	30.1723	27.3569	28.1007	30.4322	30.8344	29.5988	27.7238	30.2625	31.1396	28.3313	26.2888	24.3649	27.8654	29.1881	28.3962	25.1173	30.3149	26.7619	27.101	28.5985	28.3317	30.3013	32.0066	28.4031	27.3454	25.7246	24.2474	22.1587	22.1088	25.4913	24.3374	26.1394	25.3933	27.8944	30.072	29.8341	30.5828	28.318	28.168	30.3162	24.5211	24.2265	24.3399	16.7371	21.8195	24.5873	25.3496	29.2109	28.5625
31.1945	32.2498	28.0248	30.3997	28.3798	28.2201	30.2098	26.7214	29.1613	32.233	28.7855	25.4287	24.6194	25.9029	27.8741	28.8303	28.4466	24.1993	27.0667	29.2684	29.881	29.0004	30.568	32.1392	29.3854	26.0952	25.1381	22.1353	21.3054	18.366	22.918	23.0483	26.8083	26.2655	26.6539	28.9066	30.6983	31.1376	30.9833	31.5802	26.7001	28.2724	26.9495	26.543	22.3701	24.203	24.116	23.6302	25.7071	27.1173
27.874	28.9775	29.8234	29.53	30.0587	30.0096	30.4353	29.8029	28.0463	30.3195	31.4486	30.8279	25.929	25.3359	27.3363	28.1487	26.1339	27.5315	25.8683	30.311	29.261	30.5794	29.6635	29.296	29.0064	27.0211	22.0303	21.0406	18.2789	18.384	20.6496	24.4436	24.677	26.5367	27.0204	29.2374	29.497	30.5372	32.4527	30.4932	31.4472	29.5468	26.9865	25.7234	24.2959	26.7182	28.7955	26.1702	26.5685	28.0301
28.7831	27.631	29.3544	31.2528	28.1826	27.8402	29.9151	29.2948	29.353	29.6975	30.9792	30.7643	22.4477	23.2568	26.7192	26.0477	23.5345	27.3603	29.2002	28.6569	29.9599	29.3095	29.4837	30.3553	29.3158	29.4618	26.0331	19.5906	20.3078	23.7287	22.3059	22.2452	23.0765	26.4962	27.7334	25.5952	26.2843	31.6963	33.6921	30.4457	31.2704	27.6151	28.0347	27.8079	28.354	27.2022	26.1141	22.6641	23.8792	22.7828
29.8945	30.2724	29.9986	29.3846	29.7048	30.1741	29.325	30.2509	28.733	27.5852	30.9783	30.246	24.1021	20.6237	23.7075	28.2591	28.4883	29.0022	26.7078	29.3956	30.1008	30.5287	30.1845	29.8599	28.9004	29.4646	25.2351	25.8102	21.8337	23.8065	24.1188	25.9154	25.7327	26.1071	28.7832	26.8512	27.5073	28.6322	30.2685	31.6606	29.9397	29.5687	29.1446	27.8731	26.546	27.2217	21.9055	19.1823	18.5539	24.9752
26.5121	31.4707	30.2545	30.3088	29.6766	28.9133	29.3629	29.7378	28.6514	28.829	27.9444	29.8702	26.7044	20.8436	26.1351	26.5287	27.7134	27.3529	29.0533	27.4457	28.119	30.4676	31.1666	30.0495	29.8544	26.7886	28.3763	28.1992	29.0173	26.5887	24.9382	22.7509	23.7259	25.7121	26.1036	27.4354	26.1179	27.8849	31.4536	31.7257	31.3791	29.1407	28.7365	28.4414	30.2115	23.5013	19.9166	17.9998	19.972	26.2034
25.2859	27.375	27.0807	31.0628	30.9489	28.6605	30.1591	28.8075	28.6751	28.5573	29.9674	28.7968	30.0914	26.1248	24.3435	25.0869	25.6239	26.23	27.2376	27.5011	28.5024	30.7994	30.3187	29.9784	30.8251	29.5454	30.6142	26.8485	29.1178	26.4136	20.6459	18.7321	23.6091	24.8149	26.7245	30.0064	27.5084	31.3801	31.87	28.5069	30.0726	31.9237	29.3035	27.9338	28.0628	25.7893	21.4888	20.5445	25.9997	25.485
28.751	29.8476	26.6463	26.6429	29.5875	29.7655	30.2601	29.9493	28.679	28.4523	28.5547	30.8286	31.2791	29.153	27.3848	26.0797	24.4843	23.6079	27.2481	28.1479	28.7891	29.3999	29.2971	27.8486	28.345	27.1698	29.3625	26.4565	25.3273	21.7554	20.099	14.5732	19.3896	23.8434	28.1891	27.4222	25.9304	29.4015	29.5832	28.7172	31.1086	30.3121	30.3737	28.9896	28.192	26.9381	24.4094	26.6686	25.685	26.0935
30.1986	30.6087	25.7587	24.9093	27.8779	30.1007	29.3659	28.3044	29.5792	28.0818	26.8523	28.2716	30.2254	29.3594	25.525	23.6247	20.9582	23.9801	25.7845	27.3796	28.7041	26.8038	30.3367	30.1781	31.5439	26.3798	26.9229	27.8282	27.7102	25.9564	20.4753	17.875	23.0292	21.6149	25.0376	26.5705	24.0782	28.3616	28.9228	31.5085	30.348	30.51	31.2212	28.0161	28.9877	27.7009	27.4411	28.9512	28.3477	26.1149
28.7362	30.5991	30.6768	29.0015	28.3538	30.7695	28.8399	28.9268	27.1596	28.648	28.9108	28.6288	29.3895	28.7594	23.7126	16.9749	17.8705	19.7229	23.728	23.0585	25.455	28.5779	28.4822	28.4607	26.8866	27.0744	28.1687	29.9335	24.4916	23.9344	23.0662	22.9948	23.722	22.5721	24.8834	26.3605	24.9966	26.0719	28.8552	28.8763	29.4268	30.8749	29.9668	26.8708	26.7726	26.4105	25.718	24.4886	25.1849	23.2863
25.5187	27.1517	29.7806	28.5286	28.5845	29.2412	28.0332	27.6766	28.7495	27.6504	27.3689	27.9015	26.913	28.0962	23.7728	16.1312	19.1934	23.6474	24.9886	25.4946	25.9832	26.9766	26.867	29.1098	27.2554	30.8395	29.3509	28.115	26.7891	28.4709	26.7984	26.0096	26.2566	24.8735	22.9084	25.0348	26.1138	25.839	27.5792	28.8351	31.181	31.9656	29.1818	28.5351	27.6876	27.3257	28.0217	25.4805	23.6908	16.6506
22.6115	26.1696	27.7938	29.743	30.2932	28.9889	29.6284	25.6505	25.5594	26.8623	28.9302	29.3747	28.5954	30.4725	27.8358	24.5169	23.4475	25.7646	22.2295	20.7281	25.423	26.4824	29.078	28.3883	30.3996	33.5142	29.2006	28.4668	27.918	26.7489	26.1539	23.3303	24.0357	20.465	22.4707	27.3292	31.9859	31.3391	27.6057	28.9068	29.4187	29.2004	29.3662	28.1379	29.381	28.0943	26.5909	27.4379	24.4621	22.1488
25.6988	24.2524	27.3646	29.8672	26.4306	27.8503	29.03	27.2471	26.9463	27.4536	26.541	28.9171	28.6692	30.1223	30.2903	30.4782	26.8677	23.6351	22.3229	21.2461	29.0559	26.224	29.1807	25.901	27.8686	25.7866	26.61	26.2425	26.8375	26.6966	27.9512	21.9114	22.4397	22.0882	22.4925	27.2102	28.2256	26.8438	23.4313	28.0479	29.9069	26.0128	25.1878	27.7782	26.9711	26.7728	28.6606	28.8412	27.7265	28.2525
25.1333	25.554	24.309	29.1616	30.0351	28.7106	27.9251	29.0574	25.9057	26.7263	26.2084	26.9452	26.8894	27.5517	30.5356	28.8593	24.6225	24.1274	23.8398	26.0871	23.9329	26.4793	26.8922	23.6483	26.851	21.5378	25.3566	27.34	25.2463	27.2494	35.3156	28.3813	20.7883	17.5966	23.4887	24.4547	24.4146	26.3582	28.3375	26.0175	26.9636	27.9589	26.9397	27.7966	27.9649	25.9227	25.18	22.9953	29.0317	32.6774
22.5597	24.2009	24.1869	26.0478	28.7176	27.8791	24.8238	29.3976	27.9903	25.7951	28.6466	30.8237	28.2628	27.1064	32.5569	32.5606	20.0855	18.716	13.9151	19.5595	27.09	29.7905	22.6946	22.9665	23.1863	22.5756	22.9203	24.2401	24.4244	22.6777	22.6116	23.7049	13.2129	14.7178	15.9786	16.6677	18.5151	18.5758	18.0235	16.5895	16.6929	20.4322	20.9861	20.648	19.9817	20.2978	18.9342	21.2567	18.5039	21.2431
26.2747	26.1442	27.0494	25.5947	25.7692	28.3563	27.4136	28.7145	27.9338	27.8494	30.6287	32.0852	30.5154	26.8157	29.6023	28.9138	17.9893	15.653	15.2153	17.8895	20.2341	22.2904	23.3616	24.6616	24.3041	24.2556	24.1498	24.3869	24.8795	19.6642	21.1988	20.886	16.9544	22.1459	20.6143	20.6212	19.4298	19.5383	20.1872	19.4643	20.5796	18.919	21.9162	23.4008	23.4339	24.5251	24.7981	21.9468	22.7096	21.9333
25.8802	23.835	25.9467	27.2624	28.339	29.6437	29.2505	26.9954	28.758	32.3297	30.643	30.7547	31.1051	29.4939	29.8177	31.1318	20.8513	18.5515	19.2356	21.7872	19.2601	22.6457	22.3814	20.9352	24.0743	24.6879	24.7428	26.0354	24.5362	26.6283	25.4418	20.4122	21.0419	22.9103	21.2444	19.5207	16.0299	17.2874	19.0354	19.6353	22.6752	22.1732	24.694	25.2131	24.6784	23.1582	24.4132	25.1146	25.8371	21.598
27.4631	26.3972	26.4016	28.4532	29.217	29.6358	30.0952	28.9879	30.0044	30.5057	31.079	29.949	31.6309	31.5219	29.2684	33.26	24.0705	24.1847	21.5575	19.0209	17.3357	18.5204	20.4136	21.7475	24.0932	24.8983	26.5746	24.5296	24.3988	28.8268	26.433	23.9798	21.0795	21.7371	18.5139	13.7151	10.6315	17.8727	18.7812	22.1772	18.7973	23.2362	24.8839	25.8307	25.7574	22.5994	23.5921	25.1241	25.3672	20.689
27.8224	27.3553	26.8574	26.2473	27.7286	28.5163	30.2659	29.7217	30.1374	30.1178	29.9341	30.4484	32.1506	29.4752	27.2779	27.4607	24.4332	25.4386	22.6356	20.944	17.8377	19.4191	23.3652	24.2983	25.3884	23.9169	25.8152	26.9594	27.0712	28.3965	25.6632	25.9148	14.4489	14.0037	10.2699	10.4802	11.3418	17.3621	16.9346	16.8386	18.1003	20.3938	21.8573	22.3227	24.5651	25.4251	24.4958	24.8171	22.9327	22.9567
23.6727	25.2642	28.1477	26.4663	24.7014	26.8775	28.9366	29.8057	30.7892	30.3546	30.4188	29.0443	28.6998	28.7071	28.0707	29.2885	24.4741	25.1972	21.2858	18.8031	16.8474	21.1086	21.5851	22.7623	21.4709	21.2972	26.9301	26.6769	26.1986	26.0119	27.9114	23.3884	11.5551	16.8886	19.7787	17.0735	15.9992	17.6498	18.2184	17.8374	18.3332	22.6505	17.9574	25.0531	24.2228	26.0841	25.8429	21.4628	24.0188	29.2812
24.7711	26.0044	26.5654	25.5219	28.5745	27.9159	29.5525	30.0516	31.4282	30.2129	30.2383	28.728	28.1183	30.3668	29.4239	27.988	24.1151	25.5676	21.5017	13.3016	15.1688	19.5156	17.1502	18.7285	21.5524	22.1497	24.0346	25.8885	26.449	27.1237	27.4091	25.4285	23.8634	24.4283	27.5171	24.8786	19.9221	19.5336	20.1493	19.9434	21.8872	23.4994	21.5981	23.7863	25.6271	25.8803	26.9204	25.5769	26.4679	22.5974
25.2487	26.2106	26.6543	27.123	27.5109	25.6807	28.467	30.0159	28.9251	30.1081	30.3066	31.6186	28.0512	27.9447	28.174	27.2799	22.2092	26.0238	26.3937	20.9896	20.1346	17.5341	15.5501	18.4458	23.5358	26.249	24.5378	26.2068	25.1327	28.5892	24.4377	20.3458	23.756	26.8205	21.8442	19.6263	18.2896	20.0046	14.1674	16.9741	18.9094	23.6223	24.9099	21.8397	24.7516	25.499	27.1902	26.3769	24.4465	21.948
25.9657	25.6749	26.0951	24.1777	26.2296	26.7241	27.6619	28.6031	29.7544	29.4399	29.7034	30.8968	28.5949	27.2567	28.8931	28.6376	24.2803	25.7898	26.6076	24.7113	22.9766	21.3124	20.3717	22.3338	23.5746	25.4042	23.0574	26.0125	25.7836	27.396	26.5439	26.315	18.1321	20.9832	21.5313	20.6366	18.2486	18.2365	19.4806	19.3092	20.778	21.1782	21.0921	22.6445	22.0678	25.8962	28.9251	28.9953	24.0197	22.2631
26.9667	25.671	26.5871	26.0788	26.6288	27.4641	27.9954	27.8096	32.2474	30.1181	30.7004	29.5988	30.6017	27.8915	31.3604	28.5898	23.4439	26.0338	28.8187	22.9073	23.981	22.1672	21.9676	22.0688	23.3128	21.7093	20.5563	23.7977	26.0828	28.0801	26.6051	29.5288	18.6438	23.1543	27.5209	22.0731	14.0927	13.5391	16.3065	15.7498	14.7886	14.4348	17.441	21.6761	22.1698	25.8377	24.9039	27.7352	25.9997	23.0638
29.54	28.643	31.3599	30.3364	30.0363	26.6934	28.4579	27.9508	29.3296	28.8944	29.5546	29.8818	31.6707	29.8105	28.2444	27.1066	24.3095	24.313	25.8526	25.1891	23.3122	17.2855	14.5527	18.0608	17.4156	14.3436	18.2668	23.5859	25.966	28.026	27.7107	28.1324	23.1888	19.0071	18.078	13.4921	13.6578	10.43	13.2839	10.1915	10.9728	12.1033	13.4234	17.74	21.1721	27.297	24.8526	25.5593	25.276	22.9296
30.3625	30.6227	31.1083	28.4411	27.7165	26.4478	25.6998	26.0713	29.8051	30.3331	29.6125	29.8112	29.4766	30.7424	28.8981	29.542	23.2558	26.1838	24.1132	25.2248	18.1933	14.1199	10.8051	11.8356	11.5141	16.2478	19.6715	22.8371	23.0899	27.2683	28.5743	27.0072	23.7679	20.0711	18.2728	13.9296	14.5099	17.709	19.962	18.513	14.1245	15.2982	18.9901	17.9664	23.2179	26.916	25.7136	27.1501	25.5806	24.417
29.2562	31.8584	31.5499	28.9099	28.0425	26.5791	25.2498	26.7499	29.8604	29.3572	30.0204	31.0451	31.3329	31.0513	27.2735	26.7826	22.674	24.2179	22.4339	25.3555	20.8605	17.9358	15.4306	15.5458	19.8134	28.4316	34.4415	25.0815	22.0393	28.333	26.1773	30.7669	19.5878	17.4208	15.8898	19.0033	22.3946	19.5896	19.8127	18.5884	17.6355	17.9218	20.8438	24.3294	27.5504	22.0933	24.2824	23.9449	23.1978	26.0117
30.8348	31.3741	29.8765	27.741	26.9837	26.0736	24.1136	26.821	26.8239	29.8684	29.9806	29.1079	30.2457	27.6245	28.5061	24.9744	22.4341	23.5501	23.9468	24.0791	22.8572	21.0295	20.0755	22.2628	25.9406	27.5167	25.1849	22.7708	22.5314	26.4801	26.3749	25.7098	19.3434	23.3577	23.1426	24.4545	23.498	17.1614	16.0672	18.1202	15.6616	20.6408	29.7744	32.1675	22.0788	22.8627	22.7197	24.8194	23.8059	25.4572
31.6883	30.1326	29.4195	27.4197	26.4072	31.0987	25.3341	24.1547	28.7725	29.0819	28.5797	30.6912	30.9232	29.4927	28.8988	29.2542	22.6549	20.8373	20.7339	22.6073	25.0157	20.5393	21.2927	21.8472	19.4041	19.799	19.1793	19.937	26.0961	27.6209	25.7284	27.0595	23.0809	22.374	23.1435	17.777	15.3293	15.6951	14.4406	12.7996	15.3257	23.6958	24.9718	23.0433	21.1541	22.8911	23.6092	22.3589	23.1198	24.73
32.8124	32.4044	29.7417	28.4746	31.3892	30.5235	31.6426	29.6028	24.9501	27.6916	29.5484	28.9594	27.8535	30.2623	29.3244	37.2027	22.0795	19.3189	22.7935	25.0329	25.3069	24.574	21.3161	17.0606	17.0517	15.9108	18.729	17.977	23.6114	24.2083	22.7163	21.1376	19.8171	19.9574	18.3871	13.7143	11.9353	12.3449	18.9442	13.0672	15.8232	19.066	20.0593	21.7807	18.3649	18.2564	23.0759	17.0058	21.9201	24.2742
25.1667	26.7006	25.093	25.5765	23.3257	23.6471	24.8925	23.0061	21.6704	22.8418	24.7674	22.2552	25.5777	26.4456	31.0004	24.5202	20.7884	17.9341	26.7719	22.014	23.542	22.8219	20.6639	13.4108	11.3697	11.7884	13.6798	16.8247	21.0675	22.4926	21.4789	22.6251	18.3953	22.8516	25.1695	15.8097	17.8187	22.2212	22.7688	23.3842	22.7228	18.403	17.8829	16.7538	17.6079	21.35	20.0916	23.6155	18.8089	22.3101
29.0615	26.0436	26.5322	26.7964	25.555	27.7611	26.3589	23.8666	23.5812	22.9939	24.2698	24.8133	21.7057	22.3919	28.433	28.6873	22.0085	22.4981	28.25	24.4049	24.9636	24.2573	22.8281	14.0405	13.2464	13.7134	17.174	21.3662	21.4234	23.6788	25.5756	25.1496	27.422	25.2146	19.1561	22.9529	21.8382	22.5306	24.2222	25.1059	24.6029	22.507	20.8497	21.1882	22.2922	25.5711	25.5821	24.2484	26.1478	28.1534
26.8536	27.1536	28.1572	25.1783	24.9794	25.4565	25.1351	26.376	20.9356	20.9535	23.8642	25.6953	23.8671	23.4245	25.2958	27.1556	23.547	23.1998	27.7551	26.5495	24.7727	23.0698	25.6894	19.1413	20.001	19.1989	20.022	21.3205	23.2794	22.1158	24.7031	23.5612	29.203	27.4425	23.7742	23.2379	25.282	25.143	24.2153	20.1993	23.0721	19.6397	18.208	24.7428	26.9843	26.9694	24.0502	23.3294	25.9228	26.6161
27.7733	27.7297	26.0698	23.5541	26.6042	28.3089	27.7315	23.6055	23.3398	23.558	24.4659	25.9427	25.594	23.3468	24.2348	29.0306	28.2713	23.1064	26.3439	26.8746	25.1995	27.8637	25.3001	24.2765	23.6675	23.1849	22.507	21.2159	22.1786	22.01	20.6896	25.5615	27.2668	27.173	25.3975	26.1742	22.7852	20.1234	20.8452	20.6978	21.628	18.7672	20.9418	24.9489	24.0594	25.5066	24.98	25.1881	25.5221	27.9313
25.5062	26.1206	29.0805	28.782	29.2898	27.6324	27.6238	30.1438	26.7671	21.7635	23.8063	24.5617	25.0763	25.4943	22.5274	23.9074	22.615	25.9838	27.4665	25.5381	25.8499	28.9672	28.1729	24.2114	21.707	19.5896	19.5586	18.1732	20.4571	21.2506	23.5995	25.6103	25.9573	26.4099	24.0018	24.1855	24.4203	20.6593	21.0284	23.8393	22.3787	20.3106	24.344	24.7821	24.1505	24.4957	23.8565	25.7174	25.321	27.0075
25.8544	27.2102	26.496	29.5308	25.6114	28.8671	28.6433	26.0174	26.7416	24.0673	23.4175	24.7985	24.785	23.0304	23.6783	22.6122	23.7342	24.7623	25.2549	23.5262	25.5772	27.7224	26.2201	26.0424	19.2626	14.8111	11.9942	15.3832	15.7293	18.9914	23.9633	22.1221	27.5808	27.7492	23.3585	25.0586	23.6701	24.0547	22.3903	22.3167	25.9673	25.1125	24.8517	26.1377	23.5161	25.214	24.8761	24.8028	19.8355	26.3767
26.3406	25.6243	27.6259	26.815	27.0474	25.5839	25.5799	27.6973	25.8572	27.6044	22.5181	23.4072	22.5903	25.2073	25.1952	24.7587	25.7085	28.4115	26.3504	24.9012	25.8406	23.5536	24.2193	25.6044	20.7635	16.4944	12.3548	17.5734	18.9666	22.4707	23.6996	25.0484	24.8534	25.3208	23.3018	23.5333	22.4284	20.8131	22.3846	24.4949	23.1311	24.7597	24.563	23.2591	25.1623	24.4042	24.4958	27.003	24.8044	22.9078
28.0714	29.1527	27.1904	24.6147	26.7187	28.0273	28.8313	29.1035	25.5765	24.5395	21.9184	23.3788	24.1582	26.5011	26.2672	25.5277	20.984	30.6132	27.7281	24.4008	23.2108	25.3673	22.8141	25.8536	24.8755	19.8025	17.8543	21.5538	26.1	30.777	29.8223	23.1705	25.1576	24.9253	26.3979	25.4298	26.5734	24.2321	23.5522	22.8774	24.0754	23.1907	21.8479	22.1603	25.2114	27.1751	26.437	22.8655	23.8697	22.8284
27.5713	26.2422	25.2588	21.8628	24.3373	25.5233	28.3463	27.7189	28.1179	23.8011	22.7985	25.0068	23.1108	27.9127	27.2195	25.0204	24.263	27.2591	25.6819	24.5955	22.2576	24.983	22.4023	26.9965	23.9853	22.8442	22.4067	23.5811	21.2135	23.4529	23.1881	21.6116	23.012	25.7665	22.8321	21.5264	23.594	23.9507	24.4943	21.9356	20.1314	18.0771	20.3483	25.9847	25.6795	23.8065	22.6445	20.4787	19.3915	23.5113
24.5816	25.9605	24.8761	23.6227	24.7945	26.0149	28.5584	29.5547	27.3848	28.4309	25.0637	23.6894	24.8548	26.5394	26.0431	25.0231	25.0709	26.5678	26.8728	26.6061	24.6292	24.1972	24.0747	24.9615	26.9868	23.5447	22.8377	20.2359	16.6534	20.8894	24.4271	27.152	22.7149	20.6431	22.5756	26.1663	22.7128	23.632	22.4521	21.9814	20.9258	20.7333	25.7057	24.8729	23.5808	20.1787	14.3301	14.0467	21.2863	26.1003
26.0523	26.0914	26.0832	24.613	25.9104	27.8407	24.9785	27.1857	28.1369	27.161	28.4031	25.6036	23.0998	26.49	27.2276	24.8569	27.7033	27.9325	25.1363	24.9665	26.288	25.1282	23.8484	24.6379	24.48	21.3456	20.031	15.9924	17.0135	23.6603	25.5464	26.4747	20.7395	22.517	23.3819	24.1108	24.5477	23.021	20.3038	21.0949	20.84	22.6183	23.1608	22.5644	18.2274	16.1068	18.1142	29.6327	33.7213	28.1954
27.5518	25.9092	26.7889	24.2033	26.1384	25.3535	28.5207	27.3865	28.0377	27.5687	26.3148	23.3783	23.5344	25.5559	27.8985	25.4109	29.4717	27.2537	26.8409	24.106	26.4217	24.1772	21.3781	22.5297	23.7643	22.245	18.0682	14.8692	15.7901	21.2764	23.8085	22.844	26.3807	28.4216	27.4819	25.3909	24.2621	23.353	21.6737	24.8915	21.72	19.4143	22.8167	26.8445	24.6799	19.5502	21.9605	23.2656	22.548	17.3618
26.411	24.579	26.8231	26.0118	26.8147	25.914	27.2998	26.4714	27.3954	27.4352	27.9283	25.6073	21.8571	21.5736	26.9548	26.0878	27.5758	29.0784	27.0604	24.9034	25.3792	21.8299	21.908	20.7739	23.3706	22.7362	19.9224	14.7339	16.4137	20.886	22.7797	21.5183	24.1079	25.2784	27.4809	25.2789	23.6721	23.0556	23.2296	21.0264	16.5524	16.5605	23.3912	26.0329	17.4486	20.0327	17.0932	13.979	13.7727	17.4049
26.6504	28.6395	26.2073	26.5973	23.3836	23.8435	24.6901	21.6045	25.8031	28.4592	28.7567	26.4377	21.0111	21.5518	25.4393	25.2836	25.3169	28.6181	27.6673	27.2774	23.5804	24.2431	21.5984	23.5819	24.6041	23.4525	21.7869	17.8735	20.2134	21.1293	22.3371	20.4767	17.9791	24.0756	24.7558	25.9458	26.6513	23.4772	23.9794	21.468	22.7882	21.5409	21.4239	21.4857	23.9231	21.3565	14.8825	12.6222	16.1368	19.4587
26.82	23.315	24.4853	25.3319	25.7759	24.7085	25.2195	25.8303	25.3938	25.3416	26.7027	27.8588	23.2144	22.0268	25.8534	25.3165	23.8082	26.261	24.7867	22.7262	25.5464	23.6154	23.9043	31.2228	33.6413	29.5102	21.9659	22.8697	17.7199	17.1761	18.2512	21.6673	24.579	29.0784	22.9023	24.8506	23.1813	24.1038	24.4192	23.1459	21.3776	21.7955	20.2047	19.4632	22.5554	21.4171	18.3211	17.1872	19.9895	21.3475
27.518	25.7824	29.0589	23.746	25.3755	22.1501	21.0199	20.8646	22.9531	26.4087	26.8345	28.88	24.8399	22.7371	24.6424	21.0991	20.9073	20.3771	23.392	22.568	21.1982	22.6038	21.3142	28.5633	29.5308	28.7691	21.3269	20.3054	23.1431	21.0262	23.525	31.4405	24.3755	27.0177	24.1146	20.3028	23.2219	22.6	22.0645	20.3718	24.012	24.9588	22.5555	17.988	21.3893	18.6265	19.7963	18.1031	23.0876	25.3515
26.5758	24.6414	24.2615	26.5636	25.8897	24.0307	24.4423	25.9587	26.7245	25.8365	26.1912	26.4727	25.7239	24.7124	24.8198	23.9729	22.6383	24.5841	24.7038	23.1695	22.3656	21.4969	21.9685	27.0043	24.722	27.2604	24.0109	26.5421	26.8811	26.5144	29.5026	33.2934	24.1899	21.2142	19.1984	20.8516	21.0079	20.2646	19.1155	20.8171	22.3359	19.8576	17.5381	15.2604	15.2162	14.5299	11.2082	10.7775	15.6215	19.8388
26.7815	28.3585	23.6909	27.0448	24.6645	26.0559	23.0121	25.9212	25.2401	27.3777	29.278	27.4012	24.6874	24.3145	23.3407	21.9748	24.838	23.3918	24.0449	23.3793	23.4909	25.108	25.9713	22.3452	22.4066	21.3468	25.0581	26.5503	26.5446	26.3993	25.0325	25.7476	20.607	20.499	21.872	21.8464	19.3479	23.3635	24.2078	24.434	22.462	21.4883	16.0595	13.8785	18.3397	16.4219	10.1809	9.30083	14.2981	15.6252
27.8555	27.5668	26.8636	25.8438	24.3162	24.7897	25.2312	23.6822	27.6268	27.3103	26.0946	27.5718	27.2455	25.1023	22.1426	23.5962	27.0483	25.7653	27.713	27.4781	25.5868	27.1929	25.4768	23.5907	21.3188	21.0251	27.2239	29.0439	29.179	25.0096	20.9848	20.8144	23.4746	26.0944	20.7	24.5791	26.0935	22.1204	22.8483	26.2453	25.2497	23.0686	21.7228	26.2816	27.7193	20.1775	16.1148	11.7129	11.2153	11.6897
25.0906	27.4072	26.4754	25.4066	25.6048	23.8868	25.541	25.1982	26.2915	25.4184	29.167	25.9046	27.1719	22.2475	22.2969	23.6293	22.1923	25.7022	28.1324	24.5238	25.635	26.4347	26.3074	24.777	23.0662	24.5373	25.6586	24.4501	25.2596	20.2389	14.7069	18.2363	17.9479	22.7018	29.2771	29.4934	22.3687	20.9917	25.8319	27.0809	26.1678	26.1374	21.2879	27.2657	25.1558	31.0291	26.3352	19.8236	16.6545	17.8608
23.3178	26.0775	24.6872	23.6305	24.856	23.6671	27.0114	25.865	27.6457	29.6059	26.2382	26.7794	26.9372	27.7524	24.6373	24.4685	24.0844	26.8163	26.8697	26.9302	24.8581	25.1942	28.011	26.2466	28.5686	28.0459	27.5267	26.835	24.6929	25.4913	17.2726	19.1291	18.6906	20.3114	20.3613	18.9869	18.3464	22.8137	25.3466	24.2836	27.5698	28.4769	22.5083	20.6671	21.7568	27.3445	22.6359	19.9355	23.1222	19.878
26.1461	25.0533	26.0877	26.1286	25.649	26.6038	25.1139	28.1767	27.4552	26.5504	25.8663	29.1715	27.9386	23.3819	24.0803	24.5582	24.0151	26.6158	28.2385	28.1848	22.8309	23.2439	27.0096	27.6506	26.2746	26.7555	26.876	25.5582	28.1566	28.6949	23.7059	23.2803	16.8824	18.8414	18.2112	17.0659	19.2594	24.1474	23.9583	27.1725	26.9938	24.2919	23.2208	22.1619	18.907	15.8035	19.3219	17.3433	16.8508	13.5876
25.1095	24.449	27.722	27.6774	28.8622	29.7557	27.8738	28.4183	27.2063	25.6105	27	27.4861	25.3947	23.379	21.4935	22.5967	25.4831	25.5458	26.8782	27.2508	25.6293	25.5594	25.9122	27.2904	27.0862	27.68	26.0183	26.6848	27.8178	27.2369	27.0575	24.7724	16.0777	18.5046	19.0444	17.6483	20.0212	21.2197	21.138	25.6501	27.0332	23.2275	22.6367	21.7143	19.5627	18.5069	17.4811	12.5601	12.4517	14.389
26.6915	27.0756	25.9713	29.7931	25.4723	27.6379	27.0469	25.6383	28.0925	26.8249	24.8478	26.425	25.0291	21.261	24.1094	22.5634	24.4654	23.2412	24.774	26.2607	25.8446	23.9945	25.421	26.65	26.8507	27.1196	26.3656	26.2551	25.0725	27.2426	27.9085	23.4258	19.6157	14.053	15.3511	19.0561	16.2571	19.8004	20.7518	25.5818	27.1117	24.8838	26.1804	24.477	21.9452	15.1279	22.9784	16.047	16.108	17.3422
25.5108	25.3645	29.0656	25.5577	26.357	26.8751	26.4476	28.2347	27.8527	27.1816	26.1448	27.0364	26.6863	26.6736	26.4897	25.2531	23.3443	23.773	22.6258	25.8787	23.5642	24.6619	23.2457	26.4822	26.4272	25.4471	24.6945	24.2619	25.8359	26.3693	26.4717	19.8995	11.1243	10.8624	10.1557	14.2431	14.8894	20.0382	24.1047	25.1401	25.4663	22.6379	23.4752	21.7959	19.4696	15.2039	18.3592	14.646	19.1976	22.5511
26.2407	26.1822	25.1116	24.2323	27.1597	27.5478	28.4165	29.3385	28.9479	31.9822	28.5849	27.7041	27.1602	26.9393	26.3308	26.1001	20.6597	24.5534	22.7089	27.4356	25.0834	25.3779	21.9766	23.4895	27.1986	25.3414	25.3892	25.5662	25.8959	27.8518	25.8306	24.591	14.7264	11.4779	14.8233	17.9481	21.7631	15.176	16.8275	26.1016	25.9721	25.4577	23.7433	24.7137	16.7206	15.8997	13.5573	10.7496	17.6765	23.1315
26.2199	23.3474	21.0851	24.9817	25.9914	28.6423	28.0812	28.2549	28.2973	28.0924	26.5136	27.4408	29.0319	29.8773	28.0316	29.4804	24.0818	21.5276	24.1007	22.3937	25.7009	25.6183	24.7124	22.1403	26.0365	24.0783	24.8559	25.827	27.1002	25.3581	27.0087	26.1882	15.4431	18.3726	17.8564	17.9088	21.0462	20.0879	22.6003	24.3707	25.7594	26.8773	24.0772	24.423	20.9618	20.5067	13.4927	15.353	19.1616	21.0147
25.0099	22.782	27.214	26.3905	28.8574	26.8248	27.4955	24.8979	26.5491	25.8908	28.3199	27.3464	26.9277	25.2739	26.1684	26.9036	26.584	25.3821	24.3323	23.3819	26.5546	24.2809	25.5028	24.5283	24.6685	27.1666	25.3782	26.0259	25.5788	25.2001	27.7811	26.6006	19.1497	19.8923	19.5553	19.3539	23.9559	24.402	22.9002	21.6231	22.6831	24.9833	22.683	24.426	23.8097	22.2072	19.139	16.5318	19.3812	18.8014
26.9409	25.845	24.3749	24.472	25.6613	26.35	28.0639	28.477	29.622	28.5679	28.075	24.9542	27.8382	29.7938	26.0631	28.5252	28.1801	24.0476	23.0363	23.9998	24.8307	25.5852	25.9285	23.7367	24.1218	26.0295	25.4416	25.697	25.7873	24.4198	25.912	28.1783	25.9581	23.2643	18.1787	12.1045	15.5781	14.334	15.1848	18.6524	20.6931	23.8217	22.2993	24.8587	24.6514	22.7607	17.5645	16.8853	11.0264	9.8416
27.4114	25.2922	27.1313	27.115	28.1227	28.9821	27.5821	28.5217	28.6979	25.4923	28.4681	27.5861	27.7069	28.488	29.6622	28.5477	29.0541	24.4429	19.0763	23.3892	23.7989	25.6844	24.8559	24.4358	21.997	24.1499	25.5946	24.1216	24.6262	22.4243	23.8821	25.1207	22.7668	14.2672	13.733	11.8511	8.48387	12.747	14.7851	21.3861	21.6403	24.4811	25.8138	22.79	24.2943	23.1541	18.5537	12.2326	9.78666	9.85871
25.6127	27.1346	25.3953	27.9042	29.2624	29.9688	29.1614	29.003	29.593	26.602	29.4577	29.388	26.5504	29.2308	29.7544	28.3595	29.9458	26.7428	19.4323	22.1449	24.5954	27.2903	24.9562	28.011	22.6263	24.932	24.8852	23.18	22.4724	22.6125	24.1219	23.9196	21.8521	19.1835	15.1644	10.0923	12.3061	17.8281	28.3179	27.4624	18.8355	23.6305	22.9709	22.1641	22.8937	18.8167	17.9739	21.0698	16.1013	16.8652
28.2208	28.0596	25.4371	26.9292	27.4488	28.1974	28.1658	29.2127	28.998	25.9467	27.521	28.1106	30.743	27.3648	29.6981	26.7962	29.8629	24.8484	21.3839	19.3021	20.6425	22.8963	23.2152	26.0237	25.5032	25.1764	23.384	22.061	22.9587	21.5595	26.6621	23.5972	23.4465	20.8964	16.6767	12.4792	18.2136	22.3652	22.6642	19.7558	20.1657	17.7927	19.3808	21.6897	19.5824	20.383	21.7971	17.2604	22.6346	23.5811
21.7198	28.5092	27.9742	27.5231	29.7731	31.104	29.1109	27.9969	27.0096	26.9094	28.7718	24.8408	30.7824	27.9488	25.5253	29.3672	26.0173	25.1707	21.2774	20.5683	21.8226	22.8769	23.9483	25.9679	28.8285	25.033	21.8764	21.8628	23.7151	21.8063	23.1379	24.9156	18.6938	22.9621	23.1309	21.0161	20.5513	19.0872	19.1498	24.4141	23.0478	22.3785	25.2332	21.1482	23.349	24.2353	23.2177	24.0671	18.4303	16.4516
27.3736	31.3511	29.4857	29.7277	25.6769	29.2989	28.9649	29.8982	28.0827	30.2335	29.5748	29.5893	27.9457	26.4595	28.2434	27.994	28.1404	27.1209	21.7468	24.4186	22.3473	22.8003	26.9367	26.6982	26.3223	22.6117	22.8971	24.386	22.7719	20.8641	24.8859	20.7394	23.7037	24.0877	26.4814	20.4728	23.3175	20.3673	23.5647	23.0728	21.8501	23.9501	23.3266	23.694	21.7029	23.8543	23.6282	25.9665	18.2533	18.3902
29.5357	27.01	25.1626	25.2966	26.2243	26.2144	28.6428	28.2877	30.0052	30.7495	28.6619	27.2878	26.991	27.23	25.8964	28.5511	26.6577	27.4936	23.4599	23.6458	23.7871	23.3453	25.9634	23.5892	25.4587	24.385	24.8711	24.5472	24.636	23.401	27.6083	24.0228	26.0904	25.8217	28.0061	24.5295	20.1319	19.3671	18.8245	22.9815	24.4448	23.0876	23.1367	24.5852	24.4384	24.1371	26.6902	25.4315	24.9425	18.936
29.7749	29.0872	29.2494	29.6336	28.6993	27.8312	29.8141	27.5475	29.7641	30.3368	30.4919	28.0228	26.049	26.9066	27.7437	28.4736	26.1854	26.3259	22.5454	22.2575	24.6046	26.0623	25.517	24.9578	25.0169	24.6368	23.1505	23.8989	23.5341	23.6204	25.8515	25.3356	23.8329	21.4027	25.4062	24.2857	17.9523	16.173	17.856	22.8973	26.6214	26.0634	23.726	23.9006	25.3124	24.944	27.3871	26.9336	22.448	23.8842
30.7931	29.6034	30.8584	29.7966	26.5778	26.6091	29.4999	27.1227	27.7902	27.5414	27.7488	27.5606	26.7511	29.0875	27.499	29.2444	25.1409	24.6499	25.4453	23.3516	26.2789	26.2062	24.2049	21.1563	20.7369	24.4066	25.2621	23.2093	23.1158	24.0648	26.8265	26.0528	20.1508	23.9658	24.2206	22.4494	22.9048	14.1545	25.1001	27.6044	27.3983	26.3077	24.31	24.258	24.1001	25.8668	25.7707	24.6355	23.8259	22.7191
30.9049	28.4744	27.8609	28.239	27.0947	28.041	28.9729	28.936	28.94	29.4814	25.5494	24.9942	23.6487	25.4879	27.1169	28.5965	26.0942	24.2264	24.5238	27.761	27.2833	25.5188	22.692	24.2521	24.953	21.4255	25.4203	23.8085	25.0261	25.0993	27.3999	26.7686	22.3812	22.8733	20.8273	25.2591	24.8925	20.9494	23.4396	23.024	26.247	27.1469	27.3452	21.2806	23.9137	25.7273	26.3995	26.0729	25.7189	23.9702
32.2029	30.4917	29.1005	26.5325	29.8306	29.3531	28.9037	26.9633	30.0019	25.5179	25.4232	25.5819	25.5453	28.244	27.859	27.6504	26.7211	27.3648	23.2939	26.6517	26.7299	25.8271	24.5051	27.6511	24.3166	23.8911	23.9155	24.0386	21.5185	24.1072	26.4776	26.0873	23.4532	24.7532	24.0277	25.1922	24.8703	25.5038	23.9473	22.9956	25.4946	22.4848	21.0103	23.1631	24.8724	24.9676	27.4856	25.773	23.5685	25.978
28.9665	31.5208	29.5802	29.8022	30.805	29.1816	26.3256	27.6192	26.2117	25.5754	26.4821	25.4743	27.2094	25.4905	26.1127	28.5775	27.544	28.5526	25.4535	25.7386	27.4824	28.2368	28.6703	27.2385	25.6474	23.157	20.9846	23.6655	27.3792	24.026	25.7361	23.593	23.3421	24.2932	23.052	24.7173	26.2088	25.1576	24.6155	23.3518	19.5234	22.2711	21.6203	22.0227	25.179	23.6565	26.2833	25.4007	25.547	24.889
28.2084	29.6123	31.2934	27.9972	27.6891	29.4743	27.8447	24.4455	25.3499	25.8924	23.5524	23.6841	24.4449	26.2377	23.367	27.0479	23.4209	27.8164	27.4835	27.0193	29.9422	29.5497	29.7341	27.39	26.6358	28.3228	27.6773	27.2107	22.4791	24.557	27.3779	24.5221	24.011	23.879	23.2544	22.6424	23.6559	26.4578	20.7715	20.7288	15.7403	16.1774	20.7716	25.8093	23.8267	24.9432	24.1855	25.3233	26.7103	25.3405
26.6916	32.1048	30.703	30.4255	30.819	29.5576	27.8277	26.168	25.5688	24.5424	24.2649	25.9662	22.5355	24.9156	25.3626	22.5687	25.0209	29.875	28.8641	30.633	28.9889	30.5532	28.6135	28.0756	28.1331	26.2985	27.5234	26.8659	22.7253	23.3245	21.6773	24.7062	22.4168	23.6607	22.6765	24.2293	22.7902	23.1975	16.6788	16.3414	12.3967	15.22	22.2386	24.4247	24.7715	22.8106	24.979	24.5198	26.9231	25.7428
27.1316	30.5268	30.227	30.6658	29.7834	26.9236	27.7505	28.9046	25.1105	27.416	25.471	25.5919	19.7713	22.3745	25.294	21.4216	25.9657	28.8371	30.1889	27.3305	26.7789	23.1286	27.1473	27.7959	27.3065	24.9366	22.3471	23.2792	25.1462	22.3896	24.916	26.1149	21.6896	22.2115	23.7377	21.5335	22.12	23.109	19.727	17.8758	14.2279	14.0154	18.6481	21.02	23.7875	22.5748	24.7657	25.2385	25.6172	25.1678
26.2763	29.7797	32.9252	29.2587	28.7784	25.4208	27.1453	26.0781	24.2887	25.5264	29.7574	24.8625	24.8488	23.8846	23.617	24.1195	23.5282	26.5053	25.4122	24.9334	24.9319	27.297	28.5733	27.4978	25.9671	24.4073	25.9819	25.3564	23.1681	26.3948	19.3778	25.5147	21.1213	22.0183	22.3984	20.729	23.3772	23.0856	22.3163	20.7313	20.1962	22.154	22.0863	21.0901	18.6131	19.7522	22.1377	24.2682	22.7214	23.4726
27.304	29.0748	31.0086	28.6713	28.1742	27.2268	25.6604	24.4745	22.6452	22.8128	27.4858	29.6231	26.3223	25.2344	24.3464	25.3118	20.9673	24.7929	24.3163	23.8782	21.4661	28.4351	26.432	28.2544	24.0361	26.2001	24.7312	23.3654	17.9527	15.7334	20.5855	21.3218	19.3215	21.6071	22.5965	21.2516	23.2306	25.346	24.4036	22.6081	20.6621	24.7374	23.0336	20.2206	24.0885	27.5511	22.5743	23.247	21.2019	25.6376
29.8349	26.589	27.7785	27.1848	28.2767	28.4456	25.5246	25.5811	26.1308	24.7895	26.4131	27.6754	22.7292	23.0554	22.9469	19.3493	19.8346	18.3031	21.4902	24.8692	25.0968	26.5577	25.2552	27.2692	24.977	24.4596	24.4271	21.8444	15.0325	12.6403	18.399	18.5133	19.2349	20.2241	22.1909	22.3317	21.395	23.437	23.1272	24.5782	26.8255	23.0591	22.8191	21.5643	25.1033	30.0571	26.942	27.7432	22.9607	21.0475
29.2377	25.8514	25.5611	27.4098	28.4505	29.6256	27.7314	24.9187	24.3285	24.7423	24.2423	23.2978	20.4247	16.3203	20.3984	18.4883	21.7843	20.9718	22.4229	27.003	26.5588	25.6538	24.4022	22.8797	25.4498	26.7973	24.8719	22.95	12.106	11.6486	18.5551	20.8627	17.6498	18.4973	20.9862	20.4354	22.7403	21.7928	23.1421	24.3932	23.9298	19.0733	16.7943	16.4956	23.2185	29.8392	30.1572	25.3068	22.6515	22.4765
25.1289	29.3697	28.3145	27.8655	28.1789	27.8029	28.9134	28.4787	24.9734	27.5252	26.9362	23.1499	16.1228	20.6835	20.7882	17.8733	21.3652	24.6813	22.3029	22.5133	23.4628	20.2151	21.4707	25.6365	23.6321	21.6726	24.1879	28.0271	15.9053	9.62318	18.03	20.4687	20.2114	20.4985	20.161	19.7869	19.7689	20.8865	21.4617	21.6431	21.9014	19.3404	17.3083	12.896	16.3954	20.2348	21.9615	19.8104	22.6097	23.5205
28.2891	29.0943	23.8214	25.6565	27.3274	26.8456	25.7541	29.6821	24.6109	28.3778	25.1569	22.6841	23.0549	23.0069	22.8193	25.103	23.7103	21.9335	22.7842	25.033	22.1982	24.3424	23.7324	23.1385	22.7485	23.7994	21.1292	19.4543	14.2052	11.0033	14.2307	22.945	18.827	23.1089	23.2512	22.6287	21.8119	22.1835	23.2428	23.8759	27.2308	26.8053	24.783	21.0111	17.5953	19.4307	20.0167	24.3047	15.3121	18.1754
31.6962	30.5689	26.9048	26.92	24.0152	28.1644	27.2536	30.3034	26.7175	25.9672	25.4632	24.3617	24.0557	23.5247	25.1336	25.9093	25.9611	23.9402	23.5241	24.3548	21.2404	22.5943	23.5511	25.6752	25.1881	25.6044	23.5473	21.3863	21.3836	18.5608	17.7756	21.8166	26.1179	22.3611	21.1367	21.2555	21.6214	22.3664	23.2045	23.8812	22.4073	23.4506	27.5331	27.3479	22.4542	20.1334	17.7683	16.3463	15.6533	18.281
32.874	29.1448	27.4721	26.6199	26.1154	25.3977	29.0296	28.9667	29.9163	27.7817	26.1099	24.7928	26.8221	26.1259	27.6452	26.5331	28.1366	24.8334	21.8356	21.934	23.7999	21.3767	24.2308	19.5382	19.9801	24.3982	25.7008	24.2811	20.177	20.6516	17.7629	18.8033	21.7713	24.2523	22.5705	21.2619	22.5135	23.8005	24.266	24.9104	22.9206	24.3303	26.5879	23.2835	22.8243	16.3931	17.9827	18.6602	13.8694	17.5435
30.145	29.0945	28.9435	26.5707	26.7853	24.3126	25.7414	27.9067	29.2319	26.3421	27.2143	26.3695	26.1808	27.9377	27.8835	29.5517	28.2967	20.2885	24.0819	23.5775	24.1614	25.8814	21.9361	24.2943	19.5026	21.02	22.7584	25.4899	24.1616	24.3716	21.7028	17.8554	19.9521	25.7634	21.5043	21.7774	22.9826	22.1491	23.2772	24.1354	25.2373	26.1264	25.3502	25.8309	21.8703	15.2461	15.2348	15.9471	14.7314	17.5114
34.7608	32.9104	27.0623	26.2225	24.8806	24.1214	28.7172	29.575	28.7724	28.224	27.248	27.2578	25.5607	27.8328	25.1504	27.2812	24.1516	19.5481	16.7024	19.8379	23.8371	24.0008	22.9683	23.0442	23.3084	28.3785	22.3851	25.1408	22.3834	23.2565	25.1106	16.1501	15.795	20.1649	26.6516	24.1963	21.8775	24.4347	24.2392	24.2861	25.3081	24.1366	24.2402	28.0875	24.3881	19.5258	12.7297	12.1627	11.3608	16.4616
29.9927	31.9232	29.668	28.3051	27.6646	27.3422	29.7638	29.8156	29.4168	29.8499	27.4574	27.566	24.6069	24.6761	23.1781	22.9971	22.0625	17.251	17.4635	19.5828	19.7815	19.4381	19.8985	23.607	25.0946	21.1646	25.209	26.6755	19.2964	20.9588	19.8079	13.8729	16.8713	19.0641	25.9956	24.0072	22.7674	23.8527	23.6455	23.9641	25.5895	23.9446	22.927	22.8748	27.7041	22.6653	18.5697	21.9052	27.2568	27.5899
29.531	32.469	29.7326	29.2362	25.8185	26.2932	27.6205	26.6856	29.5034	26.9944	28.3772	27.9531	27.3943	21.6862	23.7743	27.7991	18.6421	23.6659	20.9543	17.6272	11.6862	14.816	17.8865	17.1229	15.1689	19.3454	23.8974	22.647	19.2777	16.8303	21.1308	22.4712	22.3137	19.722	18.867	23.6453	23.5957	21.295	23.3771	25.359	24.993	25.1116	26.3936	20.8115	24.8532	30.2646	28.0095	26.5412	18.3557	13.4859
32.2135	30.2053	29.8346	27.5912	24.8397	26.4218	29.9538	29.5903	29.9623	29.712	27.4375	26.9462	23.1996	18.0151	25.0331	29.1271	22.0223	26.4442	28.43	17.4328	11.2639	13.5576	16.0138	14.5876	12.3231	16.643	19.5495	20.9695	15.9325	14.8502	19.9811	24.3302	24.393	16.1537	18.63	21.4078	24.1749	25.2455	23.7062	24.1334	24.4601	25.8516	24.417	24.9025	25.0687	28.3652	25.9337	20.3565	17.8447	8.793
28.2723	26.7646	26.3598	24.1862	24.5848	25.9111	27.4625	29.6854	28.092	30.3188	28.4796	24.5514	20.1353	17.7698	22.7833	25.4038	18.8931	12.6073	14.5727	10.2642	7.4158	13.4234	19.7632	21.8469	18.0639	17.5845	20.103	17.6352	15.8982	18.301	21.8441	24.4418	25.4207	23.5562	20.4356	24.0419	24.1608	21.8014	23.6027	24.8305	24.4396	23.7907	25.192	26.6376	22.4208	25.6747	28.0699	22.159	15.585	12.2152
32.9035	26.5869	26.808	24.9681	25.4551	26.7598	26.4679	29.8693	30.812	29.5273	24.7538	19.583	16.7613	19.9691	18.3876	21.2515	15.5189	11.6897	6.06274	5.64817	13.2855	18.3273	26.1401	28.5569	22.7786	22.7946	23.559	19.822	21.8911	25.2365	26.1899	24.1248	22.9988	26.3057	21.5567	17.9478	22.316	28.627	18.7174	23.3082	24.7894	21.9092	21.9813	26.565	22.7235	21.741	24.3401	22.7022	10.6007	9.83465
29.3885	26.8735	26.1164	25.4886	26.5229	28.1543	28.0403	29.8878	30.274	27.3234	25.8575	19.8447	15.8395	21.4764	14.0805	13.0431	11.398	8.17284	4.66245	5.88936	9.68712	21.1561	27.8618	24.737	21.0716	24.0458	24.7951	25.6809	24.4295	21.2876	20.509	25.5502	25.0561	24.8545	21.061	17.8416	15.6425	19.1339	25.7458	24.1808	25.3375	23.5962	22.4762	24.9364	24.3278	25.5377	26.4174	26.5839	18.3655	16.322
25.7783	28.2917	26.9705	28.311	29.9709	27.4521	27.67	28.1346	29.0814	24.0675	21.6854	18.0989	19.2608	18.4652	13.2744	11.5109	9.82154	2.4064	9.15042	9.40338	16.436	23.416	25.6886	24.0963	23.868	18.872	16.7138	23.6622	23.0713	23.5187	20.2022	22.5286	25.0171	20.684	19.2017	17.7678	17.5584	21.102	23.5532	18.8817	22.2469	24.4348	23.6972	23.4754	24.8363	24.8459	24.9599	27.7222	23.2204	19.4173
27.5665	28.9576	26.4702	25.6593	27.6038	27.6572	27.6077	28.6965	25.9711	24.698	21.4049	16.5073	16.5413	18.4932	15.445	17.5695	21.2774	18.0603	10.8052	9.86848	12.7807	14.9654	24.5058	21.9512	24.1062	17.0124	14.9509	22.5159	25.1053	20.1173	18.2977	27.3957	23.7194	22.3663	21.463	20.3697	19.5938	19.9343	25.7131	25.6459	24.8268	24.7447	23.9464	22.5354	23.5075	25.3464	23.9785	27.0593	24.8724	22.3597
28.0557	27.8725	27.6028	26.3711	29.1339	24.8364	29.1364	29.1585	27.886	26.2607	21.4289	14.9362	14.1557	20.3397	15.4153	21.6101	20.821	18.5077	10.4834	8.82796	15.835	19.476	23.108	25.4283	22.3453	18.6754	13.8577	22.0592	27.1236	22.1431	22.1331	24.4073	23.5441	22.6713	23.7707	24.2378	21.0952	20.1264	23.5261	24.699	25.3443	24.6576	24.3929	24.2516	21.5364	25.0596	23.1915	25.8893	20.1257	22.6224
25.3461	26.9394	29.0026	28.9831	29.9009	29.0973	27.5585	27.6586	25.8989	24.2051	22.709	17.0117	19.0044	21.4122	21.0217	26.6219	26.0372	21.3053	22.7752	22.4313	23.6459	25.0404	29.3998	26.2589	26.1949	19.1418	17.8452	21.9567	26.6736	20.6611	23.6375	23.3499	23.2611	24.0589	22.6457	23.2871	20.0081	15.2793	22.5564	25.8448	20.2162	22.2878	22.9415	24.8828	23.5435	23.8283	23.9755	22.1107	21.1148	21.5562
23.8511	27.1001	25.1066	26.5016	28.2967	22.2769	26.8463	25.5044	23.2081	24.3792	29.629	30.9716	28.2378	27.1338	28.8853	27.6264	24.2328	23.2712	22.4685	26.6628	29.8592	26.6705	27.2807	23.488	25.5446	17.9623	17.5804	18.9307	23.6969	19.1181	23.3226	19.6209	22.2452	25.953	25.2135	25.9592	25.618	20.5004	18.1733	21.6872	24.0866	25.1537	19.5063	22.3347	21.1981	22.4672	22.6398	20.0583	18.1133	19.4535
[truncated: 206 more columns]

## Sheet: Cuprite1-PSO-OMP
Vector-based SNR
Hyperspectral data:	Cuprite1
Algorithm:	PSO-OMP
Item:	vector-based SNR
Size:	256×256
33.2614	38.0454	34.4223	37.1313	38.0273	36.5006	39.9003	37.9644	40.1349	37.5388	39.8028	38.831	42.1417	41.9731	43.2842	39.2556	31.9574	38.147	36.5005	39.294	39.6389	38.9938	41.695	39.5671	41.0892	37.3628	41.4049	41.2183	43.1446	40.5472	43.5192	39.6608	34.9455	34.6424	38.5072	39.6934	36.1466	40.5023	38.1866	36.9458	38.9358	41.384	42.383	42.3987	42.3758	43.2677	40.5835	41.9541	28.3374	33.136
36.3822	40.2618	37.3186	40.2949	37.624	39.1346	40.0944	40.55	39.0344	41.748	41.2994	43.051	42.4242	42.8886	40.6833	41.2067	37.3954	39.7756	41.0206	40.3097	40.4892	39.0899	38.7314	40.0141	41.1533	41.0882	40.9427	42.8207	41.5459	42.0279	41.6938	40.9346	36.9077	39.7541	38.8361	41.5054	38.615	41.4845	40.7272	40.6268	41.0936	41.4965	37.3068	41.1921	41.997	41.7285	40.7399	39.8768	31.5764	34.6152
36.1606	38.8173	38.4881	32.3396	37.7872	37.7592	39.2579	38.3192	41.4296	41.2072	43.1331	42.108	40.0224	43.0229	41.2312	40.8715	35.7112	40.0643	41.1008	39.8086	39.5684	40.4305	39.2366	41.0898	39.0411	41.1699	42.1701	40.2267	42.5922	41.4059	41.6297	40.645	38.8807	40.1704	39.576	40.0707	38.5127	39.9275	40.2373	41.6477	40.4146	39.7057	42.9248	39.9601	40.5907	41.5247	41.1157	42.4383	29.9671	33.7284
35.9282	39.8693	38.2694	39.8046	40.553	40.6109	38.5691	40.791	39.1354	38.9214	41.1251	42.1624	42.6456	41.1582	41.2068	42.2585	39.3163	40.6181	37.2502	41.8744	40.8205	41.3962	40.7743	39.4277	41.5237	41.2393	40.073	42.2418	40.8746	41.0517	41.294	41.9443	31.8487	36.9025	37.5745	35.0438	39.1535	41.3942	35.5153	37.2304	41.4543	41.967	41.2335	43.1397	42.6006	40.7906	41.6498	41.3869	33.5544	32.5255
38.5959	36.8374	37.8711	36.7295	37.3769	38.6218	40.3076	37.7764	39.1103	41.4979	41.3684	40.623	41.9748	43.5995	41.7495	41.6042	38.5063	39.6861	39.7598	38.9409	37.18	38.9758	40.1226	40.7984	41.0802	40.2229	42.1179	41.6576	40.4687	42.5816	41.952	40.1704	37.5449	40.0368	39.4509	39.5607	40.8097	38.1886	40.4163	40.1802	41.0535	39.5774	41.2069	42.238	41.2259	42.8977	41.052	41.4347	25.9328	32.0756
29.7214	35.7575	39.6312	39.4284	39.4626	39.6575	38.4137	41.3663	42.6438	41.4381	40.5173	42.6442	41.936	40.7831	41.931	42.0372	38.1239	39.3914	38.538	40.9801	41.2995	41.0644	37.6739	39.7598	38.0494	39.7494	42.036	41.8288	42.3824	41.78	41.2428	40.2841	37.9629	39.7183	35.7752	37.8545	39.3925	40.7746	38.95	41.1732	41.0375	39.9425	41.1827	40.4263	41.8952	41.1542	42.3948	41.1225	33.063	32.2857
36.672	37.436	37.448	38.9326	36.4229	37.8848	36.466	37.3901	38.902	41.2211	41.4733	42.7283	42.7036	40.9343	41.3102	42.4434	39.9786	38.0174	40.8028	40.8867	39.2751	37.9773	40.952	41.018	39.2351	42.3676	41.4813	40.7353	40.8203	41.4776	41.7318	41.909	38.4622	35.9167	40.1737	39.5881	38.4923	40.3894	41.0308	39.3523	39.6991	42.6752	42.5298	42.5877	41.4491	40.5584	41.2408	41.1942	32.8244	31.8401
36.1414	39.2207	38.1316	40.3422	39.567	40.6227	40.2368	39.1198	42.1265	38.8302	40.2041	40.2364	41.0997	42.3631	42.3683	40.8752	39.4668	41.9259	39.4303	37.6682	40.2995	36.4449	39.0176	39.6666	41.9049	41.3465	41.2003	42.7782	42.7165	41.7314	39.8902	42.5473	37.7533	39.3739	40.1349	38.3166	38.308	39.3111	37.8174	40.347	39.8154	38.7819	37.6813	41.144	41.5826	41.101	42.8395	41.8613	30.5005	30.8766
37.9692	40.0708	39.7443	34.7655	40.0602	37.4837	36.0932	38.186	39.718	41.7841	42.6399	41.6887	43.8266	40.2635	42.5	40.5675	38.9157	36.5479	36.554	39.0318	41.1845	37.9398	40.685	38.8045	42.7832	40.5056	41.8316	41.2783	39.8573	42.0581	42.7525	40.2554	36.921	39.1551	37.5468	40.7273	41.0275	39.471	40.4412	41.8713	41.654	42.3946	42.7742	42.4932	41.0338	42.7535	41.9744	37.6998	30.6632	31.7921
37.478	38.1903	37.5168	40.4725	39.6466	40.659	41.0399	39.0344	38.7434	41.77	40.9222	43.9278	40.6046	43.772	41.7263	40.6355	34.9692	40.2449	39.6978	38.188	35.4155	35.366	39.3418	41.9023	37.0043	37.7569	42.5942	42.6515	43.1779	41.3294	40.8717	42.3555	38.5733	39.5645	38.9863	40.3673	37.4574	39.5735	39.1114	40.1199	40.9978	38.5771	37.8838	40.8723	42.091	41.4898	40.6677	42.5728	30.4389	32.3487
36.9917	39.118	40.2597	38.9576	36.6931	38.6729	38.6933	41.5375	39.9852	40.326	40.8225	39.188	42.2791	42.3782	41.6989	41.0476	37.29	38.3045	37.7999	40.5508	40.1254	41.5659	38.8211	36.3142	41.5848	41.7853	41.0181	43.1399	39.7075	40.3692	42.506	38.9066	38.6112	35.2325	39.5753	37.9319	40.3754	40.6516	40.3114	38.6119	41.3365	42.1468	42.4805	41.0942	43.3473	40.9874	40.4394	41.1759	30.9347	31.956
38.6438	39.0586	39.3185	40.1695	40.3353	40.5265	38.6816	39.5025	41.8634	41.755	41.4461	42.9552	42.5274	39.9419	41.0513	40.9964	37.2613	39.6313	40.5743	39.556	41.6176	38.7363	41.4925	40.3264	38.9534	42.6647	40.9372	39.8798	43.4852	41.6713	42.3473	41.359	40.3651	39.9	42.3865	40.2172	37.5059	40.4708	39.6579	40.2411	39.424	39.8956	39.6936	43.5474	42.2601	39.9768	43.235	40.997	32.822	33.0592
33.4038	39.6756	39.7198	37.5265	38.5691	38.1105	41.3513	39.3306	38.3276	37.7554	42.6385	41.4007	40.8277	42.2406	44.0559	40.7887	39.1554	38.5373	38.0596	39.6332	40.9947	38.83	40.3955	42.1004	38.7681	38.0803	43.3505	42.7986	41.1843	38.9111	40.8403	41.6752	39.4102	39.1865	36.9111	38.6161	39.3513	35.8045	41.3814	41.9698	40.755	41.6772	42.3415	41.7642	40.7751	42.9243	40.2737	41.4729	32.2471	33.2091
38.1751	37.6947	40.3206	39.533	40.7715	40.372	40.7515	38.8947	41.5025	41.0896	40.9535	41.5628	41.2949	40.5614	41.7533	41.9704	37.4306	41.0112	40.8497	38.9581	38.0786	39.7673	35.747	37.1151	41.4194	43.1841	38.8827	41.05	43.5252	41.641	41.9617	40.9097	39.0888	38.9659	38.9131	39.3153	37.2056	40.834	40.4229	42.3039	41.4817	39.8616	41.2447	42.1494	43.4228	40.7167	43.6256	40.0574	30.7398	33.6166
36.3472	38.7952	36.9413	38.6826	38.7271	37.1623	37.9358	41.4046	39.9537	37.3758	39.4104	41.2348	43.088	41.5032	40.8875	41.4686	40.8664	39.3313	39.111	37.561	39.7628	39.5058	40.604	40.4831	38.7755	41.1124	42.661	40.2347	42.3785	41.6288	41.8725	41.2893	41.0208	36.3786	38.2585	38.0031	36.7387	41.9638	38.0645	40.9316	40.3425	41.5489	42.4125	41.3447	41.7815	42.5949	42.0493	41.5841	31.3393	34.9409
38.083	38.6943	36.7175	37.8191	40.1043	40.6246	39.8357	38.4865	42.507	42.1817	43.2082	41.9375	40.8987	41.694	42.2777	39.8392	35.4685	39.3651	39.013	39.9086	40.391	37.1278	37.5792	38.2147	42.5905	40.5146	40.7584	42.4093	41.8392	40.8475	42.6504	38.4073	33.0826	35.3039	37.8271	38.2284	38.683	40.207	40.0617	40.5169	39.9315	39.4412	39.5755	41.4328	42.9348	42.8765	38.3031	38.6242	33.1124	26.5136
31.5094	34.8765	32.2567	32.9073	34.1857	31.5888	34.475	33.9262	31.6694	34.0613	37.3229	37.4555	37.8931	40.2096	38.9151	36.7072	28.3929	36.7334	33.6635	33.4422	34.0286	32.5515	33.4841	31.0092	33.2411	35.8564	36.6008	37.8716	36.7448	39.5345	37.5028	37.3163	32.5382	35.8863	36.2826	37.9699	38.8341	37.99	38.263	36.876	39.2026	36.18	39.2586	39.6562	38.844	41.0828	39.5352	40.0303	28.6851	24.0678
29.6596	35.5566	37.8117	37.117	36.8041	37.2493	36.4466	36.3322	36.9672	36.5553	39.7165	38.9704	38.7872	39.0002	39.3111	36.7258	24.9533	36.0711	35.9016	34.911	36.8919	36.3297	35.561	36.4906	37.0451	37.0321	37.2306	37.6202	36.5771	39.5423	38.7084	37.0796	32.3145	35.8899	37.2862	35.8121	34.3795	39.6581	37.5826	37.9621	39.5082	38.4054	38.4224	40.8027	38.6374	41.6936	41.0633	37.6288	28.8968	25.6664
32.0354	35.8718	35.2977	33.186	34.3603	36.9801	36.7446	36.5757	36.4649	36.3268	36.9591	37.5019	38.8903	38.597	39.2564	37.4011	34.0312	36.4732	36.4258	36.192	35.9468	34.8741	33.5732	34.6836	35.5691	35.8673	37.2037	36.8497	38.967	36.6616	38.6653	37.1524	37.585	36.5709	37.5416	37.1326	38.8881	39.4644	38.7561	38.4069	39.248	39.0735	39.2621	40.8274	39.6338	40.4931	39.2329	40.1394	29.5155	28.5473
35.3605	31.3555	34.6584	37.0491	36.1343	38.0945	37.583	35.6221	36.4572	38.0069	38.7739	39.1284	40.057	39.9046	35.5173	38.8877	34.7199	33.8688	33.3085	36.3227	36.183	34.157	36.4821	36.8632	36.0078	33.8159	37.9539	37.49	38.6809	38.4572	38.0493	36.7496	36.1794	36.1254	34.6064	36.263	34.5196	33.8117	36.7178	38.3051	38.8895	39.5151	39.9857	38.8473	41.0233	41.5906	38.467	38.9056	24.2536	25.0515
34.3944	34.1316	34.5348	34.536	32.8547	36.4927	37.423	36.7573	37.9601	36.9917	36.0627	38.1522	38.0011	39.4056	39.3606	36.8023	34.3733	36.0984	35.099	36.7889	36.3582	30.0102	34.2499	36.0006	35.3657	36.9371	37.9587	37.9746	38.7911	39.1308	35.7797	37.8475	37.2134	32.8845	37.7552	38.1457	36.9082	39.0102	37.1145	37.1718	33.4494	37.8414	37.6302	39.3917	40.5201	39.806	41.8241	36.1201	25.5319	19.9855
29.1617	34.8768	35.7956	35.5333	32.479	37.4209	34.2449	36.4114	35.4089	36.2708	38.8685	39.483	39.5624	39.2648	37.1345	38.0858	32.7912	35.1527	35.2059	32.0772	36.9818	35.8404	37.4272	35.3126	35.3371	37.2297	36.2348	39.3197	38.324	38.9809	37.4899	36.9212	32.4649	38.5382	36.4724	32.133	33.0532	36.3067	36.3224	39.362	39.3437	38.8875	40.2705	39.9029	41.1608	39.4843	39.0941	40.2051	27.9704	29.3539
30.3767	32.2843	32.4135	34.6459	27.3261	33.9115	37.9968	35.9867	37.0819	34.6216	37.9259	36.6375	39.3364	37.8724	38.8829	37.8356	33.4606	32.9067	35.1235	37.0483	33.1575	32.4438	36.8632	35.4059	37.9856	36.2873	37.5648	39.5152	37.7576	39.2028	38.6258	35.0561	36.1421	36.0319	37.3243	28.8371	33.5448	39.2582	37.1202	35.4874	35.145	38.0827	36.5194	39.0927	40.2727	38.6681	39.9024	39.7554	28.5232	29.1056
31.4866	34.0814	35.1191	30.5481	28.6377	34.2464	33.7509	36.3423	35.1459	32.8862	40.2571	38.9368	39.5724	37.9985	39.0275	36.0916	29.8512	36.5246	36.5582	37.3743	35.0215	32.139	36.5312	35.72	36.4802	37.1301	38.6554	37.6171	38.8106	39.8773	38.5809	36.8808	33.6101	37.6351	38.6292	28.6781	30.8281	37.2614	38.1043	37.9152	37.43	38.4624	39.4993	39.089	38.726	41.2774	40.5038	38.4967	28.6311	28.6716
32.3697	31.7449	35.4067	27.6374	26.692	33.2519	36.1704	36.3421	34.3171	38.4198	37.3964	38.211	40.0198	39.3473	39.3895	38.2323	33.8534	35.7333	36.3437	37.0778	33.3564	31.5203	30.0219	37.5939	36.3323	38.2766	36.2717	38.5694	38.5776	37.3636	38.3036	36.5075	30.8369	34.0998	37.7136	34.1737	37.5897	38.742	36.9269	35.8664	34.0847	39.1614	38.0856	39.248	40.1849	40.4527	39.6386	39.0333	24.6017	27.5183
32.5602	33.2314	34.8789	34.7337	29.9405	32.3746	33.767	37.3153	31.7994	35.5014	37.6606	38.0047	39.001	37.6258	37.6285	38.2667	32.6928	32.6319	33.4004	36.2375	36.1995	32.29	31.3292	36.0881	35.1924	33.4511	38.4443	38.2608	38.3992	38.7207	37.2979	37.0037	33.9718	33.3691	36.4089	30.3551	31.4339	35.0587	38.616	38.3939	38.9399	39.3433	40.4591	40.2117	39.3271	40.016	39.3405	39.6184	26.7272	25.8523
29.8128	32.6494	34.491	36.3402	28.8858	31.8105	34.9132	35.2616	35.3944	37.4158	34.7696	39.0537	37.6234	39.2996	37.6868	37.1366	30.4698	33.1169	37.5008	31.2475	34.9589	29.0109	28.1109	33.3895	36.8306	36.7294	38.5853	38.623	39.3724	37.957	39.0881	37.1443	37.6722	31.7963	33.0652	37.0884	33.5346	34.9078	35.184	38.1992	39.4302	39.3382	38.1481	40.0352	40.1247	39.2112	40.0255	40.2484	26.2178	28.6521
26.593	33.6714	35.8863	35.6431	36.0295	35.6609	35.8348	36.5353	34.5972	36.059	37.2181	37.1325	38.4103	38.3932	37.7	34.8222	28.6831	34.5442	34.4277	32.7245	35.6978	33.2112	29.5371	34.5524	30.4239	34.7009	38.3509	38.8896	36.7959	38.4201	39.1269	35.795	35.453	36.2067	38.8766	37.8819	33.2573	32.0117	39.0312	38.4307	35.6565	37.8348	41.2822	40.0389	40.6427	41.1718	40.4025	39.1287	28.8955	28.3496
33.4065	33.994	33.5235	34.8809	33.1689	30.7882	30.5683	32.8907	35.2478	38.0222	37.6953	38.6162	37.636	38.8813	37.3137	35.5129	25.961	30.9322	33.6728	36.5035	35.8792	30.9763	33.7838	30.4664	32.3379	33.3518	35.3057	38.9403	38.7196	39.4677	37.4028	37.5438	38.4267	38.2243	31.7739	38.4332	35.5516	36.8617	36.7082	36.7725	39.4414	39.8798	38.2109	41.3651	39.4749	41.6564	40.2319	39.4239	27.3603	30.2283
32.7167	33.1604	33.3974	35.0354	34.9231	33.3542	33.7878	36.5169	35.5032	34.532	38.5375	37.8168	38.2759	37.5835	39.0663	34.8417	33.3035	33.3366	34.6324	30.0384	33.204	36.0537	36.3471	36.9672	34.4624	32.8281	37.1863	38.6008	36.6583	39.5626	38.3499	38.1177	37.2762	38.1196	36.9094	38.6935	32.1795	30.475	35.401	37.6422	36.0946	38.502	41.5422	40.8165	40.0079	40.1643	40.4983	39.6133	28.7216	29.3217
31.2793	31.5798	33.626	33.2074	29.0129	32.4834	34.0424	33.5105	35.0788	38.0472	36.3346	37.5458	40.0675	35.5631	38.2524	36.5837	30.8598	29.8944	33.9444	32.6189	34.6844	35.7632	34.1686	32.2814	36.3322	36.4937	36.6275	37.7685	37.5074	34.8195	38.5408	36.3739	34.1252	35.0079	38.37	37.4596	39.256	36.3648	33.6853	34.1534	38.6817	37.5245	39.2911	40.3415	40.1363	39.4153	40.7223	38.9202	27.1653	27.5898
30.002	34.3279	35.1687	34.709	29.9687	35.7665	35.9623	33.4361	36.1574	37.7919	37.6888	39.3879	37.7796	38.4187	38.6316	35.44	31.8883	32.8826	35.5387	35.795	34.4306	34.834	34.7601	32.6343	35.8575	34.4073	37.6342	36.9606	39.6921	37.8137	37.2996	35.8389	30.1097	35.1063	32.6597	39.5249	36.5246	35.7972	37.8186	38.8928	39.4677	39.5816	40.0223	41.2377	39.9873	40.9088	39.7907	36.9538	24.7525	24.9805
33.8212	28.1972	35.9156	31.2919	35.8633	37.147	31.4871	34.4329	34.3864	33.5539	35.5776	37.0186	37.9053	40.1972	36.3735	38.2397	27.8922	33.7989	28.1584	34.9207	28.8063	34.8886	32.1225	36.208	36.8658	34.8723	37.6446	38.1903	36.6891	39.5469	37.7046	39.1011	32.321	29.5242	30.8527	36.8804	38.6143	40.0058	35.8836	36.8528	33.5929	39.299	37.474	36.0233	39.5148	40.5772	41.0687	39.2942	32.2711	38.7539
32.0767	35.9787	34.9743	33.9031	33.7083	35.5674	36.9782	38.1703	36.8511	37.6229	37.4268	38.9393	39.5295	38.2934	38.4922	38.4836	29.6396	34.4398	34.5128	32.5867	32.2411	35.8303	36.8049	35.767	34.066	36.1376	37.959	36.8108	39.8946	39.3695	37.9235	38.6934	34.6252	31.1064	38.2664	34.525	33.519	38.5745	36.7705	38.864	39.4191	37.739	40.033	39.0212	39.7932	38.8387	39.6233	37.2566	32.9343	37.7515
31.4335	32.5107	35.5015	30.5292	34.4077	33.3771	37.9647	37.1754	35.7053	37.0424	35.8271	35.9911	39.4796	40.1732	39.3184	36.9168	29.7645	32.3587	35.0632	36.4698	36.3485	36.2652	35.2973	35.5319	37.026	33.4925	37.391	39.434	37.8228	36.7913	38.7953	37.1938	37.2491	37.8698	38.308	37.9441	36.338	38.3065	37.9206	35.4955	38.6068	39.8905	40.3065	38.992	40.3686	40.1972	40.6485	38.6991	33.0292	35.3505
28.2466	34.9374	32.1164	36.5045	34.9445	36.518	35.3412	34.5307	36.5863	33.172	38.0487	38.8737	37.2474	40.8014	39.8723	37.6193	34.9345	34.5117	33.8595	32.9134	31.2523	33.5362	36.8239	35.7269	36.2782	37.1839	37.4543	37.346	37.7158	38.7888	38.4536	37.3506	33.0221	37.3492	39.2655	38.4993	38.1039	39.5084	36.7115	38.0843	38.9932	35.3861	39.1621	39.7806	38.6373	39.5239	40.9548	38.7818	38.7132	39.8199
34.77	33.5149	36.7743	32.7212	36.5321	37.3568	37.3542	34.6799	35.8248	37.2119	37.4808	37.2056	37.9843	39.4364	38.5491	39.0546	34.5326	34.4601	34.9319	36.4963	35.876	36.2958	34.9115	36.309	37.5866	36.6556	37.1909	39.3522	37.3141	37.0943	38.2557	38.9563	30.7143	35.2247	36.3109	35.3082	39.3035	36.8541	34.7607	38.5257	36.9593	39.7645	39.1761	40.4711	39.8828	41.6103	38.5344	40.149	38.5485	38.6317
34.1354	30.8964	32.3515	32.0039	36.2785	30.5147	33.1595	31.4274	36.1764	37.3987	37.5074	38.6624	39.5755	38.2369	39.9071	38.1775	34.5614	33.1465	32.8253	32.9133	34.9325	32.8502	35.8779	36.574	35.6293	37.0404	35.7861	36.9778	38.0166	37.1546	37.5718	39.7662	36.9602	38.9954	37.1429	38.5346	39.4844	36.3756	37.3219	36.5834	38.9415	37.8362	40.3318	38.6708	40.5122	39.4252	39.7251	40.1255	35.2034	38.2408
32.908	34.7957	33.3316	32.4901	31.3001	36.3118	35.9351	37.1377	33.6112	36.1207	39.1714	36.1755	40.198	39.1997	38.391	38.0064	33.7794	33.4446	36.0303	33.9167	35.6898	36.1468	34.2984	34.8206	36.5596	36.9048	37.7584	38.2424	38.8196	39.605	39.7037	41.1512	32.8428	38.2783	39.4605	33.4197	35.9885	38.5447	33.6051	37.9123	36.7579	39.1333	38.7921	41.2485	38.5408	41.0692	39.4254	39.4214	37.5783	36.368
31.3598	35.4034	28.9405	36.6503	36.4028	34.7071	33.3577	31.3561	37.6267	37.7329	38.5254	39.6956	38.2244	38.7728	38.7793	38.4105	33.1748	30.7129	33.3039	34.603	29.8803	34.1288	36.8609	36.7727	37.0017	36.789	36.7225	38.4909	37.566	38.6702	38.4779	37.9147	36.3807	35.451	37.3517	34.3713	37.5613	35.3691	35.5474	39.0324	37.9764	38.3529	40.7876	40.1219	40.3649	39.7157	39.2264	40.0348	37.8818	33.8087
31.2777	35.7462	35.6099	36.6617	31.6158	32.0979	34.2345	33.4763	35.5327	37.7274	37.1676	37.6341	39.4379	40.0278	39.7955	35.5804	35.5899	35.5883	35.3215	34.4113	35.7507	36.4025	35.7304	33.2908	36.2676	37.9943	38.8966	38.7339	40.3786	39.7946	40.5365	37.412	29.9751	36.0204	36.61	30.9488	36.3904	37.8628	34.736	34.2628	36.7392	41.0885	36.6632	40.6402	40.3683	40.7854	41.1006	36.4443	38.349	36.3365
33.0324	34.4617	35.0633	36.9943	34.7982	37.303	34.3591	31.6538	38.6092	37.423	39.5156	38.7759	39.3073	38.8309	38.4024	35.6036	34.3104	34.803	34.0325	36.7371	36.2578	32.3799	30.6268	32.4775	35.1687	34.7853	39.2794	37.973	39.9145	39.6908	39.9488	37.9657	32.5567	35.2911	33.1952	32.5524	36.7101	34.0584	37.3412	35.8178	38.6937	36.4856	41.0916	40.4219	39.9007	38.0704	40.7364	39.6644	36.4639	34.3035
35.337	33.2667	37.4743	36.102	34.5221	32.4342	37.7431	36.9512	38.1473	38.2319	37.1063	36.4631	40.2202	37.5555	38.3683	38.1674	35.0069	35.4645	36.1734	31.534	35.8139	34.2829	35.9927	32.1319	36.8395	36.8511	38.9135	40.0296	40.1826	40.2509	38.2704	38.5572	31.9645	36.1723	35.9519	32.0562	34.07	33.7649	36.9837	34.3411	40.169	39.3892	37.9828	38.6165	40.8458	38.3762	37.2647	39.2655	38.8686	37.7511
36.2813	34.8198	36.3245	32.7374	37.4835	34.5068	37.8783	32.8263	34.243	38.0924	38.8106	38.9381	37.9599	39.2417	37.2855	37.691	34.5396	28.767	34.9542	35.3838	35.3177	33.4771	33.7243	35.0192	37.9829	34.1209	39.6383	40.2704	38.55	38.335	39.256	36.9681	35.3378	35.6674	32.7089	33.7348	37.3878	30.909	37.5083	37.7633	36.3934	39.2586	39.3697	39.9319	39.0487	41.4686	38.3397	39.9639	38.7848	35.1343
31.8853	35.4564	35.6875	36.0408	37.8692	29.2727	33.5462	37.8292	37.4395	34.4488	37.6893	39.522	39.1258	39.1296	38.3678	37.5034	33.4282	35.0196	33.7736	33.0255	32.5239	35.9245	34.0285	32.3998	37.7276	38.8637	38.1819	37.1437	39.5204	39.0518	37.5118	38.3036	34.3188	35.0913	30.1383	27.4753	36.012	37.7889	36.9805	39.3152	38.3042	36.1863	38.0207	39.5714	39.7024	39.5657	40.5284	37.2264	37.5966	36.0871
34.0691	36.5752	35.3067	35.1462	36.3487	36.2185	33.6553	35.3745	37.5594	36.8511	37.1395	38.8373	36.3858	39.0195	37.9901	36.8805	32.391	33.0549	34.8692	30.9685	35.1097	36.5306	32.2034	37.4615	37.6268	36.436	37.2786	39.4292	38.6565	38.6365	37.9521	36.7185	31.0322	33.6288	32.0255	34.9178	37.24	36.4321	36.0958	35.9837	36.9639	38.4182	40.1506	37.9429	39.259	38.2244	39.6246	37.9634	32.2775	31.266
36.3849	37.9597	37.1007	37.5414	35.2477	34.9246	33.4002	37.3877	34.1911	38.2305	37.3256	39.038	39.8258	37.3095	38.0269	35.5348	34.1371	31.9818	35.5554	30.4899	34.714	36.3812	37.1677	35.1307	37.3559	38.2129	38.7696	40.3415	38.8855	37.0291	38.2731	36.0564	31.0016	36.8633	37.5299	33.5774	33.1111	37.8256	36.2765	37.6071	38.8185	34.6974	36.3896	39.5629	40.4614	38.2432	39.3374	36.2738	31.2461	38.9376
28.4785	34.058	35.8628	33.7798	32.1688	37.5952	34.4648	36.36	36.5625	38.3307	38.3728	38.3851	38.3412	37.0621	37.3762	35.5018	33.8218	29.7577	29.1764	26.7817	35.57	36.2933	35.9673	36.7301	33.4969	31.8633	38.6045	39.2876	40.1785	38.4605	36.5383	36.9048	27.8416	35.7006	37.2523	34.3301	38.5114	36.9382	37.4242	38.6232	37.9483	39.4283	39.8199	39.1476	40.3405	38.3586	38.8689	37.3251	37.8087	34.8907
28.0675	31.7178	34.8498	35.2752	31.9993	35.3631	35.4945	34.3651	35.878	35.7012	35.4072	38.0087	38.3803	39.3259	38.0459	36.5671	33.2891	34.764	30.8107	32.5544	34.5011	33.4985	35.8185	37.3558	34.3313	39.2269	40.3328	40.4587	36.2707	39.8872	39.9467	40.2022	33.4547	33.6853	37.125	37.2846	35.9239	31.2955	39.0844	38.2957	38.4602	39.5673	39.5423	38.7679	40.0429	39.3356	40.3989	38.9601	23.2289	28.2857
31.3639	35.6084	35.4029	36.4535	33.7231	34.8763	32.7046	32.2102	36.5529	35.9906	37.7625	36.1771	37.1043	37.9474	36.8372	39.3649	24.7191	36.5186	35.8693	36.2498	36.7314	33.8971	39.7484	35.5959	37.1646	39.0302	35.669	41.2394	40.9294	39.199	38.9412	39.7072	34.279	37.445	37.6529	35.0006	34.3788	31.8667	37.6835	37.763	33.6829	37.1209	39.6397	41.5031	40.5885	42.6573	40.8625	40.1991	28.4544	34.7261
30.2537	34.8329	33.657	35.5633	37.029	37.1115	36.947	35.6974	32.5373	37.7831	38.1007	38.943	39.9797	39.4797	38.3732	37.7592	32.7445	33.8043	36.2709	33.4178	33.9854	38.0485	37.4796	38.8057	35.2301	38.1023	39.8107	37.505	39.5863	39.6166	39.4185	40.2413	34.1682	33.7594	38.5778	31.4255	38.8103	37.1094	38.578	40.0802	38.4688	38.8614	40.2356	39.8103	41.5858	40.695	40.5131	41.1301	33.1374	34.3402
30.7461	35.4461	34.6887	32.3241	34.7283	36.3264	35.6126	36.4579	37.3569	36.0564	37.6397	38.0692	38.8079	40.1735	37.9593	37.7892	31.9334	36.4197	36.3868	38.2732	38.982	38.7813	34.7894	37.5306	39.2817	39.5001	37.1962	39.5136	38.8618	39.7507	37.7618	38.972	35.5571	34.259	35.2684	35.9584	38.148	37.2099	35.0611	35.8168	38.5779	40.8758	37.9305	40.4832	41.6164	41.633	40.0197	40.0079	31.5685	32.5654
29.6671	36.0375	33.8254	36.1753	35.5944	34.0662	36.6076	36.8927	36.7406	38.0195	39.5689	39.6572	39.8928	39.3166	36.0791	37.7642	33.4471	37.0505	38.8139	37.5345	32.5959	38.546	39.0715	38.2444	38.1348	39.9445	39.415	39.5144	39.8095	40.8378	38.9227	39.2297	37.2567	35.9253	38.5733	36.7245	37.7705	36.8783	36.7721	39.257	34.6397	39.955	40.0484	41.0928	38.378	40.9801	39.2614	40.3058	30.5807	34.7683
32.9253	36.1441	35.5267	31.6092	34.6299	37.7535	30.87	36.59	36.8929	37.1669	37.2537	40.5381	38.6535	37.7723	39.3778	37.7801	31.692	36.6401	34.9009	35.3308	32.4294	36.7632	36.4983	37.3256	37.9607	36.5322	38.0484	39.4919	40.9395	39.6131	40.7952	37.5264	31.1025	38.3673	37.7128	37.0707	38.1336	40.3635	34.8354	38.356	39.2836	39.1814	34.7627	40.5802	41.7459	38.6676	41.1499	39.3506	31.8874	33.4339
34.1112	36.4565	35.1756	34.038	35.6904	35.2968	36.6915	37.2274	36.5817	39.3184	38.2068	36.3292	38.3059	39.6542	37.9253	38.5383	35.4764	33.2302	37.3915	37.2617	31.9003	39.4359	38.5827	38.439	39.1002	39.1763	38.9909	38.9233	40.1738	40.3701	39.7453	39.9109	36.9186	37.6338	39.2824	38.0213	36.6323	36.3178	38.8638	39.0838	37.6673	40.367	41.2744	38.5968	39.8775	41.2474	36.3889	40.1609	31.5442	34.7515
33.6617	35.2605	33.8749	29.8705	32.6466	33.7505	34.3905	36.3653	39.3016	37.9987	34.9801	40.7436	40.469	39.7479	40.1243	36.4238	32.2982	38.0732	37.402	36.2548	36.759	36.7974	37.7838	36.5163	35.3323	36.7227	38.9877	39.8201	38.9949	39.3381	38.2658	39.0279	30.8236	37.3553	37.1574	39.0651	37.5886	39.3064	33.9063	37.5026	37.3788	40.0955	37.755	39.6949	39.6983	40.8669	39.6601	39.4173	32.4792	35.6999
34.4422	35.0688	36.0423	34.7661	36.7398	34.4873	38.3157	35.7459	38.898	37.9949	39.5136	38.8847	37.1142	40.8919	37.3748	38.0634	35.065	37.7225	37.0417	39.2827	34.8069	37.0609	36.7686	38.0808	38.8075	39.6766	39.5065	40.4583	39.5844	40.3058	39.2593	39.3438	34.9154	37.2449	36.1418	37.7306	39.2385	36.815	39.977	39.0057	39.0689	37.9021	39.9028	40.7795	41.1544	40.5456	38.4142	39.9794	31.818	30.8409
28.3719	33.202	35.403	29.6411	37.5433	37.3724	31.941	38.1465	39.066	40.2689	38.1918	39.7828	39.3828	38.8265	39.3139	36.9645	36.3267	34.5081	37.1334	33.8015	37.7713	37.958	36.6458	38.4225	36.9051	35.9765	40.3986	38.1881	40.6053	40.3242	39.1733	39.3422	38.0255	33.3756	34.5729	38.3378	35.2362	38.3985	37.8679	38.1475	36.4992	38.9875	39.0908	39.0334	40.4913	40.558	40.7425	37.742	29.1132	35.4395
34.8547	35.998	36.2288	35.7314	35.9567	38.616	35.7698	38.3212	33.0433	37.5132	38.9944	40.5591	40.1095	40.0822	37.6367	37.3885	29.6069	37.5795	38.2164	37.4987	38.725	37.9449	37.9965	34.2789	37.8628	40.1811	37.3867	39.2539	39.3339	40.343	38.7989	39.3269	38.9947	38.4169	39.4199	36.7895	38.6792	38.0463	38.7652	38.8087	37.7712	40.6016	40.5373	41.7192	41.2211	40.7832	41.0578	38.0907	33.3634	33.3762
33.3978	34.5454	36.6922	35.8519	37.6601	33.3836	37.6887	35.4318	37.4707	39.0843	39.1648	37.2949	39.5959	40.1889	40.5846	36.9639	36.7066	37.3324	34.8923	32.4603	36.6356	38.2447	38.6275	35.3654	35.612	39.4127	40.0867	39.8165	40.7857	40.3581	40.0949	36.6874	30.6959	37.8983	38.1547	34.9894	37.831	39.0197	39.161	37.7806	40.4298	39.8145	39.1666	39.3343	39.2363	41.3751	41.999	41.5086	33.5596	32.7318
32.2398	36.9647	36.5341	38.5671	35.5376	37.3698	38.7142	36.4818	38.2882	34.6918	39.4579	39.6806	40.6904	39.4344	40.0605	37.6026	35.1518	34.9867	37.9276	38.8285	37.7903	37.7604	34.9093	32.7878	38.512	38.0278	39.2801	39.5899	37.9285	40.4432	38.529	38.2241	36.4906	38.4923	37.2181	38.7649	36.6997	35.9002	33.6321	40.7408	37.6472	40.0983	40.0759	41.0165	43.0781	41.376	41.5732	38.3108	32.4261	31.9837
35.0697	34.0497	34.3779	36.7443	39.1877	35.4644	36.2005	35.483	38.7233	39.5673	38.0781	39.9901	38.5875	40.146	37.2627	36.8656	32.7512	37.4058	35.7555	37.6011	37.739	35.6625	38.2071	37.9393	34.7527	40.1783	40.7939	40.2849	40.8589	40.5201	39.406	39.2809	35.749	37.2672	37.0131	35.6338	32.1933	37.4083	39.2731	38.9023	39.4726	41.151	40.4737	40.7277	38.848	41.1706	41.3461	39.6535	28.2461	31.2359
32.7028	35.091	36.6619	37.6762	37.5573	38.63	38.2445	36.761	37.44	37.552	37.6875	40.6436	39.1191	39.9035	38.8262	36.291	35.4636	36.7197	34.2768	38.3795	39.027	37.399	38.3614	35.7873	38.5784	39.1253	38.8276	40.9374	37.9759	38.9742	39.9432	37.2216	37.6407	34.9251	33.0017	36.6895	35.1202	40.0369	40.0172	38.8476	33.6719	38.0326	38.8816	41.2012	40.7784	37.3768	38.4895	37.2914	30.1432	33.0466
31.2603	36.1037	35.2877	30.8647	31.613	35.6265	33.9982	33.4576	32.1824	37.2425	39.889	37.0449	38.628	38.2853	38.8792	37.7425	35.5145	38.5412	36.5732	37.0514	33.2791	29.8852	37.7145	37.4799	39.8877	39.2436	39.4601	40.983	41.2128	40.0712	38.573	37.2604	35.8771	38.1306	36.6642	32.2437	30.1433	32.257	38.1508	37.9763	40.2766	39.562	39.8251	37.2362	41.0452	40.3874	39.9923	38.8344	28.0842	27.3686
32.2656	37.8218	32.2909	38.799	37.3871	35.3172	36.6471	37.9256	39.5777	39.4202	41.0761	41.7653	37.9501	40.7354	40.1201	36.5398	34.2709	38.7982	36.4233	37.1304	37.959	38.7168	39.7021	38.4214	39.7317	40.2139	39.449	41.2394	37.9994	38.6059	40.9919	38.7826	30.1044	31.1755	30.6984	35.7227	29.4254	29.7107	36.4057	32.8342	36.1978	37.0553	34.9081	39.771	38.1927	35.6959	37.1322	37.7833	34.9711	31.2354
34.4828	37.4994	38.2701	36.7897	35.2526	36.9623	35.1957	40.8622	38.9966	35.5091	41.1405	39.5143	43.0292	40.5484	39.0161	41.0715	33.3896	39.4045	37.6126	38.9122	39.5254	38.0578	38.8745	37.9484	40.0211	39.2972	36.2679	39.0532	42.2335	40.7778	41.0057	38.8494	27.6691	36.842	36.7499	32.9092	34.9023	30.8259	33.5364	36.5478	37.2361	37.9626	38.4333	35.877	35.7177	38.0377	32.7945	37.9165	35.5711	38.1172
34.9051	38.0611	38.6738	38.9371	39.8341	40.3776	40.6105	36.3267	39.6675	40.7181	40.3201	41.5951	40.2626	40.9969	41.1584	40.2921	35.7303	36.8908	37.7448	35.1541	37.7898	38.2993	39.2654	37.058	37.402	37.0344	40.5184	39.1088	40.8052	41.0835	42.0411	39.1405	37.0362	36.6629	34.3224	37.0883	31.6979	33.5079	36.3081	35.4384	32.4594	36.1148	35.0327	38.8483	39.1448	38.4272	38.1774	38.6037	36.2113	37.8318
37.531	37.159	38.3581	38.7376	38.1549	36.0673	37.2688	40.4913	37.3108	38.4637	40.044	40.1857	40.9389	38.8864	40.7938	39.7791	37.2517	39.3514	40.3246	39.4976	39.1022	37.8657	40.9449	38.8953	40.0744	40.164	40.8307	41.9011	42.458	40.5945	41.2933	40.8625	32.5132	36.1604	34.7915	31.9494	35.755	36.7339	34.6082	35.6892	36.6381	37.3141	37.9246	37.6324	37.425	36.8847	38.756	38.1354	36.1608	36.5428
38.1597	38.8287	39.2183	37.5764	38.7068	37.7801	39.9296	35.7275	39.0948	41.0137	42.594	42.8277	40.6477	41.3065	39.0227	40.8456	36.3593	38.7294	38.8269	38.1389	39.2805	39.5758	38.1065	37.8814	38.0299	39.8465	42.3855	40.5609	41.5708	42.0277	40.2895	38.6175	30.4889	36.1146	33.6246	34.7165	29.5157	30.4891	35.4915	35.4343	37.3218	36.8678	37.9752	39.4803	39.2315	39.0969	37.1471	36.6816	36.6392	36.868
37.7753	36.335	39.9106	39.37	39.1305	33.7652	38.1808	40.4897	39.1857	39.8949	37.1742	41.2963	40.0637	40.4832	41.9556	40.9959	36.7142	34.9859	39.014	39.1131	39.419	40.1468	40.1019	38.9784	39.8382	37.0602	40.2358	42.0061	41.8834	40.559	41.7215	38.5844	34.6837	33.2723	35.461	35.8565	33.7807	30.7711	35.306	33.2719	37.2089	34.6047	37.9452	37.1643	38.4791	36.6252	39.5332	37.5311	30.8981	36.4457
36.0813	37.4747	34.2607	37.6407	37.9682	38.5147	38.4589	39.7796	39.2031	38.3586	42.2324	41.2284	39.7378	41.7663	39.0682	39.196	34.812	38.4305	38.6027	37.3406	37.3618	39.9175	38.3596	39.3782	37.2794	41.127	42.1459	43.7972	42.6875	41.1547	38.4603	40.2732	34.3635	35.3349	29.7414	28.724	31.8544	32.3174	32.4471	37.0572	37.4498	36.796	37.6714	37.4826	38.7883	37.0246	37.6148	36.8538	37.0898	37.1074
33.7186	38.5699	37.3319	40.4973	37.7475	35.6399	38.9826	34.4227	40.9601	40.4419	42.3608	40.0454	42.2638	39.925	41.8539	40.6797	36.0146	37.2235	39.014	38.2487	37.3968	39.3014	39.4036	40.2307	39.9434	39.6535	40.2098	41.2001	40.214	42.1053	40.942	39.0589	34.0089	33.7278	33.8331	32.5037	31.7321	35.8294	33.4423	35.062	31.6565	38.6995	38.2004	37.9298	37.0439	38.6651	39.7355	37.699	35.4966	34.0781
35.7101	39.7163	41.0682	39.6997	39.0508	39.982	39.7828	39.1726	39.9639	40.9385	37.4582	39.7281	38.3618	39.5792	39.9339	40.5232	38.1968	35.6754	37.5788	39.3108	40.1372	38.7522	39.9987	40.0494	39.0189	32.6833	43.2029	41.1805	41.3571	40.0156	38.2322	37.9291	32.3006	33.4581	32.6893	31.603	31.6104	27.7426	35.2254	36.8192	36.7743	33.959	36.8474	38.2051	39.2352	38.3266	37.9369	36.6714	33.7672	34.7236
38.8469	35.4002	38.7489	38.5751	38.0133	38.5135	35.8956	39.9071	37.7684	37.5851	41.9925	42.0584	42.2566	39.5989	41.2872	41.022	39.5836	36.5115	33.6149	39.235	40.3236	37.4566	32.8064	35.9425	41.2055	40.4479	38.6003	41.582	40.2282	39.7159	38.8107	38.7634	32.6047	35.0957	35.4412	34.6263	37.0302	34.4231	34.8126	36.2252	37.1268	38.5421	39.4297	35.9491	37.6552	39.6565	37.7984	37.4972	37.6935	37.4182
36.2651	40.367	40.7917	38.3595	39.4478	40.3058	40.4162	39.9008	40.8517	40.5667	41.1301	39.5244	39.8654	40.102	39.7081	39.4153	39.1672	39.4782	38.4874	38.0747	38.5928	39.6034	40.1613	39.238	39.0916	40.6216	42.7403	40.134	41.3554	37.7239	39.5781	36.4554	31.7114	29.8299	34.2608	34.4773	32.0368	35.7191	35.207	32.1012	36.8696	35.5437	37.9876	38.6185	36.0687	38.6778	36.9624	38.1259	36.5694	37.3007
38.3575	36.2921	34.9001	41.4394	40.7082	38.2407	39.4958	40.1412	37.6626	39.6098	41.446	41.4913	41.2708	40.6638	40.2144	39.7442	39.1858	38.8707	38.5081	39.2142	38.6931	39.7382	38.9468	41.136	41.8866	41.7411	42.6795	39.1635	40.8412	39.6847	39.0128	38.15	34.1903	35.1014	35.0052	33.9617	35.8846	35.2382	35.7154	34.5328	37.6452	37.8383	37.5591	36.7932	39.5222	38.076	38.265	39.2718	35.7989	35.3488
39.0942	39.5591	39.9419	38.1388	38.2593	39.9486	39.211	39.3625	40.4817	41.5817	39.0978	40.7987	40.0367	39.0599	42.2906	39.531	37.1605	35.2857	37.4633	36.1896	38.7074	39.3234	39.944	40.9604	42.1191	40.4052	39.346	40.8175	39.1911	40.5079	37.4849	37.9226	33.8209	32.1487	34.1752	35.81	33.9179	31.4617	34.6739	36.1736	34.9994	37.4669	38.4868	37.3903	38.6795	38.8889	37.7248	37.5674	32.9167	36.87
36.5029	33.7941	39.7295	39.513	40.388	38.2005	40.7766	39.128	40.9102	42.8239	40.6375	40.7445	41.6631	39.7391	39.6045	39.6745	40.6606	38.5134	37.9308	38.3509	36.8046	37.3039	35.8945	39.3168	37.3752	43.1752	42.8527	40.5184	38.5751	38.0888	39.7816	37.6963	33.6852	34.6129	33.0388	34.171	34.7159	35.1223	36.5207	34.9636	36.3558	36.9891	37.9486	37.6284	36.273	39.7222	39.6652	36.9363	31.1714	35.1561
34.7061	37.5208	41.4341	36.5025	41.6841	41.5154	39.7551	40.1308	42.263	38.9435	41.0012	39.9976	38.7251	40.464	40.5665	38.4243	36.0567	35.5723	36.6347	39.3583	39.2894	39.271	38.882	40.5729	42.1471	41.9274	42.2888	40.2332	39.8367	40.6237	38.3315	36.5995	35.0716	32.8737	34.2212	29.5693	33.9948	33.6731	34.3139	37.0811	36.049	34.1833	38.2566	37.7867	38.4781	39.3247	39.09	36.9136	34.9876	36.2634
37.0542	38.8758	36.4651	37.2278	33.4646	34.4101	40.5039	38.6951	36.5856	39.264	40.5399	42.9316	40.2281	40.5367	41.7232	38.2065	36.9519	38.6904	38.1445	38.9019	38.9184	38.7501	36.7098	34.7637	37.9639	36.0224	38.4307	40.4042	41.609	36.6333	39.878	38.2732	26.4761	33.1556	35.6591	29.3011	31.052	35.6469	36.9219	36.9908	36.8166	37.2225	35.3014	38.6266	37.3989	37.1818	35.7704	36.5063	34.6289	35.7395
31.9616	37.7836	32.099	30.64	35.4246	33.8948	34.228	37.8515	36.8011	41.1196	40.0986	42.4401	39.1924	42.751	38.2865	41.351	36.5751	36.4281	39.1712	38.4664	37.1141	39.375	40.8229	32.2809	31.3869	34.8587	37.04	41.1123	38.508	38.1705	38.2029	38.8365	32.0724	35.1493	38.7894	33.2094	39.1984	39.2082	38.9216	40.298	38.689	40.0178	41.2069	40.1424	41.4844	40.6833	41.0189	42.4461	33.2283	33.5232
29.7637	37.0199	36.3059	39.7494	41.1155	40.2591	39.4514	40.1322	39.5867	36.8756	40.4166	38.3932	40.8927	40.1404	40.3916	39.7365	36.2951	39.3386	37.0281	35.8203	39.1169	36.5552	40.7384	41.9104	41.2626	40.7185	40.2624	39.711	39.9595	40.2229	38.4965	35.8871	36.246	36.7797	37.0101	38.667	38.1906	34.2591	39.1933	39.7039	38.455	38.4928	39.5877	39.6125	40.977	41.0118	40.48	39.7893	34.3719	34.5076
35.8352	37.6977	38.9289	36.9999	36.9639	40.0533	37.3989	38.3248	39.4286	40.7966	39.7562	40.1854	42.0995	41.0318	40.9966	40.9648	38.2362	38.7191	39.262	39.1451	38.9653	40.3722	38.1283	39.0017	41.0787	40.5563	37.3209	37.5024	38.4188	39.4891	37.2445	38.8123	34.9518	38.6071	36.8436	39.1914	39.3826	39.3134	33.7028	36.7015	38.1538	40.9145	40.0818	42.0902	41.5255	41.1535	40.2199	39.0369	37.0771	35.532
34.239	36.7179	36.7775	40.1562	39.1537	39.818	39.1039	39.7878	39.6485	40.2188	39.5139	41.9914	38.6537	41.4871	41.2268	38.9678	33.9837	37.4188	37.8596	37.9786	37.0757	39.2501	39.3035	40.3746	37.1748	38.2786	39.1261	38.3072	40.276	37.4746	39.4705	37.2284	38.2653	37.6807	37.1329	32.0436	35.8789	40.0627	39.6812	39.2533	39.2383	40.9155	39.927	40.8869	41.7651	40.6588	39.9812	39.9411	32.3955	33.2104
36.7608	36.5783	36.3024	35.7902	39.8756	37.6966	39.9119	38.1338	40.2385	38.6368	40.3633	41.0527	39.8531	41.3934	41.6653	40.7275	34.3151	39.6001	37.9632	39.6947	40.2918	38.2166	40.607	39.9535	40.1577	38.2096	38.8098	40.4473	37.9939	39.6231	39.7773	37.3108	35.4713	39.3527	38.0154	37.6493	38.4053	37.047	35.5672	32.7556	37.7279	35.9874	41.9503	38.5637	41.4229	39.8541	41.2828	39.6847	34.3253	36.093
36.511	38.6237	38.1712	39.8256	37.1013	39.3924	40.8271	39.947	39.8398	39.5002	40.6397	40.6529	41.0468	41.4986	39.0259	40.8344	36.7275	38.3067	38.7601	39.6312	39.8014	39.768	37.5201	35.8173	39.9107	41.1098	38.3186	40.658	38.8817	38.9006	37.7271	38.0483	37.712	38.0262	37.1925	33.4371	35.4607	38.5673	36.7032	39.986	40.5585	41.2642	42.929	41.8508	40.3771	39.7449	39.852	39.2329	30.1646	37.1008
37.1385	35.9594	34.9786	36.6319	39.593	33.9536	37.5926	35.8043	42.2599	41.181	41.6133	39.5032	41.1861	39.8801	40.4433	40.1221	37.4467	38.0581	36.6844	40.5812	39.0039	37.3733	37.5361	38.7994	36.9582	40.3336	39.5255	37.4364	40.2818	39.086	38.3546	37.7837	34.3426	37.8057	38.2566	39.2731	40.1004	37.5983	34.0151	37.9394	39.2646	38.7414	37.3216	40.0965	41.2206	41.5253	38.8013	42.0479	36.2247	36.8526
34.7982	37.721	38.6594	38.9598	39.3632	37.5126	39.4092	41.4731	40.1179	41.0472	39.9736	39.6374	41.209	40.7736	40.7693	39.206	37.3497	39.4926	39.9225	36.3007	37.42	37.5282	39.1636	38.4927	40.4243	38.096	38.372	39.2959	37.1145	41.0467	37.3382	38.6644	36.365	37.8777	34.2798	38.3254	38.8361	37.4712	40.322	39.9687	39.1761	41.1887	42.3621	40.917	40.1221	41.5168	40.9693	40.3047	34.5883	35.8312
33.8146	34.7846	35.5561	35.1644	35.3204	38.1149	36.5994	40.7261	37.9943	39.5496	41.2297	42.3694	41.0774	41.3086	39.9245	40.2579	36.4755	37.8749	40.3037	34.855	39.3324	38.9973	35.7429	38.9713	37.0036	38.5505	40.1519	39.6924	40.1735	38.3015	38.3035	37.974	36.8326	36.8173	38.8512	38.5269	38.4796	37.0576	38.7264	36.1682	38.4596	39.2544	38.8405	39.0982	40.8577	43.0516	38.9588	39.9197	33.3245	37.2383
38.236	36.7712	38.3054	38.2949	38.9674	39.5939	40.0928	39.294	40.9175	40.3012	39.4805	43.137	39.4603	41.0626	41.7806	39.8495	39.5606	38.5852	38.3807	38.5573	38.4341	34.9258	39.635	39.9825	39.7792	40.015	40.5107	37.6051	38.2359	38.3259	38.6891	38.7528	38.3338	38.5705	34.587	33.2067	33.5718	39.9865	38.8971	39.4531	40.7868	38.4784	40.1369	41.4839	40.9534	41.0698	41.9685	39.3169	36.1632	36.8494
33.0213	31.6572	38.6737	38.7806	38.4481	33.752	37.6633	39.423	38.9238	43.0487	42.3725	39.757	40.3625	40.0567	40.5101	39.9033	38.9618	37.0071	35.8553	39.9973	37.9504	37.5497	39.4854	38.1583	36.5261	38.6638	39.945	38.7738	39.3335	38.5601	39.3567	38.0365	38.0089	38.0135	37.5469	38.1424	38.3753	37.4593	34.3532	39.556	40.3974	40.7017	41.1779	37.7616	40.7147	41.3652	39.3076	40.2013	36.3606	35.861
36.5939	38.0961	38.3565	37.7545	39.6182	38.6748	38.585	40.4952	39.219	39.6571	41.3142	41.8601	42.0483	42.1125	40.255	40.4147	38.7175	39.3158	37.8779	38.3582	35.3949	37.896	35.9859	39.3648	39.7016	38.8518	39.9835	39.0916	38.1426	38.6509	37.367	38.8983	38.5988	37.8801	36.9197	34.6435	37.0743	39.7125	36.6309	39.8838	40.1894	38.5625	38.7433	42.1675	41.3067	40.8931	41.1222	40.7024	34.9124	37.4658
37.1116	35.6986	34.4346	36.8793	37.2618	37.3989	39.2551	38.938	39.3555	41.3751	41.2491	41.9571	39.7138	41.0623	41.0749	40.9688	38.7024	38.814	33.3105	35.9	38.4235	38.7237	38.8319	37.7873	39.8349	40.3428	37.889	40.0803	37.9901	38.2023	39.6873	36.7026	34.6247	38.0879	38.8205	38.1034	39.4069	34.677	34.4027	38.411	38.9843	41.0136	40.8605	38.4137	40.445	38.6519	39.9793	39.6115	34.1184	35.1871
34.8035	37.8898	39.2271	40.0956	37.3104	39.0867	39.8097	37.503	38.7442	39.093	41.1427	40.3514	41.9788	41.2331	38.3067	41.449	37.2599	37.3841	38.1797	38.8039	36.2842	38.8815	40.9193	39.4093	39.7665	38.8016	40.7382	38.5661	41.292	38.3515	37.0618	38.2544	36.6978	37.7236	36.0484	33.8671	38.8902	38.9903	41.167	40.646	41.0081	40.5129	39.5775	41.2961	41.3588	41.9963	37.7334	41.4228	33.3519	38.4859
36.9225	34.7716	35.4701	34.8453	38.3071	35.7925	34.7665	40.4456	38.372	40.465	41.1089	40.1158	41.8417	39.7291	41.6673	39.5431	38.7051	38.1177	39.1114	36.2316	37.6988	38.445	37.2134	34.8242	33.5364	39.6951	38.5664	40.4167	36.6106	38.9541	39.7863	36.9128	36.591	37.1284	40.2194	39.5933	39.1435	39.9199	37.9013	39.6346	40.783	41.4294	39.951	38.7089	39.248	39.6694	42.3951	41.3294	33.9151	36.5934
35.8637	35.6129	30.836	36.0254	38.5839	38.6765	39.0412	39.5416	33.7969	33.9073	39.8933	43.2581	38.862	41.9832	39.472	38.9195	36.6928	34.5994	37.5743	37.4665	37.9548	36.0185	35.8148	29.4883	35.2515	41.2609	37.7272	39.2476	40.5096	39.6452	36.4618	36.9594	35.6458	37.8532	29.6405	33.7855	39.9841	35.7589	35.2562	39.4879	38.2865	35.0635	41.7815	40.4961	41.039	42.4291	39.3534	36.0127	34.4649	38.6871
33.8063	32.3033	34.0153	34.1815	37.3899	35.9574	38.7667	38.3107	35.6222	38.4606	39.8756	38.8678	38.8214	41.3041	38.4291	36.584	25.9649	29.0929	35.9087	31.2039	37.5112	34.0672	37.1587	34.6207	30.8818	35.0269	40.5228	38.9945	40.1363	39.6321	39.2105	38.7516	32.8776	33.2583	35.9324	36.5516	36.0359	33.8623	37.6898	34.609	37.8044	39.0386	36.2739	40.6857	38.2779	39.9216	38.6515	39.4625	29.616	35.1639
34.964	36.6893	33.3435	37.9705	38.3472	34.3079	37.2946	38.7835	39.8578	39.2999	41.0069	42.284	39.9201	41.2359	41.69	40.1608	29.2465	35.5318	36.0381	32.8334	35.9426	38.2786	39.5134	38.4732	38.4585	40.0135	37.5386	39.3429	37.4514	36.1507	39.4133	36.9007	30.3036	36.1174	33.0318	34.3076	35.5125	38.0078	38.4421	36.326	34.5241	37.7418	33.1906	37.8911	40.6164	40.3753	40.7228	37.7956	29.9077	38.0182
31.2597	37.8785	37.422	35.5797	38.4983	37.7656	36.9772	37.8806	38.2713	40.8316	40.0293	39.6235	40.2289	40.4726	40.3107	40.1233	35.8415	34.6035	36.5324	36.7642	38.0191	38.0814	36.4079	36.3868	38.1355	35.8486	38.2627	38.7006	38.655	40.2055	35.9952	38.3595	34.9098	33.1126	34.8345	36.8851	36.1713	32.9741	34.6815	37.9803	39.0022	38.4266	39.5557	38.3178	38.2995	39.4279	39.8448	37.6306	34.2697	35.4733
36.6102	36.7523	36.3881	36.9597	37.7036	38.6159	37.3693	37.5168	34.834	40.9628	40.3784	40.0603	41.7798	39.9583	41.2529	39.1244	29.7737	36.0605	36.3691	37.2112	37.2211	37.4603	34.0457	39.2974	38.7965	38.1481	39.8498	38.2169	39.7815	36.193	38.0677	39.288	31.2194	35.8927	35.5911	32.6978	37.0782	36.9517	38.3863	36.1945	36.4266	36.7462	38.4428	40.008	39.7033	38.9032	38.039	39.2923	35.6575	36.1425
32.2864	36.7278	36.4671	37.0928	35.9157	39.0374	37.8039	37.246	38.3558	36.8031	40.429	40.8257	40.8363	42.131	39.5555	38.641	36.4164	33.0399	32.5244	37.2354	38.5732	37.8349	36.6043	36.2304	36.1754	37.4254	38.7551	38.3574	38.1204	39.7932	40.0328	37.044	28.2399	34.3858	33.7401	34.981	37.5672	35.041	35.2729	37.0216	39.0489	37.1501	39.6434	38.6675	39.4981	39.6488	39.0419	38.0349	34.8378	37.314
35.7343	37.5034	38.6129	37.4098	38.4353	37.6681	38.3563	35.0793	35.4854	39.0722	40.7346	41.0755	40.7987	39.2563	42.1504	38.4411	35.5994	35.0695	36.9977	36.9869	37.7575	33.0967	37.2725	38.1321	38.2186	38.6916	37.7583	39.1673	40.1503	37.7469	38.1071	38.1652	35.2557	34.2932	34.2053	36.1115	33.0922	38.3283	38.5911	37.8895	38.9515	38.568	37.8799	39.2956	39.2014	39.7684	37.4116	39.707	33.7645	34.5581
37.3989	36.6037	37.8038	37.0576	36.5884	38.9315	36.3943	38.182	39.4583	40.966	40.5847	40.633	42.0262	39.9265	39.5892	39.1867	35.3669	36.1108	32.3258	38.2684	35.8197	37.4316	37.6256	39.242	39.6246	37.0213	39.3508	35.3252	38.1334	39.0929	39.2575	38.6933	34.8368	34.1115	33.5031	37.8956	37.8405	38.6686	35.9633	37.169	38.1912	33.6264	39.1887	39.5087	39.4691	40.2769	40.2495	39.0125	36.4944	35.9136
35.9057	35.5617	32.9256	37.6877	38.971	36.0429	35.8466	39.2846	37.1118	38.8969	40.1604	40.0887	39.5237	40.9227	41.3615	39.2284	37.2621	33.9354	37.9323	36.9456	36.1637	37.9892	33.8901	35.1413	39.6108	39.2534	38.9694	39.9352	37.7407	39.3339	37.9342	37.9728	36.3984	37.2332	34.5416	30.8491	39.0172	35.9653	34.3022	37.1131	37.8344	38.786	37.2765	39.8952	39.3653	38.716	39.525	38.4262	37.1127	38.5668
36.2106	34.7243	37.8384	38.0272	39.4481	36.4312	37.4693	38.4957	39.2391	40.5127	41.1062	40.8669	39.5799	40.3026	37.008	39.3071	34.9012	36.4191	37.1851	35.6171	35.9935	37.2973	36.4212	37.1022	37.1118	38.9516	35.942	37.9665	39.9888	38.0813	38.3519	38.6409	35.7487	36.7018	36.6506	37.217	37.4073	37.9949	35.3307	37.4375	39.0183	37.0953	40.3996	37.8549	39.4469	38.5854	40.5199	38.0964	33.5084	37.2563
31.2867	34.1589	31.6989	36.6086	38.9661	37.63	39.542	35.5363	38.924	40.0328	39.6205	39.3886	41.8955	40.8587	40.3188	35.8865	36.4064	35.8221	37.1583	39.1234	36.1848	37.3445	38.4465	38.9694	39.5037	36.9388	38.8886	38.9375	38.8831	39.9688	37.2438	39.0737	33.8513	36.0365	36.0267	37.5693	37.1916	34.8078	33.9988	33.3868	37.4714	37.4901	39.4176	40.3674	39.6673	38.934	39.8887	39.7173	36.1142	37.2841
[truncated: 150 more rows]
[truncated: 206 more columns]

## Sheet: Cuprite2-PSO-OMP
Vector-based SNR
Hyperspectral data:	Cuprite2
Algorithm:	PSO-OMP
Item:	vector-based SNR
Size:	256×256
[truncated: 256 more rows]
[truncated: 206 more columns]

## Sheet: Indian Pines-PSO-OMP
Vector-based SNR
Hyperspectral data:	Indian Pines
Algorithm:	PSO-OMP
Item:	vector-based SNR
Size:	128×128
[truncated: 128 more rows]
[truncated: 78 more columns]

## Sheet: Pavia University-PSO-OMP
Vector-based SNR
[truncated: 260 more rows]
[truncated: 206 more columns]

## Sheet: Cuprite1-NSGA-III-OMP
Vector-based SNR
[truncated: 260 more rows]
[truncated: 206 more columns]

[truncated: 3 more sheets: Cuprite2-NSGA-III-OMP, Indian Pines-NSGA-III-OMP, Pavia University-NSGA-III-OMP]
