# Supplementary material for: Hyperspectral image compressed processing: Evolutionary multi-objective optimization sparse decomposition
Source: PLoS One. 2022 Apr 29;17(4):e0267754. doi: 10.1371/journal.pone.0267754 (PMC9053777; doi:10.1371/journal.pone.0267754)
Supplement: S4 Dataset — (XLSX) [file pone.0267754.s005.xlsx]

## Sheet: Cuprite1-OMP
Vector-based SAD
Hyperspectral data:	Cuprite1
Algorithm:	OMP
Item:	vector-based SAD
Size:	256×256
0.425424	0.5979	0.497597	0.531531	0.459481	0.535204	0.54108	0.497822	0.512467	0.450133	0.401848	0.418354	0.507622	0.519352	0.565616	0.538793	0.310503	0.556457	0.486678	0.54792	0.473932	0.509497	0.475026	0.520079	0.507744	0.483308	0.524653	0.510412	0.54998	0.478934	0.616924	0.558266	0.583333	0.587315	0.529259	0.552698	0.519142	0.578857	0.53218	0.57091	0.542077	0.548941	0.500719	0.529335	0.530147	0.516115	0.54939	0.527578	1.12625	1.02015
0.622834	0.529611	0.492831	0.499135	0.580095	0.545774	0.517572	0.497531	0.523184	0.50561	0.480279	0.384452	0.490406	0.510477	0.52732	0.597513	0.40092	0.532965	0.431467	0.49889	0.493623	0.491493	0.505381	0.563704	0.58117	0.491209	0.552444	0.578107	0.536222	0.516727	0.546591	0.515954	0.499234	0.571031	0.560146	0.564581	0.583277	0.546132	0.491513	0.629913	0.529182	0.515184	0.508703	0.512176	0.475379	0.512428	0.52929	0.604525	0.918519	0.919321
0.526244	0.498576	0.532754	0.400125	0.490494	0.491296	0.593136	0.437502	0.534848	0.530087	0.489231	0.473408	0.378857	0.463315	0.507973	0.536479	0.56195	0.502281	0.479588	0.416616	0.534652	0.518643	0.519023	0.610698	0.5196	0.47579	0.534181	0.518507	0.521068	0.528856	0.538927	0.464468	0.58357	0.553264	0.530418	0.566152	0.507308	0.506984	0.52672	0.52389	0.518428	0.566832	0.509428	0.539816	0.589521	0.57688	0.48895	0.553457	0.858028	0.894556
0.529015	0.503891	0.448633	0.575724	0.517569	0.511936	0.509334	0.473463	0.506296	0.552263	0.516742	0.581203	0.530018	0.526256	0.482729	0.501171	0.548134	0.459586	0.472427	0.418819	0.467941	0.526813	0.465933	0.573578	0.532787	0.526419	0.560375	0.571393	0.534535	0.59981	0.466774	0.585096	0.595559	0.5618	0.521108	0.586077	0.531552	0.543185	0.50011	0.452914	0.490547	0.462452	0.574345	0.528802	0.61351	0.509906	0.542922	0.597496	1.11635	1.0346
0.52224	0.564836	0.621641	0.598118	0.519601	0.497273	0.532374	0.541676	0.443728	0.481744	0.567253	0.494867	0.525767	0.459333	0.482667	0.463022	0.517506	0.49009	0.445651	0.456661	0.520381	0.48574	0.550394	0.518232	0.587103	0.529196	0.45836	0.495807	0.532597	0.495004	0.527724	0.503626	0.545122	0.483168	0.515243	0.49238	0.519609	0.514963	0.626434	0.500224	0.497681	0.454673	0.571445	0.524416	0.547638	0.542352	0.536817	0.516808	1.08297	0.994377
0.430761	0.529696	0.469793	0.587624	0.510484	0.519015	0.480728	0.477584	0.530184	0.470642	0.546182	0.495243	0.532561	0.444192	0.498024	0.550908	0.472501	0.526418	0.518044	0.55393	0.555982	0.498798	0.512563	0.484595	0.551069	0.53979	0.482479	0.526926	0.520248	0.538941	0.499092	0.600492	0.583518	0.530678	0.517912	0.510094	0.524641	0.52408	0.526297	0.515107	0.464173	0.452818	0.569139	0.531808	0.556702	0.550201	0.58066	0.515128	1.16805	1.01964
0.454588	0.501467	0.498694	0.544239	0.473999	0.450427	0.531804	0.538445	0.493171	0.486242	0.487676	0.549515	0.578897	0.493874	0.506429	0.442662	0.548561	0.420712	0.477206	0.470456	0.460149	0.578094	0.49435	0.494696	0.565208	0.555572	0.497533	0.479992	0.508295	0.500442	0.442307	0.506672	0.572637	0.489026	0.523339	0.478816	0.522957	0.585602	0.539095	0.571879	0.494273	0.484029	0.516949	0.508683	0.479553	0.505257	0.525701	0.434988	1.44648	0.998463
0.65892	0.552483	0.51389	0.501123	0.525399	0.464658	0.481324	0.531408	0.530365	0.514353	0.494049	0.582122	0.520205	0.468626	0.492218	0.504374	0.442916	0.428719	0.449343	0.47164	0.52316	0.536583	0.496367	0.495579	0.494564	0.575882	0.565792	0.517229	0.500564	0.489086	0.5248	0.508502	0.540826	0.615754	0.572571	0.532992	0.565932	0.452071	0.462773	0.520197	0.446435	0.512863	0.563159	0.466059	0.505583	0.557351	0.560746	0.47242	0.875374	0.89204
0.535139	0.47776	0.494058	0.589177	0.510195	0.494254	0.57856	0.498803	0.539713	0.518291	0.47628	0.51542	0.527582	0.428797	0.565947	0.504032	0.526221	0.501625	0.490897	0.518628	0.475417	0.505199	0.489177	0.569649	0.521631	0.541369	0.475435	0.517548	0.491381	0.530836	0.518571	0.603642	0.492535	0.526429	0.589063	0.477777	0.49289	0.543901	0.560529	0.495344	0.458992	0.49103	0.486933	0.586434	0.443394	0.509975	0.471253	0.506733	1.1257	0.92381
0.614887	0.529029	0.503504	0.446645	0.489652	0.516324	0.475653	0.487216	0.546726	0.505481	0.489646	0.534595	0.50974	0.498715	0.473109	0.492134	0.507502	0.475161	0.449329	0.52702	0.472355	0.439081	0.52936	0.521996	0.472655	0.505685	0.49317	0.506296	0.516684	0.501233	0.485727	0.509507	0.488296	0.509298	0.538419	0.566318	0.511656	0.497831	0.546868	0.498201	0.500383	0.503611	0.523909	0.504984	0.521644	0.600944	0.522428	0.622484	0.93635	0.883393
0.484474	0.529612	0.530225	0.555636	0.490131	0.515363	0.460797	0.453875	0.620599	0.583818	0.478383	0.539229	0.571385	0.477275	0.504678	0.439445	0.469713	0.473701	0.502768	0.495397	0.553378	0.554253	0.486575	0.483082	0.535019	0.530002	0.51056	0.534294	0.391425	0.465015	0.495576	0.494754	0.475621	0.542448	0.540621	0.4468	0.465627	0.575212	0.479039	0.511852	0.430133	0.545437	0.449028	0.473191	0.482753	0.611428	0.466966	0.454241	0.971306	0.962693
0.519831	0.414991	0.473912	0.549607	0.496124	0.4881	0.644609	0.513224	0.49653	0.521951	0.597187	0.493567	0.468856	0.543432	0.505477	0.516753	0.476903	0.482686	0.472844	0.483574	0.488238	0.562075	0.524562	0.522322	0.492591	0.574581	0.490492	0.620601	0.509721	0.449278	0.514942	0.624991	0.538043	0.55199	0.527568	0.607571	0.488259	0.478382	0.549095	0.483993	0.474295	0.481253	0.558131	0.478551	0.493404	0.589972	0.449273	0.506881	1.05079	1.10574
0.473063	0.56836	0.497782	0.528812	0.49839	0.484214	0.484803	0.498538	0.502433	0.548642	0.545761	0.571014	0.517162	0.560319	0.508381	0.447012	0.56053	0.484607	0.50352	0.464046	0.530955	0.523182	0.527389	0.558307	0.558919	0.536188	0.512846	0.537416	0.533329	0.50561	0.488195	0.512097	0.516985	0.470412	0.568571	0.511617	0.468092	0.513927	0.573634	0.515492	0.51302	0.545648	0.500914	0.560985	0.52499	0.501887	0.482264	0.483857	1.09288	1.07702
0.514297	0.492777	0.514383	0.552621	0.471286	0.517931	0.557194	0.49319	0.522578	0.555949	0.515219	0.525441	0.582949	0.401649	0.454139	0.553638	0.545109	0.523886	0.504486	0.484033	0.456946	0.576362	0.524125	0.543284	0.554468	0.491131	0.509679	0.519071	0.501538	0.473127	0.479664	0.590744	0.534006	0.529521	0.530611	0.545403	0.603501	0.563985	0.529764	0.546019	0.470702	0.517982	0.464944	0.532213	0.510736	0.473046	0.566797	0.492882	1.20703	1.0981
0.630522	0.455081	0.501006	0.617175	0.500924	0.517485	0.524901	0.452967	0.577451	0.518162	0.496693	0.475486	0.528815	0.484372	0.676597	0.554084	0.46753	0.47129	0.457382	0.534146	0.576401	0.564194	0.53716	0.514801	0.510506	0.53297	0.534467	0.559084	0.493489	0.541371	0.550679	0.491562	0.632872	0.514075	0.622796	0.520614	0.545338	0.522037	0.487377	0.418799	0.547535	0.56853	0.520564	0.458754	0.536293	0.465161	0.54548	0.561616	0.845212	0.907689
0.535613	0.582709	0.459212	0.639259	0.578221	0.53576	0.513922	0.558403	0.503516	0.637358	0.51087	0.517371	0.5602	0.525484	0.560428	0.283235	0.545979	0.479978	0.504422	0.523899	0.514208	0.544575	0.624689	0.5304	0.566947	0.458116	0.493151	0.514307	0.51669	0.540695	0.513003	0.340195	0.512718	0.578555	0.628534	0.561993	0.574122	0.5892	0.487678	0.470479	0.538739	0.513693	0.558427	0.536953	0.499012	0.533355	0.529702	0.351939	0.844568	0.522972
0.50874	0.995316	0.914476	0.809806	0.785026	0.789059	0.870704	0.948595	0.838178	0.904296	0.915327	0.864144	0.844433	0.997417	0.781154	0.779278	0.412622	0.801747	0.709503	0.92917	0.943696	0.785179	0.775018	0.930048	0.807184	0.691025	0.715221	0.745089	0.752892	0.843021	0.82623	0.992479	0.701492	0.724062	0.735732	0.757792	0.713666	0.674997	0.611181	0.638194	0.655941	0.680684	0.624657	0.619094	0.655349	0.712041	0.736754	0.805861	1.48374	0.883427
0.697349	0.938264	0.893017	0.925546	0.860827	0.899034	0.894627	0.914375	0.8717	1.02893	0.96916	0.971251	0.91235	0.818191	1.01517	0.86428	0.610002	0.901149	0.719968	0.915767	0.862767	0.740573	0.761595	0.701322	0.724734	0.830699	0.722331	0.709563	0.815016	0.790282	0.867145	0.857599	0.873662	0.797686	0.898331	0.758013	0.754987	0.940893	0.587822	0.726383	0.687218	0.683777	0.65672	0.688478	0.739189	0.8003	1.00069	0.716392	1.1807	1.39806
0.716793	0.889142	0.927638	0.720614	0.783031	0.747856	0.747851	0.777119	0.867299	0.93958	0.972989	0.773261	0.740782	0.794308	0.808611	0.783936	0.580199	0.754911	0.782282	0.696208	0.820237	0.624266	0.816223	0.727226	0.687463	0.755511	0.721647	0.871945	0.976165	0.77214	0.790248	0.807667	0.8449	0.794271	0.723144	0.687371	0.752692	0.601664	0.575115	0.69881	0.623765	0.67874	0.653293	0.662969	0.778137	0.728499	0.721993	0.720023	1.26252	1.02791
0.7013	1.06954	0.847663	0.811551	0.696263	0.812216	0.82006	0.827128	0.887918	0.969413	0.893691	0.764753	0.912542	0.911897	0.88574	0.7301	0.67546	0.870975	0.935884	0.740847	0.835949	0.712619	0.811901	0.691233	0.865059	0.85256	0.7966	0.849809	0.718842	0.779259	0.799579	0.988792	0.72623	0.676018	0.861491	0.699381	0.685781	0.705049	0.663063	0.682258	0.733132	0.64874	0.690713	0.747763	0.766042	0.511939	0.771264	0.788077	1.47196	0.937421
0.799464	0.881745	0.856678	1.01403	0.781434	0.804008	0.752767	0.820168	0.945414	0.996419	0.91641	0.816664	0.933994	0.873036	0.943833	0.959946	0.668395	0.91642	0.783618	0.672352	0.884715	1.00977	0.81586	0.673157	0.805921	0.876967	0.793358	0.665661	0.944957	0.840907	0.885467	0.929745	0.62581	0.710057	0.758523	0.779654	0.76536	0.843619	0.70196	0.660855	0.691356	0.812276	0.726929	0.729258	0.653484	0.73721	0.663851	0.429784	1.39299	1.1605
0.869789	0.792835	0.742759	0.902534	0.805429	0.844766	0.775644	0.85305	0.911718	0.891963	0.985104	0.948305	0.914728	0.976613	0.886794	0.872277	0.711955	0.997943	0.89367	0.783224	0.851421	0.807058	0.848013	0.758294	0.687063	0.73887	0.867917	0.850026	0.885457	0.791063	0.87163	0.885858	0.798559	0.756605	0.886193	0.718109	0.755431	0.700097	0.679189	0.639447	0.660984	0.675398	0.657102	0.675928	0.62127	0.656634	0.757854	0.709641	1.59688	1.58263
0.909634	0.852765	0.814596	1.04097	0.885172	0.806368	0.864369	0.888732	0.93371	0.892858	0.792567	0.822881	0.973725	1.0172	0.912968	0.761084	0.945409	0.938933	0.717991	0.869742	0.772781	0.692956	0.779716	0.707981	0.777156	0.780672	0.694795	0.727094	0.749088	0.705589	0.90522	0.79301	0.787912	0.719792	0.78775	0.63634	0.830889	0.651781	0.712945	0.64765	0.727844	0.713995	0.687565	0.586598	0.777033	0.830197	0.755327	0.977679	1.33455	1.84158
0.86483	0.965672	1.28408	0.978267	0.98638	0.897156	1.01886	1.06781	0.862659	0.791777	0.704009	0.891272	0.960064	0.830567	0.901326	0.8861	0.534162	0.954044	0.855418	1.01023	0.839032	0.79588	0.812645	0.698677	0.696541	0.733497	0.82321	0.667719	0.827387	0.735535	0.699444	0.657186	0.884969	0.787397	0.796545	0.658002	0.730535	0.713282	0.632945	0.812843	0.628377	0.61	0.730392	0.702599	0.628292	0.68486	0.660806	0.848216	1.7388	1.95152
0.870185	0.884435	0.978357	0.94506	1.09079	0.836679	0.95376	1.13714	0.954418	0.887129	0.962027	0.84707	0.847743	0.885199	0.812778	0.873268	0.824614	0.768705	0.789069	0.997826	0.885945	0.831624	0.751415	0.695829	0.744217	0.909971	0.832982	0.840594	0.818286	0.881637	0.780459	0.648844	0.716459	0.656763	0.701266	0.623638	0.761882	0.678995	0.663503	0.669615	0.671821	0.611524	0.760365	0.657642	0.71998	0.711894	0.765761	0.830681	1.48908	1.63548
0.957261	1.04773	0.920328	0.893041	0.774165	0.913762	0.930817	1.14814	1.03497	1.09318	0.970891	1.00133	1.08251	0.926316	0.780518	0.858141	1.15595	0.763009	0.634077	0.8566	0.938248	0.734638	0.825381	0.895744	0.808422	0.842835	0.741722	0.731953	0.955966	0.681221	0.794317	0.775292	0.909624	0.689478	0.805991	0.712756	0.716657	0.66561	0.729951	0.731276	0.68813	0.772741	0.649685	0.673071	0.630285	0.73387	0.640492	0.735838	1.46396	1.52558
0.806713	0.989722	0.962424	0.822258	0.812985	1.14138	0.811744	0.957069	0.950932	0.942471	0.897717	0.881046	0.919777	0.969825	1.08808	0.966602	0.810447	1.2209	1.14059	0.827922	0.897878	0.470093	0.563839	0.795549	1.13926	0.858778	0.890873	0.896092	0.830187	0.823037	0.812178	0.736619	0.647328	0.708309	0.747126	0.707056	0.788953	0.715767	0.702314	0.703477	0.682697	0.540455	0.594008	0.754778	0.724209	0.749663	0.707686	0.778561	1.3766	1.74025
1.20356	1.0727	0.906924	0.852462	0.862631	0.902117	0.857616	0.896258	0.855824	1.02295	0.933308	1.16516	1.15737	0.95593	0.978074	0.728032	0.905344	0.961608	1.01267	1.02139	0.977113	0.856374	0.748146	0.93374	0.878261	0.649992	0.693907	1.19614	0.886199	0.763286	0.611771	0.797412	0.70096	0.755308	0.687214	0.710531	0.679524	0.723655	0.627363	0.686876	0.683076	0.736122	0.649957	0.728428	0.708304	0.615226	0.679388	0.76356	1.33474	1.46981
1.07941	0.979563	1.18171	1.44923	0.919917	0.878313	0.852709	0.867874	0.984569	0.812668	0.842899	1.00709	1.07396	1.29903	0.882182	0.815062	0.885744	0.93545	0.777788	1.14303	0.905833	0.854659	1.12828	1.09868	0.889177	0.797625	0.775998	0.687544	0.793277	0.854083	0.696346	0.799655	0.726065	0.770931	0.766388	0.654624	0.672009	0.651915	0.691119	0.816389	0.638355	0.672473	0.784225	0.614434	0.612542	0.735896	0.644512	0.709138	1.45856	1.54738
0.93476	1.07758	0.95383	1.16536	0.925343	1.03927	0.986785	0.996796	0.909614	0.853736	1.06165	0.915658	0.871252	0.822707	0.713329	1.28945	1.22574	1.01598	1.05015	0.973589	0.74171	0.768973	0.71166	0.786416	1.05159	0.828705	0.738539	0.936784	0.769435	0.84209	0.68231	0.460701	0.718571	0.720374	0.682614	0.58004	0.638898	0.799457	0.764515	0.804524	0.649257	0.672551	0.641376	0.721932	0.609462	0.752265	0.623014	0.701695	1.88146	1.66063
0.883743	1.04617	1.2029	0.907903	0.955925	0.873925	1.03714	1.14272	1.08556	0.88207	1.05123	0.905285	1.01678	0.964227	0.902824	0.759447	0.899042	0.94149	1.03339	0.945953	0.872714	0.829001	0.967267	0.854535	0.887194	0.826858	0.848565	1.08559	0.817861	0.752523	0.836864	0.536882	0.739489	0.762978	0.843442	0.723821	0.661578	0.621109	0.614192	0.634747	0.738206	0.67725	0.660096	0.664422	0.65742	0.760453	0.744041	0.932822	1.87443	1.67809
0.894927	1.07118	0.983616	0.873915	1.03802	1.01133	0.97222	0.922441	1.11499	1.04021	1.03418	0.876592	0.918756	0.836597	0.756194	0.459419	0.910386	0.81318	1.05287	1.09324	0.750601	0.828732	0.853476	0.823044	0.791523	0.806373	0.753943	0.895574	0.946797	0.932868	0.607562	0.310932	0.769658	0.645797	0.567223	0.750283	0.789306	0.628029	0.605346	0.594589	0.6047	0.744409	0.608353	0.640064	0.707139	0.801045	0.796773	0.279932	1.4202	1.88492
0.673442	0.763812	0.869617	0.883408	0.765042	1.00459	0.799205	0.976548	0.945815	0.872575	0.748985	0.862711	0.780578	0.710084	0.694782	0.769703	0.722599	0.91999	1.17511	1.12677	1.3453	1.9511	0.989747	0.877053	1.04544	0.885089	0.807287	1.0557	1.00134	0.953451	0.898119	0.929126	0.265766	0.612043	0.606596	0.748413	0.766738	0.835025	0.79441	0.672796	0.848278	0.709123	0.636429	0.672273	0.633667	0.626236	0.715121	0.566556	0.455934	0.512452
0.602127	0.804166	0.885265	0.88048	0.968118	0.8128	0.838345	0.69129	0.741822	0.652639	0.824373	0.817778	0.776778	0.690125	0.683264	0.879179	1.05028	0.897621	0.966908	0.890577	0.897187	0.782831	1.03476	1.03406	0.945108	1.2082	0.941862	0.863485	0.897295	0.969201	0.840648	0.718892	0.455764	0.623634	0.608078	0.622042	0.731647	0.688641	0.771294	0.62125	0.56612	0.743361	0.766977	0.695589	0.663553	0.73805	0.639911	0.627023	0.548422	0.581011
0.693992	0.828728	0.974775	0.865504	1.00175	1.01599	0.947726	0.75165	0.755358	0.854809	0.772999	0.795876	0.736598	0.72947	0.999695	0.764527	0.997822	0.981757	0.993307	0.91227	1.13749	0.989309	0.809364	0.789039	0.908938	1.03082	0.960137	0.891478	0.976084	0.851679	0.790429	0.773565	0.563412	0.565796	0.637794	0.687509	0.553242	0.70402	0.618308	0.694396	0.633174	0.595111	0.651437	0.729643	0.74034	0.589051	0.720096	0.556002	0.566461	0.520272
1.14283	0.964085	0.869755	0.96125	0.790494	0.770474	0.758899	0.75474	0.912311	0.78361	0.798382	0.839766	0.746271	0.820166	0.848406	0.613861	0.992233	1.14459	1.16467	0.889455	0.774056	0.767571	1.18194	0.969066	0.9599	0.928473	0.986976	1.03729	0.926626	0.84107	0.815574	0.745281	0.53612	0.669388	0.594872	0.606634	0.596616	0.602508	0.713066	0.682354	0.585131	0.683524	0.660539	0.656926	0.652731	0.669652	0.671661	0.656258	0.502524	0.483682
0.872304	0.889001	0.918759	1.03334	0.967407	0.78172	0.694874	0.763643	0.837995	0.928039	0.961058	0.733659	0.669283	0.850583	0.683408	0.860338	0.830496	1.14702	0.994703	0.858071	1.07082	0.957522	0.949959	1.01111	0.881465	0.954067	1.00124	1.00724	0.862097	1.22366	0.733514	0.781681	0.546593	0.597082	0.56669	0.544438	0.565317	0.581685	0.560296	0.715914	0.700302	0.684651	0.600947	0.702205	0.686301	0.609942	0.702299	0.516609	0.503597	0.532016
0.761647	0.992214	0.858217	0.883853	0.841461	0.796994	0.864406	0.732565	0.929618	0.785319	0.636258	0.795193	0.6274	0.75065	0.742414	0.7019	0.966798	1.05817	0.810079	0.91009	0.919195	0.913057	0.899968	1.01147	0.833914	0.872225	0.969865	0.784434	0.970922	0.80613	0.682002	0.802337	0.567389	0.566954	0.581138	0.510227	0.566772	0.591989	0.599101	0.60115	0.629957	0.560227	0.609719	0.678622	0.58949	0.713207	0.617442	0.604552	0.535447	0.520901
0.8478	0.966099	0.964311	0.74918	0.756307	1.15353	0.966329	0.749118	0.644743	0.76659	0.980904	0.78218	0.707605	0.771209	0.721384	0.762962	1.08409	0.909332	0.773607	0.969523	1.03658	1.03532	1.11168	0.840103	0.985479	0.919834	0.903037	1.07226	0.827052	0.642385	0.616989	0.806052	0.660422	0.568925	0.671229	0.598821	0.64033	0.579873	0.750994	0.651582	0.581508	0.582634	0.67237	0.704205	0.6377	0.616581	0.701084	0.682905	0.49313	0.523508
0.752506	1.08954	0.674892	0.84187	0.996818	0.955954	0.700167	0.712409	0.811921	0.705143	0.885961	0.728414	0.621803	0.802787	0.825631	0.811757	0.805271	0.824228	0.906777	0.881214	0.786289	1.04785	0.81341	0.816252	1.06729	0.95479	0.795334	0.74325	0.730874	0.704589	0.867	0.709875	0.597862	0.518626	0.531513	0.681938	0.716112	0.579954	0.785721	0.600978	0.579187	0.614857	0.629864	0.697694	0.518672	0.55583	0.699934	0.676236	0.537249	0.502414
0.829073	0.811808	0.835825	0.898074	0.811876	0.786821	0.734602	0.791335	0.693194	0.771844	0.675256	0.682034	0.809562	0.761091	0.76106	0.898821	0.721374	0.833705	0.791721	0.926867	0.862339	0.911993	1.27359	0.926066	0.769052	0.907803	0.80357	0.950007	0.753654	0.573626	0.723431	0.710661	0.615742	0.702409	0.642035	0.692012	0.586936	0.619114	0.779281	0.736022	0.673746	0.745094	0.616523	0.578258	0.765338	0.661851	0.659707	0.700816	0.624429	0.49668
0.919314	0.833158	0.846352	0.827627	0.845936	0.81363	0.650466	0.751459	0.936505	0.769209	0.757621	0.736641	0.802252	0.747942	0.81971	0.819127	0.850365	0.970425	0.793416	1.081	0.813134	0.862339	0.834864	0.949764	0.951651	0.908571	0.836083	0.787133	0.814178	0.722199	0.721897	0.691095	0.703619	0.668687	0.652884	0.635349	0.736739	0.769793	0.661821	0.628212	0.895568	0.617134	0.745127	0.607278	0.666378	0.604807	0.705202	0.582252	0.48788	0.57687
1.01002	0.752488	0.808	0.838483	0.780942	0.751252	0.70191	0.582227	0.695286	0.900841	0.821274	0.856637	0.968285	0.693545	0.680351	0.844115	0.878787	0.919135	0.871995	0.988121	0.979132	0.900131	0.972482	0.781768	0.824284	0.820311	0.744246	0.621528	0.723886	0.631356	0.735242	1.07142	0.657569	0.604017	0.714663	0.68336	0.740164	0.63829	0.68642	0.628437	0.611717	0.636488	0.691225	0.680772	0.641333	0.609368	0.841075	0.688313	0.53935	0.502564
0.756712	0.875216	0.740982	0.654928	0.727586	0.953399	0.712195	0.692138	0.885475	0.793785	0.727453	0.762514	0.771639	1.03316	0.784263	1.08774	1.06776	1.09816	1.03464	1.13008	1.07854	0.927993	0.921759	0.921106	0.802712	0.800778	0.889513	0.82498	0.955857	0.969638	0.907622	0.839461	0.61268	0.53744	0.670914	0.731521	0.559121	0.477571	0.771615	0.685864	0.543049	0.723712	0.816834	0.698939	0.682035	0.62638	0.923918	0.750268	0.532893	0.527848
0.862945	0.814375	0.84547	0.622183	0.723715	0.656925	0.742558	0.643751	0.820338	0.859058	0.730622	0.881915	0.83266	1.2247	0.915453	0.637767	0.862922	1.0523	0.911107	0.86595	1.00764	1.34403	0.891037	0.800925	0.701271	0.855463	0.794257	1.05659	0.985481	0.947047	0.816273	0.939737	0.829599	0.713678	0.503244	0.400773	0.564995	0.821084	0.639381	0.717876	0.656413	0.72411	0.668145	0.580775	0.834235	0.784384	0.678115	0.735666	0.590654	0.584086
0.718751	0.717356	0.702935	0.675236	0.757358	0.689542	0.704338	0.688067	0.774223	0.741747	0.91685	0.746636	0.766492	0.787932	1.03017	0.791682	1.08172	0.877316	0.979404	1.09715	0.975948	1.03935	0.594319	0.810785	0.866372	0.91342	0.922546	0.885103	0.856671	0.775735	0.902508	0.97807	0.629369	0.684812	0.609927	0.778931	0.674221	0.640669	0.743018	0.636116	0.871432	0.843613	0.862907	0.632212	0.697929	0.736346	0.824328	0.97199	0.551224	0.438578
0.940758	0.68769	0.667457	0.729095	0.923461	0.863608	0.802469	0.836855	0.660511	0.816536	0.796893	0.872166	0.834113	0.861227	0.80171	0.978712	0.942162	1.15101	1.19717	0.854633	0.998512	0.763394	0.856635	0.847127	0.883928	1.09126	0.874295	0.952458	0.953299	0.777105	0.739573	0.974575	0.599825	0.743778	0.669835	0.849928	0.739103	0.647194	0.817402	0.785241	0.627685	0.636484	0.707443	0.617939	0.655234	0.70486	0.645682	0.876472	0.459031	0.492998
0.573991	0.808407	0.966126	0.746205	0.923928	0.837691	0.850166	0.788436	0.916346	0.833287	0.848176	0.764691	0.580231	0.94309	0.856215	0.584627	0.84106	1.00613	0.677225	0.512723	0.691981	0.812474	0.946143	1.07202	1.00519	0.849517	0.865572	0.801649	0.849268	0.900464	0.672046	0.616802	0.562141	0.724373	0.729836	0.662367	0.696569	0.781992	0.774655	0.73786	0.69313	0.666363	0.801603	0.783606	0.7917	0.691839	0.656241	0.429293	0.534071	0.512455
1.25575	0.708066	1.17886	1.07564	0.92608	1.03097	0.799434	0.862642	1.08658	0.895417	1.17607	1.01786	1.12863	1.00886	0.936605	0.933915	0.783609	0.691752	0.407006	0.671403	0.640709	0.538601	0.619556	0.669324	0.570209	0.53941	0.639624	0.577012	0.401023	0.612577	0.80844	0.599583	0.373194	0.572404	0.605405	0.770241	0.584638	0.552968	0.688173	0.585226	0.662358	0.692811	0.714641	0.65103	0.602535	0.651799	0.690208	0.773707	0.897486	1.19171
0.892574	1.16373	1.09004	1.01337	0.974283	0.986333	1.07854	0.845385	1.01698	0.968113	1.03837	0.911973	0.996294	1.00338	0.816932	0.904951	0.508766	0.718376	0.745551	0.618234	0.707878	0.811384	0.638095	0.721221	0.596432	0.701984	0.432954	0.589482	0.649817	0.678275	0.637717	0.607325	0.626175	0.559095	0.785202	0.640528	0.7652	0.642267	0.717375	0.679229	0.700292	0.646848	0.682426	0.622841	0.687438	0.586585	0.615815	0.629665	1.03187	1.09034
1.05385	1.0338	1.00257	1.21741	1.02538	1.04987	1.0413	0.948388	0.927635	1.03596	0.825566	0.944103	0.852546	0.897507	0.811298	0.880796	0.643192	0.551925	0.590787	0.907452	0.590855	0.647815	0.625457	0.587474	0.564195	0.64251	0.595416	0.655321	0.643468	0.678648	0.601076	0.633682	0.657605	0.679543	0.600648	0.742495	0.789441	0.608806	0.696586	0.66985	0.724368	0.649655	0.713209	0.651177	0.592256	0.632681	0.633756	0.686388	0.928487	1.17841
0.88571	1.0707	1.11801	0.780224	0.987184	1.00762	0.980418	0.995736	0.92206	1.05712	1.00169	0.783953	0.807696	0.915824	0.879378	1.1264	0.53973	0.674723	0.707389	0.522031	0.634784	0.708492	0.575112	0.563253	0.576699	0.627412	0.618044	0.675069	0.851949	0.697417	0.745137	0.636432	0.648208	0.672646	0.618766	0.673351	0.701896	0.681656	0.675831	0.665519	0.587252	0.647101	0.567192	0.565922	0.614395	0.695893	0.793655	0.622344	1.2791	1.29584
1.13597	0.985467	0.999181	1.00516	0.901314	0.974302	1.09121	0.894399	0.930541	0.79902	0.890372	0.850133	0.885572	0.886597	0.937744	1.19926	0.639553	0.656746	0.627455	0.611105	0.590791	0.508471	0.636136	0.551819	0.612073	0.668314	0.660774	0.63074	0.678015	0.845225	0.572363	0.656582	0.621338	0.599576	0.649253	0.707692	0.734403	0.701758	0.694163	0.675404	0.575565	0.599938	0.642708	0.590048	0.681238	0.707813	0.676057	0.765306	1.18525	1.47132
0.879125	1.00999	0.910378	0.88021	0.986365	0.834098	1.10184	0.975836	0.812511	0.727232	0.757049	0.812579	0.924654	0.948959	0.837887	0.907597	0.629291	0.707287	0.616005	0.65302	0.708723	0.69948	0.634933	0.645942	0.650775	0.756715	0.765218	0.766023	0.603724	0.53688	0.652953	0.626468	0.640063	0.690737	0.6675	0.701369	0.694357	0.699445	0.648323	0.551382	0.604699	0.666667	0.709484	0.703867	0.685233	0.657802	0.732943	0.71643	1.19349	1.17522
1.0123	0.963515	0.966521	0.807554	0.883105	0.956911	1.1049	0.769461	0.806646	0.862776	0.909693	0.946179	0.98133	0.865372	0.958388	0.86752	0.605365	0.623782	0.700336	0.768928	0.749504	0.561207	0.613305	0.651983	0.647172	0.688616	0.673214	0.685134	0.609661	0.56356	0.551681	0.680501	0.722873	0.623657	0.65939	0.633125	0.638923	0.595558	0.637217	0.696854	0.661397	0.680944	0.653885	0.597902	0.681941	0.750308	0.62617	0.610765	1.5167	1.15213
0.985121	1.18688	1.08565	0.863441	1.07612	0.953056	0.878902	0.775619	0.873761	0.874256	0.985658	0.772932	0.761075	0.864171	0.905408	0.93313	0.706587	0.577475	0.740333	0.705647	0.737775	0.595936	0.649967	0.585422	0.684886	0.635632	0.622123	0.71162	0.647972	0.615517	0.666095	0.635829	0.701593	0.58041	0.744907	0.613947	0.681329	0.542922	0.658223	0.542258	0.657597	0.608375	0.762345	0.653722	0.63199	0.72354	0.655663	0.790857	1.207	1.08579
0.896906	1.04347	0.977538	0.909551	0.99663	0.821153	0.820984	0.779816	1.04284	0.940401	0.772867	0.678921	0.82787	0.738206	0.798015	0.817956	0.680914	0.654301	0.802969	0.779546	0.633911	0.611058	0.648968	0.609643	0.663652	0.621456	0.703188	0.585487	0.679945	0.658886	0.677788	0.595696	0.815899	0.583644	0.67364	0.654991	0.716574	0.61951	0.759419	0.654624	0.63465	0.783854	0.735429	0.642878	0.606291	0.598168	0.691445	0.596457	1.08437	1.01754
1.18148	1.04169	0.828718	0.892422	1.01251	0.773445	0.859835	0.801078	0.84823	0.797444	0.808585	0.810764	0.841555	0.830182	0.943887	0.933632	0.615277	0.584811	0.681598	0.819436	0.648729	0.701485	0.547744	0.621326	0.569188	0.658109	0.706504	0.623558	0.583072	0.561221	0.607026	0.584947	0.67849	0.621383	0.651594	0.647079	0.641686	0.629278	0.596966	0.62142	0.578368	0.715647	0.741958	0.636995	0.645487	0.74571	0.728147	0.731507	1.0232	0.979084
0.824681	1.01034	1.07659	1.04392	0.850786	0.679103	1.00203	0.747444	0.767261	0.886329	0.789015	0.863028	0.893349	0.869446	0.813571	0.736749	0.501558	0.864745	0.715331	0.717536	0.687985	0.573096	0.623351	0.575802	0.925581	0.590211	0.690358	0.654467	0.634071	0.680978	0.546955	0.581142	0.640219	0.69378	0.621768	0.543394	0.613126	0.659733	0.675203	0.584822	0.625626	0.611525	0.672468	0.712478	0.670191	0.628791	0.662638	0.560322	0.734253	0.981975
0.921643	0.942614	0.843986	0.835504	0.95147	0.758808	0.7631	0.806668	0.792216	0.828146	0.822991	0.72583	0.777125	0.787916	0.873912	0.881591	0.611457	0.751742	0.706271	0.773547	0.536585	0.661558	0.526036	0.66569	0.584578	0.619764	0.715185	0.658772	0.583236	0.664656	0.654262	0.779005	0.693468	0.610908	0.616298	0.597365	0.650996	0.646794	0.581999	0.586489	0.679096	0.732087	0.617973	0.711104	0.770449	0.719731	0.567716	0.451841	0.843266	0.55976
0.931474	0.823816	0.810855	0.804033	0.759614	0.749506	0.760432	0.791542	0.786125	0.764155	0.784573	0.921147	0.879649	0.929922	0.794569	0.641789	0.702596	0.709074	0.686823	0.710635	0.64832	0.617386	0.669792	0.702969	0.584482	0.642988	0.644408	0.562297	0.586016	0.666775	0.564294	0.48975	0.703082	0.669067	0.719293	0.67704	0.671086	0.629927	0.662391	0.681927	0.613671	0.662791	0.719102	0.578629	0.693619	0.382714	0.419782	0.546661	1.14311	1.0692
0.893536	0.772449	0.895667	0.969035	0.936879	1.00284	0.780433	0.786668	0.835219	0.74317	0.880656	0.895963	0.826707	0.757685	0.866051	0.880109	0.794159	0.829499	0.705815	0.636909	0.680941	0.547165	0.610061	0.619263	0.636427	0.67214	0.692891	0.672477	0.67013	0.657465	0.750839	0.827414	0.66625	0.61009	0.806485	0.659636	0.634395	0.683282	0.65256	0.686545	0.647964	0.642814	0.724705	0.610895	0.612976	0.771368	0.560084	0.786854	1.0765	1.44966
0.839995	0.872827	1.00026	0.94649	1.03643	0.877744	0.843619	1.02479	1.00458	1.00527	1.03446	0.861919	1.18292	0.857884	0.841344	0.951112	0.673559	0.796502	0.688291	0.766266	0.76976	0.631392	0.54639	0.639114	0.642203	0.675762	0.643653	0.548776	0.650611	0.593378	0.648054	0.733691	0.602057	0.704899	0.596636	0.796052	0.669295	0.60092	0.587121	0.674473	0.628897	0.668714	0.529956	0.614498	0.683875	0.806358	0.634192	0.759317	1.27474	1.25257
1.22454	1.01879	0.954376	0.768674	0.752279	0.783213	0.917418	0.884656	0.878132	0.758376	0.904953	0.767637	0.863683	0.940769	0.94537	0.369131	0.802546	0.82653	0.738042	0.723609	0.711404	0.564441	0.736384	0.817444	0.596753	0.566157	0.656792	0.572511	0.660815	0.643789	0.629407	0.319263	0.678424	0.655311	0.676045	0.628236	0.494943	0.591668	0.595572	0.736139	0.70286	0.79573	0.693547	0.75453	0.713693	0.70624	0.770001	0.359323	1.00876	1.24236
0.436049	0.557631	0.611116	0.581035	0.597558	0.510532	0.521321	0.60543	0.696259	0.624112	0.626381	0.611582	0.6262	0.640952	0.615448	0.678715	0.308781	0.623229	0.501574	0.617684	0.623197	0.593821	0.622499	0.695372	0.617525	0.634611	0.547405	0.646008	0.650773	0.68492	0.67959	0.661708	0.828827	0.521528	0.617642	0.646554	0.334736	0.454817	0.742002	0.57047	0.801532	0.804278	0.845149	0.762853	0.935584	0.954631	0.660813	0.686603	0.410219	0.676526
0.564102	0.599695	0.609937	0.582784	0.576569	0.5151	0.60071	0.607852	0.546022	0.682473	0.658509	0.553921	0.517855	0.575979	0.601282	0.647262	0.461927	0.704444	0.567345	0.586796	0.603866	0.662304	0.618347	0.541883	0.658872	0.680628	0.692081	0.7604	0.658379	0.751085	0.735518	0.665816	0.586982	0.745718	0.671809	0.70924	0.685694	0.814836	0.853448	0.755084	0.830771	0.779637	0.746857	0.697816	0.858797	0.966595	0.981837	0.656455	0.634188	0.71163
0.588871	0.624879	0.620989	0.566734	0.620191	0.609144	0.596023	0.536991	0.50199	0.501052	0.508329	0.596563	0.56844	0.536731	0.762776	0.578463	0.554385	0.563002	0.660835	0.57457	0.576286	0.674455	0.545627	0.634106	0.696282	0.722297	0.669033	0.705424	0.669389	0.687886	0.621377	0.695734	0.767671	0.616891	0.742948	0.68622	1.03086	0.706762	0.875054	0.953801	0.916422	0.768895	0.717497	0.696295	0.770608	0.741362	0.643643	0.741061	0.76808	0.732282
0.514768	0.627366	0.630332	0.603226	0.611422	0.585782	0.548126	0.58563	0.511364	0.561445	0.607074	0.56909	0.549152	0.714438	0.566509	0.665584	0.468246	0.520893	0.634307	0.569506	0.626718	0.641938	0.521903	0.548411	0.546561	0.654071	0.76967	0.63307	0.655316	0.614767	0.656894	0.719951	0.819097	0.72515	0.951176	0.843846	0.756505	0.866377	0.877009	0.617233	0.743745	0.687703	0.724215	0.754469	0.686685	0.661255	0.744266	1.16016	0.665361	0.624481
0.553579	0.582789	0.639941	0.644438	0.655171	0.684533	0.584829	0.573236	0.683661	0.587091	0.501634	0.522727	0.58399	0.662486	0.752496	0.65459	0.621264	0.57747	0.649144	0.551798	0.622973	0.686081	0.663138	0.697188	0.589083	0.61857	0.6177	0.489316	0.515929	0.696259	0.867325	0.650427	0.735161	0.57124	0.774733	0.761118	0.99515	1.02965	0.782554	0.793298	0.703452	0.719754	0.839689	0.746841	0.80224	0.688081	0.68554	0.784061	0.629719	0.697975
0.67319	0.592869	0.581565	0.590795	0.635777	0.562985	0.646248	0.665965	0.496593	0.568471	0.678761	0.563642	0.550144	0.564531	0.625958	0.687034	0.573953	0.590654	0.629155	0.572443	0.533424	0.63785	0.551415	0.60417	0.602882	0.609329	0.586562	0.543997	0.660491	0.671933	0.675607	0.702243	0.846078	0.779239	0.863764	0.975202	0.841307	0.905042	0.764964	0.876015	0.741546	0.803448	0.708813	0.723935	0.719678	0.903748	0.737523	0.995104	0.751709	0.62427
0.642456	0.594666	0.554281	0.668527	0.650789	0.644616	0.538799	0.513914	0.534664	0.656481	0.548361	0.679503	0.638972	0.593261	0.588255	0.59841	0.493723	0.601958	0.60332	0.561203	0.593544	0.522605	0.550058	0.552892	0.668498	0.629795	0.536318	0.647301	0.61993	0.540467	0.622881	0.747072	1.0168	0.838345	0.88841	0.791906	0.780648	0.779418	0.905572	0.784504	0.87688	0.888053	0.949689	0.827083	0.883006	0.706058	0.944393	0.640795	0.67623	0.690935
0.654962	0.585682	0.614715	0.598401	0.55697	0.679037	0.530063	0.67499	0.575723	0.617292	0.698437	0.656865	0.716522	0.507867	0.581581	0.665038	0.591062	0.65366	0.572622	0.552036	0.64369	0.611394	0.633834	0.542171	0.525391	0.739574	0.547832	0.691326	0.678557	0.699823	0.705456	0.817456	0.853791	0.840095	0.952352	0.844622	0.762601	0.863568	0.861413	0.929616	0.850613	0.644855	0.67198	0.933346	0.803319	0.820223	0.837808	0.997989	0.713425	0.768469
0.554411	0.531273	0.561952	0.594757	0.602551	0.6371	0.605657	0.662415	0.589812	0.625372	0.655098	0.586156	0.636211	0.570874	0.509285	0.603713	0.50038	0.646703	0.766133	0.608458	0.545166	0.560763	0.484879	0.607963	0.581301	0.370816	0.552937	0.627045	0.641311	0.675562	0.817127	0.728994	0.809088	0.937564	0.945498	0.882396	0.81044	0.902877	0.738267	0.825551	0.811339	0.803981	0.861861	0.848043	0.818072	0.861094	0.679624	0.731277	0.744139	0.634623
0.574346	0.551181	0.595352	0.606493	0.564516	0.55458	0.552719	0.549296	0.594025	0.590537	0.661146	0.732907	0.569944	0.620943	0.528534	0.665099	0.553078	0.533727	0.605424	0.622581	0.586458	0.6829	0.705392	0.637826	0.549586	0.576778	0.579795	0.652078	0.677595	0.705004	0.654347	0.86695	0.746903	0.670486	0.790317	0.845069	0.876126	0.774637	0.891558	0.762934	0.844666	0.690464	0.869314	0.750184	0.822823	0.919222	0.895091	0.596954	0.717849	0.705251
0.695733	0.471322	0.53172	0.565607	0.665382	0.54466	0.535185	0.567404	0.553418	0.600251	0.612913	0.588755	0.667461	0.553913	0.521985	0.61771	0.573265	0.622374	0.542423	0.603716	0.61802	0.588378	0.551561	0.554935	0.572973	0.578518	0.671305	0.679398	0.823685	0.748519	0.807946	0.824475	0.84918	0.743228	0.893491	0.99414	0.951321	0.923149	0.851369	0.709957	0.856112	0.73976	0.793606	0.745209	0.78568	0.829162	0.918229	0.632689	0.715923	0.804626
0.610494	0.497057	0.543284	0.590221	0.534478	0.5663	0.585072	0.58364	0.516058	0.542495	0.486392	0.703734	0.659101	0.604209	0.605152	0.573412	0.587493	0.556934	0.661082	0.561516	0.53345	0.674284	0.717983	0.569526	0.584323	0.594185	0.637456	0.649259	0.728003	0.873584	0.889792	0.751876	0.808678	0.79891	0.783019	0.797628	0.784355	0.769968	0.752009	0.80928	0.770341	0.728836	0.752553	0.798219	0.925428	0.922699	0.684713	0.875005	0.798949	0.734243
0.612209	0.59111	0.491073	0.5869	0.610343	0.537121	0.531894	0.515394	0.524383	0.524094	0.592914	0.634635	0.528968	0.71285	0.559563	0.469296	0.56853	0.567714	0.569052	0.648966	0.612159	0.619872	0.591616	0.577407	0.512085	0.561459	0.617005	0.77768	0.679766	0.789038	0.663547	0.737741	0.723643	0.98917	1.05347	0.751308	0.906803	0.661373	0.899686	0.722712	0.681152	0.67942	0.701079	1.02118	0.874473	0.592264	0.645427	0.589718	0.613958	0.690099
0.647823	0.572251	0.55088	0.542936	0.517751	0.532766	0.555581	0.567088	0.554167	0.567268	0.601373	0.667214	0.58136	0.607691	0.553896	0.452239	0.518969	0.553617	0.688961	0.565063	0.581824	0.499516	0.547643	0.649251	0.410289	0.44916	0.633418	0.757911	0.696221	0.903384	0.714997	0.858695	0.894725	1.02427	1.09452	0.85123	0.811401	0.837845	0.811363	0.771108	0.678153	0.88907	0.70617	0.773358	0.779064	0.909759	0.756102	0.572094	0.582005	0.755698
0.582643	0.627464	0.511215	0.435199	0.589007	0.619267	0.506464	0.583773	0.532043	0.554292	0.524005	0.647619	0.619896	0.617731	0.526465	0.562593	0.572165	0.575661	0.604146	0.514605	0.562202	0.587725	0.518014	0.614867	0.585035	0.558159	0.616584	0.770709	0.797414	0.800262	0.851495	0.779025	0.874121	0.77459	1.05229	1.24772	0.919199	1.03355	0.884475	0.775734	0.695573	0.863647	0.683932	0.86218	0.775236	0.781706	0.611933	0.572279	0.795232	0.780181
0.707736	0.660454	0.602164	0.562267	0.601521	0.545661	0.57137	0.560785	0.596538	0.705751	0.699029	0.655565	0.649491	0.551115	0.635171	0.336585	0.551512	0.615124	0.727822	0.632763	0.706542	0.578994	0.696534	0.614565	0.624586	0.476291	0.492307	0.731416	0.753754	0.658922	0.524701	0.913209	0.591478	0.981221	0.590918	0.830642	0.789784	0.865186	0.780491	0.880901	0.698066	0.894361	0.733796	0.761556	0.802929	0.765133	0.606193	0.280164	0.696616	0.776477
0.411597	0.604485	0.478952	0.596633	0.566539	0.486769	0.501451	0.544349	0.610096	0.612136	0.561182	0.618654	0.63609	0.625793	0.659586	0.711816	0.367583	0.628931	0.565552	0.630527	0.642771	0.646573	0.572865	0.4812	0.478113	0.439656	0.474395	0.671445	0.625615	0.680589	0.591833	0.743011	0.390821	0.639259	0.683932	0.571083	0.725131	0.663221	0.687768	0.766437	0.768963	0.6487	0.680401	0.699739	0.571076	0.695893	0.535598	0.66341	0.481088	0.822206
0.478563	0.766247	0.621284	0.523854	0.609498	0.677958	0.621566	0.561779	0.551554	0.551976	0.616049	0.591395	0.666636	0.662055	0.682957	0.666832	0.490796	0.634842	0.613006	0.598967	0.640728	0.547789	0.489706	0.470936	0.446825	0.519817	0.72318	0.705715	0.593738	0.630485	0.710234	0.75792	0.676126	0.679846	0.763374	0.528085	0.72716	0.811213	0.73264	0.710468	0.692398	0.669991	0.647839	0.632937	0.562173	0.615152	0.56051	0.722994	0.651736	0.807215
0.764017	0.699744	0.672989	0.604866	0.574154	0.537324	0.533654	0.5897	0.56469	0.547753	0.539079	0.5878	0.532793	0.573729	0.563331	0.575916	0.532988	0.631506	0.577255	0.574795	0.604685	0.539855	0.493161	0.471214	0.539936	0.674913	0.605775	0.677518	0.713847	0.623676	0.69985	0.697682	0.764922	0.583682	0.705949	0.720497	0.679163	0.652097	0.631154	0.670107	0.605346	0.63113	0.645204	0.537689	0.584548	0.552156	0.674925	0.633662	0.606321	0.762373
0.693519	0.71004	0.75869	0.572597	0.579149	0.590275	0.585456	0.535863	0.548311	0.554259	0.618677	0.613741	0.662469	0.637317	0.625795	0.629657	0.526829	0.670744	0.599322	0.565605	0.501124	0.518036	0.550521	0.585037	0.670033	0.674107	0.714386	0.687191	0.589423	0.674789	0.646605	0.628212	0.527093	0.617748	0.638038	0.75413	0.708276	0.615958	0.687059	0.809007	0.666703	0.680594	0.576972	0.510689	0.632419	0.619709	0.657604	0.677215	0.682361	0.821594
0.839107	0.633367	0.682745	0.581288	0.554724	0.573476	0.488596	0.530877	0.540045	0.521293	0.512774	0.555373	0.636769	0.632267	0.540036	0.507686	0.520113	0.505561	0.540779	0.539208	0.532318	0.522545	0.63184	0.576002	0.517625	0.637804	0.641144	0.649445	0.565099	0.705082	0.644529	0.618672	0.559987	0.65045	0.656402	0.699119	0.639186	0.649816	0.735611	0.606467	0.555833	0.618538	0.759611	0.610561	0.614743	0.655973	0.817478	0.687292	0.597993	0.758814
0.680402	0.721019	0.786201	0.725119	0.534784	0.515514	0.526246	0.425947	0.512031	0.576563	0.645026	0.631397	0.530379	0.597548	0.609341	0.561857	0.684674	0.497191	0.719099	0.60975	0.496863	0.526229	0.53061	0.638968	0.580751	0.622114	0.721182	0.727513	0.668409	0.625789	0.581599	0.767657	0.596516	0.579933	0.633786	0.68205	0.63062	0.664037	0.71968	0.699784	0.618803	0.680046	0.723213	0.649428	0.607681	0.707866	0.82505	0.678891	0.689279	0.696106
0.822692	0.754695	0.681533	0.714829	0.568121	0.525318	0.597592	0.512246	0.463414	0.524066	0.564767	0.638857	0.562319	0.547008	0.570838	0.635998	0.545161	0.512366	0.589356	0.516028	0.533348	0.57621	0.64973	0.615615	0.536753	0.610496	0.569996	0.582197	0.602709	0.690024	0.704623	0.695834	0.593064	0.620601	0.62533	0.684644	0.734193	0.566391	0.576419	0.719402	0.669189	0.623477	0.649491	0.63338	0.570798	0.658524	0.607837	0.599764	0.723301	0.703529
0.792497	0.694673	0.620138	0.690906	0.667792	0.643696	0.60573	0.560678	0.552301	0.495611	0.60167	0.627312	0.595875	0.581441	0.589951	0.718002	0.631287	0.483382	0.521611	0.624889	0.605859	0.614341	0.55682	0.606478	0.572029	0.654178	0.599721	0.627299	0.770818	0.601706	0.760922	0.624494	0.788133	0.613886	0.653557	0.683444	0.58602	0.745716	0.658829	0.665129	0.533159	0.567218	0.606903	0.706222	0.677031	0.636883	0.625943	0.747982	0.653149	0.67799
0.744363	0.646962	0.623125	0.677429	0.635441	0.694011	0.615128	0.560299	0.472553	0.557495	0.597171	0.651495	0.61887	0.558996	0.618674	0.459137	0.601688	0.517545	0.549243	0.644098	0.63456	0.595617	0.690523	0.655368	0.660207	0.615769	0.637973	0.675047	0.765936	0.63392	0.613803	0.58479	0.633721	0.594692	0.592261	0.664522	0.613284	0.663039	0.669303	0.672831	0.599289	0.566108	0.676431	0.673593	0.588127	0.549522	0.579737	0.574485	0.964311	0.613987
0.626317	0.59918	0.680051	0.715091	0.630651	0.523794	0.569972	0.585846	0.462142	0.485583	0.494919	0.600596	0.594744	0.587904	0.6025	0.514938	0.507283	0.543361	0.61433	0.587797	0.668164	0.578788	0.575513	0.525135	0.572689	0.556243	0.568455	0.693361	0.655306	0.689828	0.659884	0.499782	0.58675	0.676155	0.548479	0.636434	0.616913	0.670408	0.689418	0.600845	0.688692	0.508296	0.727739	0.682363	0.653383	0.559495	0.605045	0.674995	0.783486	0.651099
0.669449	0.651145	0.666488	0.719333	0.638393	0.587985	0.591682	0.606906	0.489941	0.556852	0.535335	0.628037	0.582859	0.58171	0.596689	0.567346	0.498049	0.525844	0.590067	0.664461	0.678178	0.674478	0.514145	0.655928	0.682613	0.548733	0.595714	0.672111	0.702567	0.61945	0.567689	0.585262	0.538272	0.59573	0.538862	0.622271	0.665039	0.689454	0.693028	0.704297	0.561041	0.559561	0.653787	0.66677	0.626309	0.64301	0.651547	0.58106	0.736989	0.734471
0.678498	0.632022	0.747723	0.648791	0.663676	0.563299	0.63629	0.547844	0.523802	0.561798	0.634956	0.565714	0.557516	0.618291	0.741738	0.650411	0.466363	0.494419	0.600456	0.569125	0.651227	0.588642	0.544839	0.668031	0.62063	0.627441	0.674734	0.67796	0.727788	0.647304	0.638845	0.588939	0.617399	0.677113	0.651604	0.638176	0.639092	0.584734	0.681392	0.6438	0.56833	0.645169	0.685894	0.648468	0.662248	0.660834	0.64243	0.779223	0.646283	0.645736
0.700639	0.623375	0.702977	0.671718	0.603402	0.715458	0.58779	0.521096	0.479503	0.613915	0.631278	0.573613	0.56838	0.663184	0.566012	0.471822	0.568354	0.598567	0.575579	0.68537	0.657716	0.763258	0.558556	0.671543	0.611195	0.636031	0.510202	0.58286	0.598641	0.76777	0.642995	0.470903	0.691434	0.619204	0.601728	0.603888	0.623566	0.690927	0.657758	0.5765	0.619434	0.607114	0.718271	0.666138	0.752541	0.653	0.710885	0.665432	0.687523	0.567083
0.60445	0.622994	0.685367	0.873881	0.730355	0.683587	0.604233	0.602866	0.526969	0.544662	0.513426	0.523061	0.611041	0.537329	0.520924	0.389025	0.60246	0.598199	0.598159	0.568396	0.66275	0.608037	0.617061	0.684464	0.60081	0.611266	0.614307	0.581178	0.698444	0.583641	0.731449	0.542898	0.664584	0.616614	0.652593	0.710224	0.667913	0.649706	0.616378	0.664125	0.611853	0.684752	0.637399	0.657528	0.67486	0.677221	0.719098	0.482721	0.58192	0.745976
0.672476	0.693559	0.70732	0.581887	0.685084	0.699977	0.638749	0.601822	0.599598	0.567257	0.573617	0.56747	0.572758	0.592461	0.606816	0.53231	0.510419	0.524048	0.736205	0.638013	0.701138	0.64888	0.59849	0.645401	0.665783	0.629188	0.575709	0.598229	0.63762	0.671199	0.609975	0.534957	0.604084	0.645775	0.646706	0.654527	0.629202	0.732697	0.596256	0.553066	0.613686	0.692082	0.70265	0.72061	0.576228	0.596064	0.658553	0.527289	0.630004	0.720968
0.728408	0.727495	0.540789	0.482278	0.549114	0.521048	0.630874	0.581079	0.605076	0.492106	0.612808	0.567951	0.52127	0.569093	0.63594	0.256557	0.583976	0.631434	0.762837	0.794452	0.708886	0.594793	0.555431	0.575798	0.603184	0.718833	0.79075	0.663354	0.671347	0.617551	0.715755	0.209814	0.659942	0.81177	0.734769	0.740888	0.509383	0.666812	0.666833	0.592834	0.720291	0.65397	0.644422	0.655616	0.712491	0.658932	0.451409	0.312996	0.750508	0.688695
0.700314	0.732296	0.66891	0.711038	0.749359	0.795902	0.725561	0.630375	0.722593	0.603682	0.744861	0.598088	0.611828	0.650833	0.647303	0.736086	0.334602	0.675832	0.791314	0.723275	0.664959	0.641655	0.676347	0.818734	0.708605	0.706447	0.738288	0.915837	0.761935	0.837287	1.02236	0.770319	0.958281	0.85982	0.843168	0.823156	0.867668	0.736232	0.761112	0.715393	0.762017	0.805455	0.650835	0.880986	0.747729	0.714683	0.572144	0.672791	0.459157	0.71599
0.565913	0.731268	0.806154	0.801035	0.802988	0.741647	0.704503	0.726905	0.641505	0.642063	0.726971	0.728751	0.73883	0.755743	0.70995	0.65496	0.569671	1.00779	0.71453	0.790959	0.731882	0.697024	0.718828	0.761203	0.736225	0.710936	0.789237	0.805013	1.16369	0.863237	0.823397	0.872166	0.846238	0.985724	0.980661	0.956155	0.833642	0.725543	0.734669	0.756254	0.815263	0.989782	0.898355	0.743496	0.757573	0.755075	0.861667	0.899979	0.532658	0.759769
0.661927	0.772618	0.843962	0.742179	0.692702	0.837268	0.69734	0.677042	0.752119	0.550619	0.556439	0.629952	0.741554	0.800278	0.6219	0.763739	0.738268	0.748877	0.713942	0.81624	0.787643	0.673287	0.756103	0.705339	0.680402	0.748911	0.77748	0.844364	0.744095	0.752335	0.781756	0.941625	0.881894	0.843558	0.802601	0.78709	0.878926	0.73153	0.734971	0.77415	0.787208	0.790968	0.972764	0.805843	0.715134	0.710485	0.807815	0.74146	1.16942	0.642197
0.656259	0.728498	0.885729	0.680001	0.68698	0.639776	0.695412	0.697399	0.642912	0.626037	0.581851	0.573712	0.694135	0.650954	0.711396	0.905223	0.923684	0.737119	0.65392	0.693851	0.667296	0.697418	0.753718	0.686128	0.761965	0.835366	0.899297	0.692585	0.836212	0.83574	0.768963	1.06872	0.757064	0.825648	0.821851	0.823698	0.747175	0.710603	0.760727	0.74332	0.637447	0.804439	0.705642	0.801033	0.697674	0.662701	0.704616	0.806879	0.885862	0.727237
0.672435	0.650144	0.758726	0.712395	0.682487	0.761156	0.795023	0.705551	0.594635	0.59145	0.620993	0.633499	0.606369	0.634104	0.572315	0.722691	0.885663	0.682647	0.778341	0.760279	0.696871	0.751406	0.734804	0.870042	0.769294	0.705527	0.805011	0.925726	0.688115	0.698077	0.69599	0.736921	0.854724	0.892913	0.83637	0.825917	0.835822	0.764789	0.786303	0.759842	0.722483	0.726785	0.787701	0.726259	0.694726	0.626765	0.668794	0.808712	1.24175	0.646604
0.590231	0.723635	0.773551	0.668759	0.649478	0.743208	0.777458	0.832928	0.707574	0.585442	0.55064	0.547173	0.650765	0.606099	0.609571	0.644781	0.621924	0.854444	0.665297	0.75123	0.637167	0.966425	0.787086	0.720936	0.597269	0.673274	0.680864	0.799051	0.817417	0.787468	0.730313	0.724512	0.848444	0.867485	0.749055	0.768107	0.717815	0.682283	0.703705	0.767657	0.8216	0.842648	0.756203	0.721992	0.78255	0.737677	0.612131	0.721731	0.751495	0.582885
0.608252	0.723302	0.800311	0.754581	0.733107	0.68096	0.612921	0.746243	0.638458	0.648421	0.528849	0.602338	0.66716	0.555315	0.568752	0.678039	0.626674	0.780858	0.812645	0.813353	0.649102	0.794019	0.723169	0.664703	0.705592	0.673128	0.732264	0.803315	0.671636	0.784735	0.786659	0.795092	0.868227	0.907827	0.640917	0.679696	0.670688	0.703585	0.759556	0.789526	0.830844	0.797406	0.887173	0.650614	0.657076	0.644827	0.612709	0.781733	0.639149	0.633539
0.721124	0.602972	0.810548	0.809941	0.714464	0.72244	0.686648	0.620464	0.687302	0.607728	0.613645	0.6961	0.562449	0.696574	0.773317	0.787325	0.684859	0.690577	0.684754	0.728613	0.702121	0.722942	0.693447	0.816669	0.586647	0.715408	0.783616	0.789888	0.709102	0.75639	0.665558	0.958545	0.890491	0.767628	0.730974	0.736967	0.705393	0.717361	0.6664	0.729224	0.727713	0.722621	0.74008	0.710144	0.710846	0.742692	0.712477	0.706321	0.699564	0.666569
0.76142	0.818399	0.787271	0.760041	0.62151	0.631332	0.698704	0.702606	0.605061	0.621393	0.594311	0.647278	0.572448	0.686077	0.755333	0.852394	0.796903	0.794599	0.764559	0.762413	0.678355	0.796377	0.750391	0.630931	0.703089	0.712691	0.724195	0.865729	0.70979	0.723613	0.709271	0.71993	0.825936	0.84113	0.660376	0.713022	0.768492	0.845423	0.813772	0.691409	0.669209	0.709459	0.686341	0.749643	0.707428	0.814786	0.551139	0.649152	0.647779	0.556618
0.707846	0.751815	0.714141	0.735902	0.79906	0.695206	0.787992	0.632563	0.647404	0.564367	0.69742	0.597901	0.597816	0.696982	0.663122	0.78943	0.733647	0.660894	0.664247	0.667643	0.899327	0.703795	0.705069	0.743978	0.761181	0.84867	0.754546	0.709351	0.687225	0.700038	0.707036	0.549346	0.647604	0.749939	0.807657	0.753641	0.768751	0.702095	0.75993	0.765255	0.842152	0.764512	0.705268	0.719029	0.762808	0.628251	0.618541	0.588774	0.607485	0.669233
0.757659	0.814761	0.766602	0.740348	0.905504	0.802865	0.830108	0.665381	0.751088	0.65717	0.670657	0.649631	0.723378	0.709596	0.688028	0.779992	0.576031	0.810478	0.791972	0.695749	0.810378	0.930433	0.682547	0.79766	0.868217	0.603068	0.717981	0.698421	0.769083	0.785517	0.787254	0.81516	0.856424	0.835875	0.759383	0.713164	0.681608	0.787942	0.719548	0.667522	0.87953	0.793678	0.822278	0.925235	0.725256	0.624284	0.681211	0.645329	0.70547	0.63597
0.650469	0.677598	0.61794	0.732536	0.616804	0.739987	0.661655	0.654439	0.640936	0.623902	0.643507	0.686253	0.718144	0.722955	0.78609	0.592762	0.752289	0.774853	0.642595	0.720827	0.695284	0.834964	0.813188	0.771805	0.711918	0.714821	0.872751	0.650408	0.815493	0.813953	0.97214	0.952505	0.805165	0.819771	0.781742	0.67238	0.645962	0.697305	0.789737	0.774048	0.737435	0.825317	0.782653	0.661179	0.662311	0.801591	0.661035	0.647427	0.666092	0.669611
0.726702	0.722402	0.786054	0.724708	0.832021	0.778263	0.659389	0.711351	0.697509	0.76721	0.739546	0.749316	0.87599	0.694068	0.661851	0.682475	0.782798	0.794339	0.943239	0.75992	0.730553	0.723589	0.794262	0.631089	0.744295	0.599619	0.768693	0.917014	0.816741	0.846026	0.839383	0.860489	0.751148	0.710795	0.687489	0.763892	0.669787	0.669126	0.748119	0.75207	0.65093	0.833028	0.783067	0.705116	0.693733	0.581418	0.758794	0.948774	0.779969	0.657844
0.713628	0.769688	0.826235	0.651361	0.653285	0.66715	0.648775	0.696158	0.692734	0.670334	0.654899	0.699748	0.747775	0.716964	0.779556	0.748115	0.788553	0.890617	0.832592	0.761657	0.791584	0.745176	0.854523	0.727559	0.670308	0.747101	0.728858	0.772751	0.721263	0.663335	0.679504	0.654859	0.712696	0.668694	0.727642	0.594444	0.771858	0.675626	0.911485	0.742456	0.720743	0.69219	0.660621	0.701973	0.641633	0.786842	0.812849	0.764554	0.732578	0.848913
0.732725	0.617046	0.680715	0.599921	0.625635	0.718924	0.561461	0.644934	0.615045	0.643121	0.623641	0.711879	0.636026	0.78776	0.847406	0.870358	0.828464	0.875897	0.921144	0.821956	0.648424	0.671717	0.886635	0.966235	0.700853	0.705139	0.802187	0.849802	0.70218	0.771175	0.508107	0.669652	0.720468	0.783059	0.762253	0.843082	0.6233	0.70978	0.778327	0.711717	0.748989	0.587162	0.71575	0.695719	0.734627	0.864275	0.759954	0.666868	0.778609	0.667697
0.626458	0.819308	0.650508	0.665287	0.703923	0.718028	0.70553	0.687733	0.689895	0.81493	0.666911	0.735438	0.738732	0.550395	0.567927	0.54273	0.7617	0.686764	0.598404	0.716378	0.767254	0.780797	0.723704	0.661963	0.846316	0.844271	0.855191	0.763524	0.846863	0.677434	0.553175	0.36273	0.923668	0.713827	0.795483	0.758403	0.726641	0.685545	0.671703	0.768882	0.683075	0.607389	0.727435	0.807771	0.667199	0.658719	0.748037	0.353347	0.719104	0.810285
1.10467	0.786751	0.952028	0.878459	0.878383	0.850596	0.884965	0.885053	0.908162	0.83381	0.798875	0.848415	0.955055	0.961192	0.918107	0.714832	0.53273	0.599275	0.633761	0.69171	0.519403	0.644002	0.7567	0.634148	0.562293	0.63765	0.651931	0.628544	0.732103	0.62181	0.544927	0.614949	0.486874	0.629465	0.579724	0.661188	0.56951	0.704259	0.634803	0.58319	0.627345	0.597184	0.588638	0.598202	0.692753	0.703898	0.471229	0.709713	0.630477	0.726944
0.922188	0.70734	0.816633	0.814241	0.803792	0.751504	0.952363	0.757329	0.643347	0.862423	0.845182	0.967867	1.00183	0.919427	1.03905	0.925323	0.491829	0.721795	0.574764	0.674344	0.600829	0.649681	0.695443	0.675118	0.635467	0.626097	0.605507	0.641562	0.578602	0.587076	0.697044	0.58477	0.542591	0.607345	0.593952	0.576426	0.595278	0.578757	0.644881	0.563947	0.542995	0.609891	0.638783	0.611514	0.513709	0.605477	0.660495	0.572785	0.661617	0.805379
0.66629	0.702586	0.973222	0.774681	0.704651	0.758235	0.868121	0.711549	0.751365	0.885433	0.79975	1.04378	0.831418	0.943604	1.06247	1.02726	0.571964	0.62434	0.614428	0.690137	0.637986	0.621476	0.610401	0.635493	0.586472	0.578616	0.636726	0.550235	0.638295	0.55898	0.624621	0.530772	0.690361	0.670899	0.512843	0.605705	0.551256	0.655688	0.567053	0.566874	0.773082	0.544308	0.732241	0.554479	0.624327	0.665044	0.616498	0.686589	1.02861	0.754974
0.602646	0.801797	0.710668	0.884269	0.713392	0.816277	0.790676	0.863176	0.78806	0.78968	0.916238	0.895474	0.83091	0.936374	0.918411	0.905384	0.598424	0.82166	0.745566	0.672738	0.598029	0.549939	0.65191	0.59921	0.502475	0.611605	0.695757	0.628973	0.631449	0.624741	0.607708	0.642083	0.502	0.568957	0.649124	0.634729	0.630282	0.757383	0.615878	0.569191	0.508931	0.672726	0.595346	0.529418	0.551705	0.527915	0.473183	0.541047	0.69956	0.623228
0.76862	0.682873	0.826681	0.922238	0.764356	0.814463	0.815284	0.895349	0.803343	0.778925	0.736248	0.981212	0.877407	0.954993	1.00365	0.991694	0.672143	0.713957	0.690395	0.738266	0.597682	0.604536	0.496269	0.579228	0.676357	0.665464	0.693301	0.607974	0.612626	0.642679	0.675874	0.609458	0.758217	0.552379	0.749435	0.509327	0.736719	0.654261	0.645605	0.600564	0.729781	0.551622	0.558	0.51157	0.587705	0.586454	0.570922	0.536701	0.659187	0.768739
0.599331	0.730645	0.68891	0.748413	0.91358	0.77558	0.880826	0.985872	0.86575	1.04021	0.859572	0.969521	0.90034	0.980905	0.790031	0.99236	0.697787	0.817022	0.668865	0.631463	0.5177	0.627263	0.609837	0.702337	0.625455	0.599822	0.720858	0.561544	0.601457	0.615038	0.627377	0.642362	0.696496	0.576161	0.640756	0.575181	0.632259	0.717619	0.634681	0.683536	0.768269	0.57872	0.636979	0.642092	0.494375	0.581389	0.612141	0.439576	0.806143	0.831544
0.864107	0.771743	0.872688	0.827922	0.72092	0.977072	0.809259	0.947936	0.652275	0.933391	0.906775	0.908839	0.905944	0.878132	0.894076	1.16923	0.901103	0.621992	0.662519	0.622298	0.584099	0.621626	0.662675	0.6252	0.640919	0.576513	0.630193	0.703309	0.615361	0.555325	0.636743	0.578798	0.621921	0.637893	0.603276	0.629067	0.606528	0.535724	0.740388	0.590822	0.610754	0.610455	0.579632	0.582309	0.597044	0.547324	0.551602	0.553546	0.789403	0.734443
0.80912	0.892047	0.806312	0.759015	0.871933	0.835451	0.806143	0.771693	0.753016	0.811135	0.833834	0.702512	0.868745	1.13726	0.951363	1.0285	0.738065	0.703625	0.745622	0.694204	0.658385	0.675839	0.630032	0.596516	0.534825	0.540925	0.602483	0.547843	0.530743	0.519861	0.598577	0.506061	0.687019	0.66346	0.738412	0.583626	0.649204	0.556676	0.689457	0.651612	0.666346	0.597669	0.522618	0.637032	0.577006	0.568731	0.699411	0.541038	0.907678	0.709467
0.803171	0.8054	0.751461	0.833968	0.897754	0.916767	0.847589	0.795372	0.780032	0.754282	0.793909	1.12587	0.957798	0.998652	0.992542	1.04214	0.687777	0.642982	0.605767	0.559346	0.577588	0.718559	0.561529	0.492705	0.647809	0.66236	0.639156	0.561595	0.600602	0.534486	0.588022	0.683815	0.715231	0.606766	0.644644	0.663332	0.633895	0.722729	0.668793	0.613915	0.529488	0.533618	0.520798	0.564586	0.569816	0.568628	0.51918	0.61895	0.68263	0.7511
0.659208	0.752613	0.801621	0.797096	0.854848	0.867248	0.811439	0.784181	0.766189	0.917667	0.871611	1.22241	0.880832	0.98124	0.78037	0.754785	0.703385	0.692201	0.616631	0.702078	0.585309	0.587191	0.650557	0.529053	0.528858	0.540426	0.594681	0.590679	0.556524	0.561398	0.629992	0.55573	0.709355	0.618607	0.706925	0.651117	0.604037	0.642804	0.620108	0.588331	0.619211	0.576785	0.521009	0.53239	0.598512	0.654277	0.604694	0.52377	0.639534	0.773118
0.593804	0.788614	0.731285	0.891589	0.894558	0.773736	0.871431	0.70641	0.774583	1.01263	0.817569	0.930499	0.818251	0.896697	0.815063	1.0182	0.726784	0.645571	0.727829	0.618329	0.539965	0.558301	0.551167	0.505374	0.57296	0.629462	0.567227	0.58459	0.530651	0.673613	0.669544	0.551725	0.552024	0.698224	0.669328	0.634061	0.588492	0.603079	0.611304	0.623402	0.599473	0.617554	0.55786	0.56079	0.572509	0.603787	0.541603	0.676959	0.7069	0.680141
0.673227	0.88065	0.732368	0.858319	1.04699	0.82055	0.867183	0.765776	0.779788	0.940244	1.04296	0.861113	0.78549	0.891483	0.955701	1.229	0.749969	0.66073	0.547755	0.56635	0.508762	0.60557	0.508155	0.544725	0.663647	0.635245	0.662241	0.677513	0.596225	0.612552	0.587258	0.564318	0.616699	0.622009	0.716577	0.663303	0.633751	0.619349	0.498842	0.530587	0.554957	0.605171	0.598962	0.560484	0.610888	0.542392	0.595609	0.554507	0.820345	0.836759
0.699693	0.859029	0.980089	0.859618	1.00091	0.87017	0.799461	0.854471	0.788183	0.9192	0.837897	0.813504	0.772454	0.754304	0.925001	0.804449	0.632402	0.643124	0.534158	0.595874	0.5271	0.562698	0.55395	0.602066	0.606724	0.617198	0.634808	0.673854	0.623374	0.64102	0.610528	0.651797	0.691883	0.681773	0.634639	0.613753	0.678453	0.567427	0.577966	0.581346	0.653216	0.6176	0.649507	0.479027	0.571799	0.609799	0.676594	0.657089	0.933756	0.838268
0.680505	0.772692	0.559224	0.698731	0.912162	0.798216	0.731614	0.976338	0.770064	0.922959	1.02839	0.81748	0.828694	0.827864	0.87265	0.840334	0.639776	0.597133	0.594044	0.594867	0.614904	0.566486	0.618263	0.591871	0.595236	0.703514	0.552919	0.627371	0.563778	0.589253	0.550269	0.657093	0.751187	0.636695	0.712377	0.707071	0.656023	0.559939	0.613809	0.562233	0.607138	0.675631	0.586847	0.629108	0.655348	0.780993	0.767361	0.975726	0.961784	1.02575
0.917776	0.91815	0.909911	0.690021	1.01642	0.960219	0.799819	0.858018	0.787789	0.834046	0.795634	0.758374	0.951706	1.0091	0.873879	0.933165	0.585005	0.58549	0.599865	0.623166	0.53533	0.541609	0.622793	0.664932	0.581612	0.622771	0.64511	0.627611	0.610588	0.53419	0.623362	0.653339	0.609579	0.669962	0.605488	0.62972	0.598383	0.575948	0.634589	0.683841	0.614108	0.583747	0.666832	0.541554	0.621988	0.763758	0.421195	0.851557	0.971378	1.03191
0.383761	0.517446	0.926551	0.879403	0.555847	0.691438	0.702945	0.905171	0.776544	0.959399	0.781309	0.896867	0.702815	0.772488	0.813762	0.33653	0.579025	0.659278	0.589902	0.630811	0.506224	0.586341	0.574241	0.623408	0.561663	0.444326	0.635086	0.682789	0.581317	0.604695	0.586906	0.314593	0.658404	0.615489	0.623549	0.607457	0.656288	0.662681	0.639323	0.639868	0.62549	0.591576	0.591845	0.628673	0.614197	0.541634	0.520113	0.412115	0.594075	0.945626
0.604168	0.412998	0.541367	0.993273	0.907528	0.793041	0.693395	1.08173	0.836981	0.778054	0.790385	0.964571	0.950901	0.829697	0.867614	1.11596	1.18034	1.04496	0.85812	0.888447	0.878973	0.842312	0.69944	0.795888	0.801409	0.769386	0.780502	0.728609	0.966732	0.806572	0.779801	0.860347	0.397552	0.708486	0.561425	0.704406	0.745986	0.690699	0.780248	0.654273	0.741647	0.703552	0.578056	0.636303	0.804049	0.925569	0.923323	1.08733	0.609982	0.918012
1.29535	0.825255	0.850543	0.926494	0.679983	0.774499	0.850712	0.780297	0.88909	0.773387	0.790497	0.906696	0.92613	1.05758	0.923188	0.770567	0.895453	0.944821	1.08756	0.996531	0.749662	0.871552	0.704942	0.76016	0.896709	0.818021	0.858244	0.767036	0.968687	0.92661	0.84875	0.902717	0.477491	0.623518	0.668691	0.717543	0.753604	0.680911	0.778415	0.71713	0.765218	0.986338	0.796578	0.623481	0.826428	0.852014	1.02691	1.00005	0.748615	0.89225
0.778232	1.033	1.01236	1.05476	1.00688	0.640739	0.872046	0.740131	0.859122	0.782048	1.01583	0.814701	0.905357	0.889743	0.945232	1.18147	0.968576	0.886276	0.881884	0.808366	0.681431	0.736754	0.723431	0.735847	0.715512	0.739124	0.834531	0.787734	0.747398	0.85602	0.667774	0.880018	0.887148	0.622624	0.754117	0.560503	0.762906	0.717643	0.734904	0.917322	0.702283	0.682722	0.745483	0.652101	0.83877	0.830432	0.819034	0.797776	0.571509	0.74468
0.967193	1.05574	0.853034	1.14075	0.838278	0.97409	0.925327	1.04792	0.721026	0.737122	0.894404	0.826796	0.94966	0.855925	1.01507	0.897571	0.874482	0.990793	0.781877	0.79954	0.783026	0.73441	0.718557	0.794673	0.82508	0.814354	1.00611	0.882527	0.836372	0.770474	0.715094	0.781969	0.570569	0.594947	0.642113	0.732643	0.721176	0.730688	0.774762	0.661344	0.758664	0.718588	0.734018	0.870312	0.869427	0.806368	0.731918	0.707983	0.669714	0.803381
1.24975	0.884842	0.775075	0.875693	0.934308	0.8823	0.975966	0.845385	0.659638	0.844907	0.644236	0.987916	1.2204	0.957763	1.11974	1.18557	0.831602	0.999039	0.780664	0.799844	0.704506	0.730288	0.815926	0.74328	0.765508	0.777459	0.758535	0.831933	0.862924	0.708081	0.631231	0.669791	0.699296	0.550923	0.614247	0.862746	0.706645	0.632407	0.73357	0.672206	0.728931	0.698995	0.802918	0.719184	0.793643	0.835939	0.766765	0.762978	0.596638	0.928276
1.24252	0.728704	0.892152	0.847964	0.893179	0.737046	0.92065	0.801902	1.05031	0.852391	0.870379	0.904919	0.76694	0.932377	0.823838	1.17718	0.729915	0.898792	0.877835	1.03998	0.831976	0.801284	0.779595	0.795314	0.87282	0.80057	0.964823	0.861952	0.829131	0.733481	0.751427	0.7906	0.469652	0.596849	0.610571	0.635796	0.686932	0.705892	0.738948	0.606285	0.816644	0.82952	0.82687	0.808463	0.784552	0.646136	0.851442	0.730658	0.94586	0.911774
0.572896	0.799227	0.796675	1.04488	0.93126	0.782452	0.925208	0.742947	1.13875	0.754045	0.791192	0.49617	0.959396	0.8087	0.61636	0.703684	0.939255	0.863523	0.736932	0.793726	0.733727	0.751258	0.833344	0.740822	0.922627	0.968454	0.756146	0.784333	0.765986	0.827361	0.811948	0.888687	0.607974	0.639235	0.673355	0.82763	0.751862	0.737823	0.708354	0.632684	0.683233	0.774453	0.773975	0.801251	0.764405	0.828784	0.737587	0.948524	1.05574	0.913886
0.942536	1.00307	0.925733	0.80762	0.838508	1.01709	0.698722	0.797214	0.822814	0.8815	1.10934	1.22175	0.893419	0.354635	0.557922	0.705814	0.728404	0.690297	0.858683	0.905744	0.82291	0.858466	0.756477	0.818645	0.997324	0.842618	0.756003	0.842064	0.738222	0.777255	0.710992	0.783414	0.549934	0.617068	0.600478	0.709123	0.738054	0.625738	0.712858	0.75813	0.749988	0.742401	0.808362	0.853653	0.834421	0.687477	0.772779	0.996696	0.99409	0.868165
0.647646	0.747676	0.986061	0.869378	0.82357	0.745681	0.776609	0.762418	0.974689	1.05757	1.1159	1.2502	1.12137	1.05895	0.425578	0.676719	0.827246	1.01851	0.872243	0.728159	0.834651	0.827984	0.878953	0.879375	0.86764	0.844776	0.792033	0.820775	0.682713	0.751112	0.685373	0.763231	0.81592	0.765388	0.695142	0.739714	0.587433	0.648392	0.854344	0.667369	0.632565	0.738515	0.951527	0.690783	0.854422	0.899273	0.710058	0.879013	0.825247	0.944426
0.925175	0.697379	0.796241	0.808906	0.880105	1.04195	0.722504	0.88042	0.845023	0.933959	0.870136	0.958657	1.01439	1.16706	1.00103	1.16446	0.667666	0.730829	0.721638	0.59185	0.7591	0.939123	0.817664	0.846125	0.997509	0.792687	0.779602	0.886185	0.776871	0.907798	0.957464	0.920874	0.640203	0.639593	0.663995	0.657481	0.649602	0.594556	0.712262	0.843378	0.767007	0.784027	0.799385	0.717346	0.820358	0.73294	0.785373	0.801638	0.947661	0.859297
0.793401	0.853922	0.690005	1.12199	1.04231	0.750758	0.815509	0.777549	0.734872	0.879709	0.743802	0.91317	0.825762	0.855838	0.763105	0.86759	0.719985	0.734672	0.36783	0.739723	0.756639	0.753705	0.507003	0.79586	0.854062	0.901754	0.790119	0.975959	1.03146	0.695301	0.823717	1.05725	0.695047	0.656102	0.645918	0.695799	0.693697	0.604958	0.798977	0.819818	0.795768	0.733711	0.805533	0.929332	1.01971	0.741236	0.827889	0.898614	1.01644	0.794361
0.794961	0.723859	0.753848	0.793835	0.821128	0.969842	0.839337	0.805748	0.767156	0.869344	0.798648	0.869735	0.773282	0.896584	0.791441	0.939275	0.876799	0.834812	0.597894	0.844026	0.710043	0.636901	0.659331	0.654491	0.642791	0.838471	0.924761	0.922364	0.943399	0.714482	0.716325	0.77906	0.591363	0.76915	0.65832	0.686839	0.597618	0.644461	0.826928	0.723951	0.817283	0.774878	0.7023	0.891668	0.879576	0.703161	0.767994	0.922089	0.870267	0.977741
0.870549	0.864364	0.793071	0.801495	0.849914	0.732857	0.756562	0.827381	0.785439	0.880912	0.803458	0.798421	0.799006	0.857547	1.12118	1.06787	0.918422	1.34123	0.864117	0.904617	0.926912	0.902732	0.868138	0.598622	0.65733	0.589106	0.591752	0.779544	0.780172	0.767865	0.618008	0.886797	0.843112	0.661745	0.592476	0.68685	0.716839	0.653865	0.718146	0.832499	0.97558	0.85897	0.788921	0.751411	0.82839	0.808528	0.759708	0.695397	0.845517	0.900164
0.712006	0.90766	0.856704	0.808649	0.861289	0.815783	0.7535	0.871003	0.687426	0.802779	0.859605	0.937689	0.835855	0.769173	0.872791	1.50123	0.923942	0.820235	0.805386	0.791759	0.793861	0.722616	0.934732	0.764657	0.804141	0.769524	0.604435	0.745199	0.572996	0.910475	0.741024	0.873153	0.971972	0.716425	0.672352	0.662489	0.694356	0.691132	0.830983	0.684202	0.928464	0.842502	0.871121	0.763175	0.822766	0.767152	0.802781	0.803314	0.901743	0.767608
1.15085	0.828563	0.74416	0.966124	0.706134	0.790837	0.802787	1.02312	0.90793	0.803587	0.760544	0.794328	0.901199	0.869988	0.793866	0.912528	0.822261	0.898758	0.66642	0.984488	0.879942	0.813212	1.05661	0.838674	0.821249	0.973952	0.741158	0.628128	0.767615	0.759265	0.814577	1.56803	0.757749	0.66386	0.655738	0.659082	0.701227	0.701859	0.709307	0.918463	0.762344	0.86616	0.965955	1.03833	0.818114	0.878378	0.838402	0.92067	0.831196	0.899845
0.812556	0.948235	0.85486	0.833697	0.875053	0.900113	0.880748	0.962413	0.996356	0.81914	0.840396	0.9311	0.854624	0.770203	1.02151	0.758402	0.843269	0.876581	0.751415	0.858008	0.899325	0.882399	0.735626	0.789411	0.841247	0.874521	0.644981	0.902304	0.715097	0.523317	0.912968	0.427371	0.266813	0.324622	0.824173	0.71731	0.757734	0.834006	0.921528	0.88788	0.786516	0.83914	0.808617	0.880036	0.906129	0.920514	0.966884	0.357805	0.739191	0.82629
0.606934	0.555061	0.546501	0.503766	0.508703	0.454238	0.517134	0.586879	0.512359	0.516436	0.479919	0.502446	0.477617	0.518459	0.496754	0.471084	0.760472	0.631628	0.706859	0.689694	0.644821	0.677027	0.71991	0.688469	0.706775	0.720109	0.695071	0.711378	0.662692	0.804546	0.388214	0.473301	1.01872	0.62631	0.541167	0.923934	1.18105	1.07514	0.95994	1.43514	1.17082	1.10057	0.98787	1.07326	1.09605	0.999648	1.56548	0.955722	0.346984	0.689449
0.547645	0.523811	0.566962	0.479402	0.513036	0.528391	0.47375	0.558889	0.510854	0.5789	0.542517	0.582881	0.54918	0.568544	0.515718	0.511867	0.677939	0.764174	0.774745	0.736557	0.771908	0.688835	0.690768	0.546674	0.628736	0.660344	0.656462	0.79109	0.817376	0.645046	0.749472	0.649648	0.843053	1.1283	0.915317	0.966362	0.757523	0.865832	0.843351	1.13352	0.877596	1.4729	1.15932	1.18476	1.29707	1.29194	1.12546	0.827232	0.653954	0.590461
0.48865	0.510177	0.490018	0.46032	0.512916	0.537676	0.480527	0.554907	0.518889	0.511341	0.485299	0.536859	0.518639	0.561568	0.489548	0.51126	0.807526	0.664658	0.734272	0.66744	0.719517	0.821862	0.631013	0.687575	0.745675	0.67263	0.696801	0.652662	0.749865	0.769013	0.715582	0.659509	0.698533	1.04799	0.875058	1.41323	0.998535	0.909472	0.932264	0.738963	0.941883	0.969753	0.851885	1.30396	1.15391	1.11463	0.866351	0.857806	1.03909	0.661748
0.556537	0.551278	0.535901	0.520122	0.526095	0.494871	0.490242	0.545329	0.507228	0.360153	0.417753	0.514812	0.549251	0.51159	0.495192	0.507348	0.610072	0.702234	0.723096	0.680488	0.738501	0.690797	0.656967	0.68575	0.75034	0.689092	0.744466	0.746503	0.751179	0.774973	0.765295	0.799845	1.09608	0.988236	0.816836	1.27228	1.14999	0.932802	1.04069	0.846172	0.998687	0.994415	1.2289	0.966237	0.996959	0.994217	0.922437	1.16073	0.660576	0.712128
0.493311	0.462265	0.49332	0.551073	0.509389	0.498957	0.476468	0.551955	0.560265	0.572693	0.513786	0.532684	0.554507	0.533826	0.521175	0.452489	0.678542	0.748741	0.74079	0.698013	0.735293	0.759761	0.776448	0.705748	0.733083	0.676838	0.663999	0.858824	0.794938	0.660604	0.774503	0.760139	1.24482	1.11443	1.31092	1.34276	1.35145	0.835939	1.01956	0.824103	0.805284	1.11215	0.866383	0.744237	0.765435	0.91431	1.06465	1.10997	0.741334	0.550332
0.563683	0.548389	0.495985	0.497727	0.497457	0.481255	0.549453	0.515273	0.510954	0.521946	0.559662	0.488789	0.567227	0.510658	0.520764	0.528808	0.785024	0.603273	0.739947	0.587234	0.686888	0.66439	0.609975	0.697039	0.615781	0.622464	0.71902	0.694454	0.563577	0.667553	0.718919	0.780689	0.9323	1.02879	1.24712	1.11029	1.25329	0.905759	1.05642	0.910369	1.00066	0.964295	1.17198	0.777594	1.10279	1.13839	1.20161	1.02581	0.65901	0.741565
0.459646	0.559653	0.512583	0.502656	0.510468	0.474281	0.467611	0.477081	0.544171	0.509554	0.518337	0.510653	0.495316	0.493081	0.602459	0.565502	0.785977	0.759102	0.699687	0.627507	0.638228	0.792806	0.73382	0.641081	0.588449	0.73978	0.678396	0.804641	0.766837	0.707845	0.711787	0.658596	1.09512	1.075	1.16797	0.978066	1.04557	1.11218	1.04988	0.864033	0.891342	0.94929	1.11025	1.10366	0.843982	0.943227	1.01191	1.10427	0.56111	0.613277
0.617565	0.476362	0.529831	0.516854	0.498367	0.542611	0.469346	0.457934	0.506281	0.539263	0.48789	0.561727	0.522999	0.538186	0.511592	0.578311	0.751259	0.651667	0.766835	0.710051	0.650677	0.708372	0.660832	0.706415	0.746793	0.720982	0.706176	0.780804	0.888641	0.775155	0.673371	0.727715	1.3849	1.10639	1.26798	1.02882	1.0207	1.37517	1.09715	0.710196	0.947337	1.13642	0.97905	0.93348	1.03323	1.05806	0.847084	0.729732	0.650864	0.642023
0.463497	0.483006	0.455544	0.522613	0.524663	0.452986	0.465613	0.472503	0.539586	0.549379	0.461841	0.488534	0.474677	0.489602	0.499733	0.519826	0.651047	0.610769	0.735519	0.690847	0.649448	0.710098	0.819475	0.819935	0.692577	0.795502	0.653261	0.807342	0.727453	0.698216	0.697051	0.806475	1.08904	1.04679	1.03286	1.23496	0.800163	0.793333	0.719824	0.91664	0.807837	0.972625	1.03113	0.980701	0.847745	1.04817	0.792242	0.613998	0.663008	0.632958
0.514429	0.498489	0.45968	0.458284	0.452128	0.523924	0.55095	0.531161	0.557306	0.530401	0.531464	0.477879	0.493566	0.509367	0.564156	0.544705	0.805484	0.626109	0.716533	0.648868	0.630288	0.659616	0.700232	0.547083	0.607858	0.679645	0.670096	0.817124	0.751518	0.743486	0.814446	0.845357	0.98513	1.0276	1.39546	0.982393	1.01982	0.910441	0.86839	0.634276	1.03318	1.06088	1.08359	0.932919	0.937878	0.917824	0.829507	0.624152	0.695053	0.548649
0.528183	0.500334	0.505699	0.455632	0.469541	0.440894	0.555945	0.560984	0.535958	0.523802	0.508204	0.438518	0.504207	0.490421	0.549188	0.530622	0.695293	0.69581	0.652275	0.772351	0.584173	0.617715	0.628783	0.617932	0.661234	0.702261	0.647131	0.689594	0.717672	0.749696	0.778361	0.786735	1.10102	1.24478	1.1442	1.08076	1.20668	0.905063	0.668624	0.860966	0.930671	0.928101	0.882298	0.885699	0.907554	0.79048	0.864965	0.60848	0.591681	0.512693
0.534979	0.525377	0.543119	0.478578	0.493294	0.438713	0.471099	0.541405	0.562193	0.55934	0.543816	0.483196	0.575547	0.50974	0.486768	0.56815	0.637842	0.691295	0.648105	0.772332	0.597876	0.634226	0.725911	0.624165	0.629948	0.566745	0.638752	0.617021	0.684057	0.72698	0.834074	0.818075	1.18559	1.05194	1.0451	1.06326	0.955421	0.75418	0.591532	0.965215	1.06928	1.11522	1.00384	0.760989	0.901352	1.12744	0.79369	0.70134	0.566009	0.508262
0.450611	0.53503	0.493601	0.426432	0.568887	0.535358	0.502013	0.506377	0.502349	0.475751	0.44853	0.54637	0.487083	0.519151	0.458408	0.546462	0.635222	0.706646	0.642696	0.634849	0.69142	0.665774	0.63923	0.644864	0.634221	0.641808	0.720418	0.712057	0.825553	0.798006	0.851569	0.930807	1.36148	1.25543	1.24976	1.06334	0.844619	1.15987	0.727397	0.741141	0.886974	0.813337	0.773982	1.06623	1.0484	1.03647	1.59873	0.704471	0.521589	0.573958
0.525154	0.373675	0.480449	0.541995	0.534431	0.490331	0.497069	0.544561	0.513303	0.447875	0.561715	0.461616	0.568768	0.535871	0.477613	0.418905	0.65806	0.65857	0.671563	0.653634	0.613797	0.706301	0.683269	0.74088	0.60386	0.728472	0.69607	0.923297	0.750102	0.855727	0.901261	0.721694	1.11247	1.11686	1.25718	1.14152	1.00285	0.968882	0.911467	0.852097	1.30526	0.943957	0.901462	0.975091	1.24431	1.4025	0.803956	0.704707	0.605614	0.617024
0.542804	0.530757	0.495338	0.542995	0.51211	0.500842	0.502156	0.516197	0.556722	0.497599	0.498068	0.45494	0.517722	0.477028	0.494741	0.524381	0.802254	0.606939	0.774275	0.728014	0.76078	0.665474	0.69622	0.647742	0.602003	0.665913	0.75691	0.781923	0.701728	0.920234	0.914561	0.649427	1.13423	1.1475	1.69939	1.25736	1.04767	1.05132	1.20252	0.441714	1.16108	1.05609	1.23575	1.28778	0.977474	0.953533	0.925018	1.25495	0.593059	0.721069
0.545996	0.50845	0.566928	0.530763	0.508296	0.514451	0.52833	0.481505	0.554885	0.469599	0.531185	0.512334	0.501616	0.562244	0.513239	0.60686	0.664546	0.729303	0.814019	0.701266	0.723309	0.686358	0.651343	0.709409	0.662791	0.903876	0.753901	0.847035	0.697074	0.88568	0.848988	0.657889	1.15304	1.39117	1.30898	1.45873	1.04457	1.23346	1.18266	0.561721	1.00094	0.800679	1.65376	1.22072	1.44264	0.872771	1.06402	0.478814	0.690104	0.612713
0.413934	0.480363	0.41971	0.427139	0.441338	0.476382	0.473411	0.410039	0.491437	0.432239	0.454452	0.44878	0.427614	0.434109	0.533957	0.465523	0.407083	0.600069	0.655458	0.599945	0.553262	0.52702	0.415273	0.446483	0.529811	0.513034	0.637678	0.504654	0.548086	0.606643	0.565671	0.665526	0.713146	0.769562	0.706187	0.674381	0.631985	0.637699	0.709022	0.590831	0.589471	0.537956	0.676315	0.739478	0.60648	0.540174	0.64222	0.696171	0.379054	0.507311
0.474223	0.468059	0.452702	0.473442	0.401028	0.500964	0.414006	0.434688	0.452861	0.506565	0.432751	0.458045	0.433284	0.465816	0.476738	0.454997	0.521758	0.615251	0.536031	0.537498	0.625019	0.561642	0.533437	0.638603	0.530931	0.581114	0.553382	0.573743	0.592832	0.628015	0.495616	0.526516	0.718926	0.655943	0.68463	0.656784	0.70114	0.703516	0.696377	0.741581	0.684856	0.749671	0.589559	0.720626	0.679953	0.578214	0.608934	0.740377	0.524042	0.582436
0.478364	0.418441	0.476363	0.433226	0.460247	0.423951	0.50436	0.435724	0.463135	0.447714	0.435423	0.520242	0.467673	0.435024	0.472094	0.44925	0.583012	0.612514	0.551549	0.628335	0.650429	0.608029	0.59919	0.602059	0.556092	0.676007	0.659303	0.580942	0.610265	0.544006	0.540419	0.559766	0.958252	0.608793	0.757112	0.581095	0.586385	0.578658	0.653964	0.766238	0.706264	0.649976	0.684697	0.664973	0.599632	0.456457	0.632441	0.691401	0.549119	0.723007
0.576762	0.487045	0.500648	0.45028	0.461633	0.487068	0.444482	0.450459	0.470637	0.451534	0.408174	0.528106	0.46558	0.412991	0.47895	0.473521	0.630291	0.623119	0.613813	0.621499	0.588452	0.74302	0.607762	0.60676	0.552176	0.631464	0.703601	0.659032	0.64278	0.541827	0.5837	0.660304	0.672656	0.663423	0.629216	0.623459	0.611574	0.616892	0.675704	0.739274	0.609302	0.647575	0.622711	0.591577	0.595556	0.593701	0.632264	0.625211	0.563898	0.652327
0.461785	0.45241	0.506075	0.433076	0.479593	0.429499	0.447166	0.483906	0.415873	0.460099	0.387408	0.472988	0.469768	0.443474	0.434137	0.470859	0.508809	0.580639	0.498515	0.56245	0.530772	0.542769	0.613503	0.552956	0.55669	0.64527	0.603009	0.578811	0.560403	0.571647	0.566549	0.589435	0.884705	0.621219	0.612633	0.591952	0.616723	0.681689	0.662392	0.843895	0.669871	0.589815	0.60142	0.594686	0.682286	0.784087	0.700122	0.562029	0.553248	0.549919
0.437099	0.50491	0.456185	0.471436	0.45247	0.430308	0.421384	0.424661	0.452762	0.468887	0.454783	0.459517	0.492771	0.453274	0.484251	0.442353	0.488027	0.612781	0.513308	0.527186	0.598751	0.599582	0.593066	0.602324	0.533257	0.601505	0.627502	0.54221	0.51395	0.607442	0.649078	0.639451	0.705364	0.686688	0.751973	0.677873	0.567179	0.686716	0.839954	0.724317	0.744736	0.575021	0.58301	0.575839	0.60413	0.590077	0.652753	0.668024	0.637824	0.625229
0.505359	0.515705	0.44518	0.465159	0.493767	0.459692	0.456262	0.42095	0.439605	0.465581	0.476282	0.443559	0.479981	0.470551	0.460875	0.480329	0.57182	0.590495	0.566362	0.533291	0.571408	0.615685	0.581174	0.546075	0.59102	0.608852	0.60282	0.595656	0.522856	0.524483	0.552382	0.589135	0.668874	0.613098	0.620356	0.583342	0.652051	0.636303	0.704349	0.718391	0.734617	0.603397	0.595822	0.618763	0.67815	0.691526	0.696449	0.604495	0.590748	0.552321
0.546721	0.438604	0.459068	0.450575	0.50143	0.408091	0.456523	0.474993	0.510616	0.49129	0.444306	0.405975	0.481459	0.465049	0.461362	0.446221	0.534729	0.541054	0.546914	0.545182	0.535181	0.504681	0.598699	0.599288	0.58931	0.521824	0.682865	0.494195	0.559233	0.622155	0.540155	0.612483	0.558261	0.588046	0.63736	0.623064	0.621328	0.661999	0.65524	0.815112	0.610487	0.511271	0.587662	0.553607	0.657833	0.714567	0.739299	0.657728	0.565825	0.549722
0.445218	0.474476	0.43248	0.462497	0.471215	0.547152	0.481369	0.439653	0.451963	0.449622	0.502241	0.419854	0.44972	0.497384	0.471626	0.472748	0.700273	0.497833	0.558745	0.522895	0.454735	0.574374	0.654935	0.589804	0.613266	0.595925	0.452	0.550832	0.553236	0.661453	0.588754	0.55129	0.68458	0.666496	0.632923	0.642967	0.613319	0.696944	0.73897	0.675328	0.603957	0.574002	0.635109	0.65083	0.612435	0.830507	0.721332	0.586682	0.502571	0.523859
0.437796	0.409457	0.49315	0.465259	0.498221	0.498348	0.418694	0.49751	0.499439	0.466268	0.440096	0.43932	0.516294	0.422899	0.413602	0.453255	0.522213	0.547174	0.579788	0.514978	0.508224	0.553535	0.597499	0.631803	0.546003	0.52716	0.584576	0.500534	0.568181	0.586471	0.535053	0.643409	0.6524	0.640815	0.642204	0.69958	0.618363	0.752105	0.703355	0.643928	0.53621	0.615454	0.696319	0.66175	0.611335	0.702352	0.693166	0.581264	0.551223	0.566606
0.416075	0.489487	0.495583	0.471947	0.460441	0.526874	0.436899	0.473189	0.469817	0.46894	0.452324	0.417758	0.468267	0.466415	0.463812	0.481403	0.556006	0.55091	0.527072	0.528224	0.529012	0.632875	0.656179	0.650289	0.601666	0.539565	0.462786	0.518887	0.541718	0.553321	0.459221	0.641663	0.629339	0.669378	0.680475	0.687869	0.614135	0.764313	0.758993	0.640786	0.638324	0.615466	0.762867	0.598527	0.691256	0.669581	0.621461	0.594439	0.487822	0.545189
0.508949	0.435664	0.460104	0.432826	0.424351	0.514362	0.469764	0.483201	0.447115	0.397951	0.43028	0.505272	0.426631	0.479611	0.485193	0.479734	0.612925	0.566267	0.514577	0.574251	0.596211	0.61773	0.642603	0.644916	0.564743	0.558344	0.568833	0.596214	0.58584	0.668209	0.630493	0.70184	0.604843	0.700691	0.615775	0.73976	0.629876	0.781048	0.652973	0.596778	0.579123	0.667432	0.653407	0.638137	0.671754	0.649116	0.680346	0.702999	0.557043	0.551105
0.45569	0.429454	0.431733	0.44034	0.454279	0.490477	0.445299	0.436817	0.408558	0.433437	0.415112	0.473129	0.443755	0.490639	0.471474	0.474304	0.555021	0.45663	0.502562	0.481366	0.57723	0.652215	0.709742	0.649776	0.555822	0.473	0.661229	0.624545	0.608047	0.527268	0.582016	0.525638	0.66641	0.625361	0.601011	0.709357	0.694128	0.737223	0.747324	0.646765	0.619101	0.606335	0.600573	0.676527	0.616028	0.653352	0.712202	0.461361	0.536875	0.616591
0.424356	0.516865	0.476199	0.436721	0.426596	0.45275	0.450885	0.474569	0.425691	0.445734	0.490131	0.438715	0.461328	0.457943	0.497402	0.420145	0.654263	0.496543	0.556836	0.5262	0.622999	0.678483	0.737805	0.589717	0.556289	0.538704	0.510382	0.565496	0.529139	0.522918	0.549701	0.595256	0.608702	0.684435	0.760399	0.859891	0.718203	0.721466	0.598323	0.74393	0.72852	0.657705	0.642356	0.602622	0.635456	0.608722	0.661622	0.607503	0.541819	0.603361
0.421217	0.472611	0.48365	0.465379	0.473498	0.488305	0.453684	0.460798	0.42956	0.437649	0.438728	0.429715	0.400191	0.515544	0.445795	0.44677	0.554832	0.504919	0.605725	0.525894	0.710403	0.702846	0.629318	0.627255	0.592154	0.642207	0.530661	0.523127	0.579181	0.567484	0.674365	0.533153	0.759648	0.678708	0.76541	0.768143	0.59247	0.740616	0.73317	0.736421	0.86027	0.686811	0.744818	0.670838	0.690947	0.612988	0.606474	0.600549	0.509114	0.567388
0.407238	0.384274	0.447482	0.424505	0.470117	0.477878	0.478563	0.481348	0.498781	0.418128	0.388959	0.457591	0.450331	0.443945	0.500114	0.625393	0.614593	0.533527	0.591508	0.55967	0.706152	0.561801	0.635386	0.577401	0.59152	0.524613	0.531285	0.564565	0.59582	0.599738	0.648972	0.47058	0.688744	0.775072	0.787222	0.71681	0.671761	0.470368	0.657807	0.752291	0.687629	0.705477	0.746835	0.64601	0.684196	0.637665	0.708617	0.302425	0.541039	0.436955
0.559323	0.556963	0.631655	0.554631	0.6776	0.586016	0.550825	0.540731	0.651319	0.542961	0.548524	0.527147	0.594283	0.606774	0.734544	0.592769	0.545027	0.657823	0.59997	0.607519	0.728454	0.604996	0.646795	0.602112	0.510043	0.669589	0.70964	0.602851	0.701872	0.578802	0.554419	0.563635	0.723129	1.09971	0.947496	0.75395	0.451868	0.384318	0.818088	0.913663	0.76188	0.863836	0.842937	0.873637	0.834129	0.798156	0.833957	0.892683	0.501512	0.659207
0.804591	0.572953	0.613584	0.644607	0.568887	0.645388	0.54457	0.56079	0.678969	0.592975	0.702414	0.566124	0.56686	0.64796	0.70979	0.675774	0.598028	0.556911	0.62496	0.703814	0.617303	0.699846	0.647331	0.647067	0.57725	0.544467	0.59289	0.654213	0.592538	0.624194	0.649041	0.577667	0.668813	0.772522	0.743949	0.796914	0.74149	0.703283	0.707616	0.772052	0.803396	0.832311	0.825075	0.813461	0.980669	0.953604	0.816816	0.737757	0.546118	0.56164
0.867275	0.657335	0.607274	0.586581	0.682673	0.595414	0.586778	0.651423	0.583996	0.58983	0.627551	0.500681	0.640479	0.570218	0.620338	0.62716	0.59116	0.593558	0.641039	0.589742	0.637419	0.647445	0.599634	0.590279	0.538063	0.570461	0.571109	0.675268	0.611644	0.749119	0.68937	0.705738	0.695784	0.970119	0.781149	0.737706	0.918415	0.86901	0.741749	0.836213	0.801035	0.85098	0.782631	0.890541	0.729216	0.852138	0.768041	0.784928	0.598641	0.665169
0.565967	0.544496	0.733188	0.608417	0.603876	0.603338	0.567212	0.63635	0.584729	0.654875	0.579447	0.676127	0.627026	0.60103	0.615266	0.608765	0.573252	0.682319	0.579673	0.608277	0.69357	0.673957	0.561208	0.528426	0.649404	0.568608	0.637346	0.692647	0.577659	0.582486	0.653429	0.700969	0.531487	0.741188	0.656459	0.686017	0.854597	0.840942	0.737017	0.736023	0.78182	0.710592	0.783343	0.829347	0.808528	0.732605	0.847998	0.706312	0.44429	0.689142
0.718977	0.58608	0.607757	0.663319	0.634968	0.598367	0.563937	0.591829	0.5902	0.671347	0.564715	0.552513	0.57098	0.572251	0.622825	0.566348	0.660325	0.581872	0.673165	0.651918	0.619091	0.606093	0.579889	0.570948	0.587424	0.610616	0.649653	0.582234	0.634349	0.746485	0.763655	0.618469	0.660112	0.721539	0.941606	0.835647	0.77974	0.674083	0.784033	0.781637	0.793103	0.750049	0.74371	0.833328	0.729065	0.707991	0.767095	0.75713	0.455841	0.608758
0.573099	0.602942	0.538265	0.599238	0.687482	0.573918	0.510145	0.697185	0.626215	0.606661	0.633433	0.564921	0.615065	0.551318	0.589595	0.654599	0.598147	0.733627	0.666022	0.713238	0.636771	0.534813	0.62141	0.526676	0.617952	0.592013	0.595479	0.612236	0.629931	0.676227	0.712154	0.654582	0.635943	0.668962	0.778349	0.763351	0.913779	0.828788	0.810897	0.690818	0.814995	0.765509	0.842191	0.913966	0.802878	0.737994	0.84275	0.73546	0.550709	0.515189
0.56342	0.595015	0.642393	0.533798	0.741253	0.727173	0.673767	0.616569	0.599113	0.551331	0.591812	0.731937	0.626173	0.536929	0.589555	0.622595	0.5815	0.636855	0.651265	0.531744	0.572369	0.578707	0.654627	0.583762	0.613741	0.61088	0.576718	0.504567	0.655035	0.618259	0.622152	0.680657	0.848527	0.750927	0.693255	0.7067	0.771807	0.738143	0.952307	0.701742	0.742477	0.812415	0.867896	0.81479	0.90307	0.897615	0.839728	0.822012	0.434912	0.525321
0.548631	0.505884	0.483712	0.564991	0.673517	0.66321	0.587802	0.650177	0.532023	0.5826	0.538055	0.611967	0.721913	0.686895	0.529421	0.721294	0.675719	0.534226	0.660982	0.613961	0.609767	0.617518	0.556346	0.601569	0.602218	0.634376	0.561628	0.532635	0.571403	0.526626	0.42147	0.41094	0.461192	0.832894	0.887085	0.79412	0.741914	0.904031	0.718177	0.651389	0.808199	0.87861	0.779103	0.914492	0.96515	0.800804	0.794413	0.701168	0.65914	0.750069
0.556785	0.542714	0.516125	0.514591	0.639605	0.56818	0.645584	0.571216	0.623356	0.578002	0.564483	0.580292	0.600532	0.783725	0.567786	0.659729	0.585287	0.587361	0.625435	0.581286	0.626121	0.60467	0.588239	0.641941	0.5558	0.607331	0.657733	0.603848	0.653662	0.592369	0.689423	0.6777	0.6412	0.906105	0.688468	0.817441	0.834274	0.734265	0.754855	0.703411	0.666914	0.795106	0.745982	0.700641	0.816754	0.91199	0.772851	0.822016	0.672044	0.705227
0.674756	0.629545	0.685037	0.625152	0.513875	0.524793	0.652564	0.711071	0.596312	0.581868	0.595442	0.603486	0.54199	0.660447	0.635991	0.600083	0.647592	0.515765	0.675991	0.577341	0.590228	0.558183	0.656737	0.624893	0.594106	0.678486	0.561116	0.543953	0.674142	0.7039	0.61386	0.556134	0.732898	0.717552	0.774429	0.788802	0.806695	0.725025	0.759426	0.661858	0.67218	0.84125	0.711333	0.706935	0.734337	0.593944	0.702989	0.734363	0.42666	0.624353
0.536803	0.521189	0.549554	0.669755	0.534269	0.633808	0.598748	0.839441	0.602247	0.587066	0.601642	0.648552	0.568228	0.372019	0.639534	0.611732	0.558141	0.650368	0.650188	0.632004	0.660402	0.532274	0.576317	0.583201	0.5482	0.613404	0.651919	0.577157	0.765355	0.607633	0.445485	0.605096	0.71151	0.842061	0.771788	0.699085	0.831272	0.831114	0.861244	0.928134	0.891965	0.991124	0.948221	0.878986	0.740381	0.83459	0.88089	0.742499	0.75952	0.521785
0.646899	0.583275	0.722968	0.533184	0.55959	0.608837	0.589943	0.550457	0.638448	0.649617	0.609034	0.569464	0.633657	0.588021	0.520184	0.493996	0.563134	0.721335	0.629636	0.618224	0.594848	0.549356	0.622883	0.618466	0.63907	0.582609	0.569797	0.580394	0.574107	0.591748	0.640319	0.594754	0.817061	0.636218	0.667549	0.696783	0.722967	0.79829	0.783416	0.854489	0.785612	0.793955	0.74024	0.980435	0.828441	0.964234	0.742162	0.966175	0.722661	0.418103
0.652811	0.697595	0.677137	0.582107	0.616157	0.51377	0.520125	0.544092	0.602984	0.56162	0.62768	0.717793	0.628515	0.578885	0.622723	0.700942	0.670868	0.619374	0.557355	0.734126	0.607798	0.59841	0.543332	0.601774	0.605088	0.621736	0.611613	0.607669	0.769654	0.483122	0.565368	0.627684	0.656945	0.76168	0.790658	0.817299	0.76188	0.862749	0.748101	0.98446	0.784983	0.805998	0.766588	0.817169	0.775513	0.876482	0.810437	0.783844	0.599956	0.912016
0.698717	0.682065	0.673546	0.695999	0.660922	0.627127	0.623199	0.654891	0.686195	0.523369	0.639107	0.670059	0.618096	0.634868	0.635495	0.729661	0.616184	0.687882	0.699845	0.559205	0.528859	0.496939	0.677512	0.593617	0.596717	0.538965	0.66023	0.568771	0.586855	0.519463	0.598613	0.675415	0.739869	0.756747	0.698393	0.744714	0.782819	0.750062	0.716027	0.648372	0.786922	0.834029	0.761496	0.782396	0.794093	0.793231	0.770884	1.0623	0.680168	0.77608
0.655441	0.555435	0.57235	0.658323	0.819568	0.651811	0.621798	0.701248	0.618054	0.598945	0.567696	0.594928	0.632221	0.717605	0.647234	0.599211	0.747626	0.64017	0.607279	0.604289	0.614483	0.564888	0.577751	0.664462	0.603419	0.609785	0.61238	0.602999	0.544325	0.520089	0.559165	0.728794	0.846865	0.738581	0.700728	0.80969	0.866047	0.940217	0.965629	1.05188	0.764915	0.631731	1.01168	0.877909	0.816593	0.878275	0.826116	0.862677	0.621418	0.59471
0.629788	0.622489	0.552238	0.623616	0.554369	0.56763	0.692623	0.532211	0.581683	0.73022	0.612891	0.520291	0.702715	0.721558	0.662494	0.458009	0.575208	0.662203	0.740317	0.551032	0.553189	0.608908	0.604595	0.597377	0.685795	0.679139	0.647218	0.659179	0.6574	0.568893	0.728923	0.333207	0.858798	0.825021	0.784943	1.00037	0.759441	0.799206	0.759734	0.824959	0.913813	0.700094	0.914599	0.811367	0.843421	0.980558	0.985002	0.460954	0.662651	0.592211
0.636841	0.728656	0.658954	0.727277	0.641663	0.575976	0.671876	0.60272	0.540947	0.659028	0.415421	0.430164	0.522228	0.687881	0.607074	0.846078	0.435231	0.518672	0.618379	0.474597	0.545845	0.518728	0.548283	0.507349	0.507648	0.593418	0.486304	0.461135	0.460248	0.514056	0.55509	0.5149	0.363869	0.549509	0.45869	0.570812	0.525672	0.432515	0.456828	0.452687	0.575016	0.534564	0.4703	0.472319	0.47913	0.49297	0.504936	0.484531	0.664166	0.543516
0.699582	0.626726	0.602116	0.650037	0.706121	0.613052	0.60261	0.673914	0.601266	0.531741	0.6432	0.650836	0.644088	0.736602	0.804228	0.747686	0.537892	0.527402	0.475492	0.545206	0.531698	0.52143	0.502492	0.578397	0.51861	0.507852	0.474733	0.488513	0.510972	0.442976	0.543708	0.514039	0.51069	0.481211	0.457419	0.450233	0.560587	0.531823	0.441107	0.495392	0.46193	0.523819	0.473946	0.460828	0.44757	0.485658	0.501601	0.473533	0.660547	0.606487
0.82752	0.613232	0.762573	0.599417	0.681802	0.577406	0.629697	0.694801	0.666364	0.637507	0.697231	0.603063	0.614002	0.62554	0.695719	0.64182	0.52729	0.558912	0.481506	0.580357	0.521396	0.53432	0.471688	0.551228	0.501129	0.507177	0.504828	0.446022	0.473715	0.528553	0.519685	0.511919	0.503813	0.498208	0.530879	0.507243	0.411677	0.430149	0.44639	0.473998	0.520239	0.553478	0.469563	0.507681	0.457113	0.548652	0.49271	0.487784	0.978925	0.677042
0.586758	0.696435	0.639887	0.767831	0.627623	0.675981	0.568273	0.588835	0.62948	0.740688	0.658435	0.656042	0.675724	0.746553	0.693678	0.666559	0.501692	0.517834	0.543751	0.557219	0.611115	0.541133	0.491122	0.392281	0.494812	0.52382	0.490677	0.481162	0.491292	0.510018	0.435791	0.547243	0.489666	0.466576	0.477917	0.439158	0.487345	0.452125	0.51466	0.541977	0.454558	0.442505	0.517925	0.477972	0.48312	0.501008	0.487783	0.477686	0.635694	0.655122
0.619896	0.699936	0.64416	0.548634	0.621929	0.610958	0.642252	0.643556	0.618871	0.713055	0.725492	0.614275	0.686046	0.737142	0.66954	0.599293	0.56349	0.513181	0.521017	0.529008	0.520398	0.563411	0.539056	0.52701	0.580935	0.503525	0.476852	0.55267	0.483845	0.469159	0.517607	0.491816	0.493761	0.565432	0.491007	0.462793	0.451811	0.464982	0.491102	0.477263	0.437424	0.481121	0.533264	0.489865	0.507232	0.440508	0.444828	0.511531	0.850628	0.534881
0.660474	0.70494	0.648731	0.625092	0.677597	0.663141	0.674179	0.564986	0.570208	0.634465	0.632623	0.662028	0.675553	0.676557	0.651731	0.555483	0.517775	0.53318	0.523216	0.583795	0.467288	0.513947	0.512949	0.548883	0.466621	0.457688	0.53062	0.50647	0.49318	0.545726	0.457966	0.495566	0.540297	0.502091	0.522694	0.500649	0.506216	0.498162	0.533919	0.510115	0.551071	0.46644	0.518136	0.489842	0.433955	0.537117	0.482763	0.438603	0.649685	0.62722
0.672086	0.619029	0.601449	0.582477	0.668454	0.577244	0.677374	0.612004	0.696474	0.612705	0.580664	0.643703	0.640488	0.657181	0.669122	0.551882	0.483954	0.517609	0.486133	0.538345	0.606185	0.539608	0.512788	0.505342	0.52626	0.511787	0.538207	0.503145	0.545324	0.581258	0.474088	0.526331	0.482264	0.48067	0.489442	0.469944	0.499943	0.510444	0.492902	0.48898	0.468368	0.511529	0.47327	0.471392	0.496357	0.435004	0.501787	0.51402	0.595973	0.716231
0.739226	0.661933	0.595596	0.547948	0.670354	0.589618	0.693698	0.753492	0.64965	0.608364	0.631209	0.674097	0.659575	0.576566	0.630158	0.678653	0.597195	0.533606	0.545921	0.501395	0.504117	0.487237	0.519945	0.508353	0.527628	0.51427	0.563893	0.534184	0.49069	0.47093	0.442218	0.542961	0.536506	0.511457	0.524485	0.497108	0.471782	0.490529	0.438438	0.468302	0.453219	0.527568	0.525666	0.552332	0.535477	0.441259	0.446336	0.544843	0.66444	0.724798
0.626414	0.678609	0.638436	0.610495	0.561299	0.627917	0.694654	0.606528	0.651786	0.644839	0.648375	0.630712	0.785827	0.7629	0.707882	0.684698	0.515988	0.58606	0.583767	0.563815	0.521437	0.460425	0.509875	0.49168	0.486409	0.546081	0.488016	0.480249	0.489011	0.487208	0.51483	0.494518	0.548867	0.508652	0.532774	0.488586	0.453943	0.494598	0.462908	0.537019	0.445213	0.49774	0.517722	0.462362	0.530243	0.465469	0.502479	0.484324	0.623364	0.666232
0.614796	0.623977	0.613773	0.694916	0.586101	0.627661	0.592638	0.622854	0.691244	0.765809	0.775792	0.620205	0.675462	0.637075	0.587562	0.649421	0.514444	0.53351	0.528227	0.52367	0.510415	0.529961	0.590754	0.495417	0.494154	0.491914	0.491422	0.533463	0.477411	0.514517	0.543718	0.455875	0.511168	0.484184	0.459719	0.500581	0.487684	0.489866	0.514909	0.5007	0.483022	0.433079	0.478794	0.591454	0.44006	0.487736	0.455758	0.422902	0.645869	0.576058
0.611532	0.615598	0.693923	0.701967	0.578448	0.604281	0.662784	0.686848	0.777386	0.704873	0.716584	0.638785	0.653798	0.699008	0.677916	0.650257	0.506132	0.518342	0.507122	0.535089	0.605107	0.595777	0.469011	0.529971	0.564093	0.5105	0.490739	0.455051	0.455817	0.53981	0.486915	0.50449	0.468821	0.523792	0.477839	0.491476	0.460187	0.514277	0.559802	0.511493	0.463845	0.483702	0.540465	0.50483	0.516058	0.491445	0.429211	0.419888	0.532594	0.661445
0.632845	0.715954	0.560353	0.556607	0.603658	0.592544	0.631201	0.709278	0.670428	0.683644	0.72012	0.722145	0.610691	0.686532	0.7227	0.655713	0.529776	0.472685	0.552392	0.499934	0.547656	0.520298	0.554229	0.490931	0.508245	0.562417	0.498374	0.451019	0.48319	0.489482	0.506621	0.501551	0.536552	0.503349	0.455009	0.483442	0.525627	0.514572	0.492051	0.483047	0.534081	0.460359	0.536125	0.48865	0.523801	0.494322	0.493374	0.493806	0.57178	0.728798
0.633087	0.672441	0.593119	0.644472	0.651421	0.650192	0.59481	0.67565	0.685824	0.648686	0.69111	0.640394	0.683627	0.631451	0.628816	0.619023	0.526589	0.543261	0.506354	0.598522	0.511025	0.585211	0.546948	0.499303	0.488431	0.540562	0.491343	0.508044	0.542455	0.521067	0.440918	0.500299	0.475873	0.523039	0.542293	0.469731	0.502303	0.549351	0.47217	0.45067	0.511128	0.545184	0.543371	0.530269	0.500561	0.480039	0.436703	0.378573	0.758445	0.738495
0.631476	0.543542	0.631517	0.575272	0.619124	0.850037	0.679475	0.624287	0.764248	0.656943	0.75055	0.676302	0.689744	0.667276	0.825631	0.851311	0.530581	0.50916	0.482289	0.493816	0.539019	0.555773	0.572336	0.531046	0.491534	0.505861	0.456816	0.507626	0.442689	0.483341	0.504104	0.475053	0.527269	0.543452	0.511629	0.497987	0.47746	0.492253	0.455266	0.472543	0.493341	0.455831	0.464226	0.517727	0.468343	0.442911	0.449974	0.398669	0.514078	0.754137
0.582256	0.627382	0.603295	0.587256	0.614532	0.70031	0.778608	0.750296	0.767653	0.709767	0.761853	0.880796	0.770292	0.914941	0.653726	0.505625	0.567242	0.529916	0.522588	0.600101	0.531887	0.553887	0.539275	0.533201	0.534237	0.487208	0.51955	0.530155	0.571003	0.516718	0.49303	0.618992	0.484239	0.510993	0.469072	0.436103	0.525379	0.499454	0.497121	0.47386	0.454887	0.457768	0.566483	0.472304	0.472058	0.503042	0.511186	0.437816	0.56766	0.607701
0.720383	0.610165	0.819868	0.647649	0.699056	0.724574	0.710719	0.823668	0.785067	0.792194	0.72306	0.741318	0.576781	0.782163	0.83624	0.286653	0.543221	0.546994	0.503173	0.557391	0.618124	0.525094	0.539809	0.543778	0.540601	0.523173	0.494946	0.453938	0.478731	0.481359	0.560564	0.309953	0.519755	0.497134	0.521899	0.567805	0.506458	0.4388	0.470906	0.593301	0.486429	0.479323	0.49742	0.522825	0.520977	0.509079	0.51926	0.283553	0.628454	0.635809
0.222525	0.365922	0.371752	0.376884	0.462661	0.562008	0.595115	0.473671	0.528631	0.566325	0.49721	0.547344	0.589468	0.573673	0.557106	0.503677	0.323048	0.413308	0.44763	0.464907	0.490512	0.457367	0.508876	0.492872	0.464593	0.446379	0.400776	0.462423	0.483251	0.471489	0.472153	0.528475	0.224005	0.409764	0.468834	0.536087	0.436195	0.438938	0.472139	0.449174	0.411281	0.442437	0.442195	0.487333	0.418836	0.477052	0.506335	0.455038	0.597859	0.412213
0.283518	0.383976	0.428862	0.438422	0.552111	0.488478	0.491223	0.48094	0.551524	0.472045	0.487982	0.572016	0.48124	0.557432	0.544664	0.505455	0.471579	0.401851	0.461649	0.477146	0.441895	0.507185	0.494408	0.521297	0.417152	0.51308	0.413375	0.475765	0.509871	0.444984	0.446712	0.51121	0.420731	0.44547	0.49074	0.456509	0.444641	0.443005	0.494604	0.430293	0.461788	0.489329	0.480776	0.467686	0.50195	0.449488	0.43642	0.469676	0.678594	0.442781
0.415861	0.47077	0.569357	0.546778	0.565171	0.522371	0.483321	0.453204	0.546603	0.50257	0.489012	0.518847	0.4588	0.467857	0.54152	0.529198	0.563722	0.467725	0.467124	0.408058	0.464573	0.521329	0.46309	0.464896	0.458754	0.496639	0.477997	0.503478	0.439821	0.475409	0.418753	0.459536	0.52059	0.538607	0.522936	0.447834	0.474464	0.500256	0.475283	0.566654	0.463391	0.466973	0.472195	0.474383	0.500013	0.462111	0.442055	0.418693	0.646752	0.51316
0.4589	0.561001	0.617898	0.550161	0.505166	0.507097	0.520618	0.500147	0.484744	0.521882	0.499212	0.538256	0.522071	0.462378	0.487136	0.444339	0.466325	0.435388	0.456744	0.455605	0.467303	0.497834	0.525402	0.505903	0.456748	0.486428	0.488283	0.484337	0.464646	0.422392	0.461582	0.496132	0.397584	0.41606	0.459662	0.476666	0.480563	0.432256	0.463156	0.456911	0.439384	0.494689	0.500092	0.468241	0.454746	0.476529	0.412714	0.432641	0.658	0.702595
0.445357	0.570234	0.537718	0.561377	0.579313	0.522715	0.500566	0.48528	0.564228	0.545471	0.496553	0.503858	0.508412	0.50446	0.539225	0.495948	0.467763	0.477994	0.430405	0.480163	0.450222	0.493475	0.505474	0.558375	0.449195	0.437034	0.424947	0.514922	0.494455	0.544265	0.486611	0.416875	0.445593	0.479795	0.469158	0.477989	0.465808	0.446382	0.547536	0.492153	0.416957	0.494068	0.430864	0.503667	0.443192	0.456787	0.447859	0.397255	0.600327	0.561342
0.426069	0.496406	0.551069	0.533616	0.520632	0.488139	0.554719	0.528445	0.5445	0.493525	0.664601	0.51523	0.555852	0.457633	0.497553	0.479214	0.548337	0.433994	0.54269	0.459913	0.546485	0.479392	0.515577	0.498694	0.486389	0.500302	0.513481	0.465326	0.446945	0.427367	0.43974	0.491174	0.480382	0.477226	0.522718	0.470053	0.475327	0.430606	0.453972	0.471865	0.48081	0.497916	0.469374	0.499118	0.442646	0.463121	0.461154	0.444312	0.60774	0.636435
0.471089	0.528542	0.557869	0.535324	0.54107	0.568288	0.543066	0.492841	0.552807	0.467897	0.468588	0.491719	0.504265	0.501383	0.432807	0.503206	0.481091	0.508157	0.510215	0.461324	0.488195	0.460905	0.529839	0.544738	0.565766	0.476445	0.454929	0.453117	0.379824	0.492785	0.486206	0.485885	0.469891	0.452003	0.407073	0.494052	0.433244	0.469411	0.459434	0.498867	0.517641	0.422032	0.467703	0.497513	0.424584	0.424097	0.419291	0.435437	0.528354	0.572959
0.61194	0.514414	0.554441	0.512811	0.527739	0.54058	0.520773	0.465079	0.515977	0.478442	0.498163	0.513309	0.4758	0.53531	0.508755	0.608592	0.46039	0.447681	0.498346	0.459946	0.517284	0.491828	0.494976	0.44078	0.467919	0.529723	0.489278	0.455585	0.45227	0.456381	0.423913	0.477252	0.49292	0.426201	0.493505	0.440044	0.495563	0.453084	0.498789	0.432659	0.477832	0.509053	0.466064	0.543296	0.462257	0.410791	0.404725	0.42107	0.564756	0.634099
0.57367	0.547673	0.508726	0.572204	0.539968	0.594349	0.503755	0.486192	0.511426	0.536426	0.58682	0.518345	0.526676	0.62463	0.5258	0.50097	0.472266	0.528039	0.501842	0.477751	0.510658	0.481445	0.514947	0.491041	0.520663	0.509072	0.484344	0.498457	0.467894	0.454339	0.485258	0.474371	0.492825	0.45947	0.464883	0.479457	0.483102	0.438088	0.482524	0.5133	0.497097	0.468195	0.484543	0.436539	0.411525	0.39934	0.387882	0.490213	0.504114	0.53134
0.557985	0.553988	0.530631	0.61412	0.505524	0.492139	0.538827	0.494833	0.436057	0.495061	0.475941	0.610607	0.615192	0.5134	0.450244	0.400007	0.46305	0.510338	0.468701	0.48057	0.444647	0.473583	0.416689	0.489651	0.535679	0.496479	0.534784	0.466296	0.463836	0.461804	0.395955	0.449755	0.505635	0.465857	0.451506	0.525128	0.54325	0.499978	0.418843	0.441126	0.428203	0.49133	0.48521	0.466022	0.497568	0.380851	0.424755	0.44087	0.595918	0.618787
0.609029	0.541492	0.534288	0.527998	0.539277	0.461947	0.505275	0.599058	0.507484	0.578153	0.548119	0.550784	0.587844	0.531626	0.46825	0.456956	0.449347	0.484286	0.473422	0.487616	0.504283	0.479571	0.47572	0.473899	0.572328	0.464729	0.513305	0.540909	0.462324	0.431104	0.46684	0.380454	0.408589	0.410101	0.488173	0.410172	0.458485	0.433741	0.456026	0.481303	0.48091	0.409575	0.450295	0.381107	0.462553	0.397322	0.422604	0.385538	0.617616	0.593748
0.566642	0.500608	0.597139	0.489675	0.577537	0.512919	0.630621	0.502909	0.507676	0.545896	0.550203	0.472274	0.52278	0.488264	0.463597	0.501479	0.461515	0.45933	0.502183	0.555552	0.466908	0.512014	0.499464	0.487654	0.553051	0.46702	0.51307	0.513492	0.470901	0.423593	0.467687	0.382329	0.456415	0.45786	0.470163	0.473291	0.492913	0.520969	0.479744	0.526007	0.503459	0.429694	0.424109	0.432542	0.461404	0.437505	0.441616	0.45449	0.548241	0.56536
0.519679	0.543997	0.586137	0.541189	0.523411	0.521443	0.51558	0.537138	0.522979	0.518279	0.516793	0.584918	0.498287	0.528996	0.539943	0.425061	0.473207	0.508078	0.532548	0.502264	0.488928	0.463546	0.44522	0.470363	0.472419	0.456646	0.497176	0.473618	0.47283	0.448778	0.477901	0.462768	0.460784	0.465895	0.522233	0.493048	0.437778	0.491051	0.456278	0.478779	0.48797	0.425358	0.459114	0.394068	0.387919	0.461009	0.475304	0.453537	0.609539	0.518877
0.535401	0.559876	0.601341	0.477323	0.461153	0.524368	0.477525	0.51414	0.487238	0.539997	0.586076	0.550819	0.525128	0.492185	0.435922	0.40552	0.443363	0.465886	0.436758	0.451892	0.487664	0.488581	0.475632	0.478796	0.486119	0.53129	0.560405	0.566139	0.450709	0.455438	0.485814	0.490586	0.468862	0.448799	0.493681	0.468682	0.446074	0.446494	0.499109	0.436776	0.428886	0.453733	0.468114	0.411255	0.462724	0.50158	0.456423	0.372976	0.578607	0.56704
0.486336	0.564047	0.510997	0.597413	0.53934	0.479004	0.546537	0.57649	0.564498	0.482325	0.506819	0.532813	0.490174	0.560845	0.482041	0.516406	0.460706	0.472967	0.509377	0.523116	0.499863	0.534678	0.477615	0.544627	0.514965	0.522571	0.460215	0.435038	0.453969	0.43078	0.462109	0.474047	0.494969	0.528148	0.469265	0.454931	0.446175	0.458363	0.481658	0.471793	0.392464	0.475687	0.444496	0.433464	0.456927	0.413205	0.417884	0.394168	0.569259	0.570541
0.599547	0.594367	0.55092	0.525222	0.455698	0.49514	0.463821	0.496997	0.6528	0.541336	0.511305	0.457436	0.573762	0.549427	0.442404	0.319395	0.41968	0.488445	0.461498	0.450965	0.482798	0.448273	0.497335	0.559635	0.469097	0.474429	0.46398	0.41311	0.492345	0.440919	0.479459	0.406501	0.506962	0.471304	0.436683	0.548939	0.530568	0.452285	0.46953	0.440244	0.437162	0.394635	0.438501	0.445629	0.491821	0.4577	0.433343	0.302206	0.680795	0.593027
0.302697	0.653338	0.520917	0.53068	0.445528	0.537991	0.495631	0.535665	0.515893	0.571854	0.499585	0.459867	0.572791	0.511169	0.437653	0.36298	0.479225	0.468983	0.572429	0.482826	0.499849	0.520635	0.560296	0.545667	0.59139	0.496056	0.485497	0.555557	0.495329	0.497214	0.5486	0.490635	0.355463	0.486618	0.412009	0.483544	0.477439	0.421028	0.449524	0.469973	0.450613	0.425759	0.467618	0.479672	0.453755	0.437648	0.376517	0.434943	0.248491	0.458498
0.464543	0.54747	0.539763	0.563041	0.658471	0.555016	0.557593	0.492401	0.532066	0.517537	0.501725	0.551579	0.559922	0.513722	0.433406	0.440057	0.533983	0.557111	0.607001	0.55193	0.586091	0.574633	0.506707	0.549823	0.577872	0.542718	0.553816	0.449373	0.48684	0.533712	0.499687	0.457275	0.464235	0.531164	0.411846	0.449605	0.446	0.447673	0.442731	0.457176	0.4328	0.480743	0.465675	0.464961	0.462022	0.427745	0.449222	0.435154	0.351243	0.454884
0.500729	0.53329	0.519849	0.527648	0.573405	0.516739	0.548229	0.527434	0.520416	0.512089	0.51469	0.568822	0.544702	0.55038	0.499537	0.523869	0.461767	0.497519	0.484218	0.514094	0.60786	0.524047	0.554592	0.50368	0.475957	0.551584	0.497161	0.472575	0.376203	0.428643	0.443538	0.492018	0.490548	0.443604	0.50204	0.450122	0.483131	0.420621	0.437247	0.430376	0.478132	0.439218	0.476415	0.474972	0.466682	0.444055	0.481724	0.447556	0.428878	0.520879
0.450531	0.570648	0.533038	0.581648	0.53535	0.559775	0.516074	0.5422	0.505811	0.535597	0.515943	0.515823	0.500941	0.579499	0.610989	0.499495	0.549918	0.499009	0.523147	0.493014	0.480626	0.539912	0.643189	0.533155	0.508871	0.542547	0.515643	0.614269	0.540056	0.467787	0.520291	0.498889	0.334693	0.503117	0.446594	0.478196	0.511122	0.472878	0.453826	0.452035	0.497674	0.402883	0.445991	0.47721	0.464962	0.514832	0.490864	0.466628	0.582324	0.683806
0.449783	0.499379	0.595421	0.52086	0.611856	0.558072	0.51924	0.519879	0.527476	0.542844	0.578867	0.541532	0.480782	0.530582	0.586241	0.626387	0.55405	0.459352	0.474637	0.527709	0.52842	0.531645	0.450738	0.557111	0.512066	0.498215	0.498771	0.488343	0.500056	0.513669	0.47612	0.451839	0.389546	0.453785	0.46362	0.461627	0.448448	0.463819	0.428157	0.415941	0.457203	0.42942	0.459657	0.472376	0.517553	0.499476	0.457465	0.443901	0.475699	0.542731
0.46114	0.527104	0.553163	0.494289	0.54512	0.531041	0.569114	0.549254	0.51726	0.578434	0.543325	0.572953	0.542851	0.497604	0.578544	0.52727	0.552338	0.43918	0.519346	0.442104	0.588861	0.48886	0.529838	0.518314	0.529559	0.536515	0.478414	0.534725	0.527088	0.445942	0.473693	0.488944	0.469925	0.408182	0.446632	0.419608	0.482585	0.481068	0.46025	0.50286	0.45328	0.421248	0.475675	0.453532	0.475367	0.458154	0.459901	0.439664	0.434957	0.504394
0.493711	0.618062	0.525409	0.585596	0.567106	0.52468	0.607458	0.53565	0.507428	0.502274	0.510485	0.483969	0.474405	0.495961	0.49105	0.586309	0.530423	0.498769	0.434922	0.450868	0.445564	0.459675	0.57983	0.520998	0.514001	0.528771	0.537768	0.556003	0.512041	0.512957	0.47896	0.504446	0.493606	0.40568	0.449822	0.475234	0.496402	0.445436	0.423507	0.445769	0.448441	0.429442	0.481412	0.451273	0.459325	0.566825	0.454323	0.458726	0.473126	0.556911
0.5094	0.539955	0.507334	0.569787	0.52825	0.502141	0.489444	0.53929	0.505344	0.530046	0.502366	0.521748	0.549104	0.584372	0.540024	0.504854	0.460491	0.525404	0.490705	0.478821	0.475157	0.437774	0.531781	0.515932	0.547044	0.509066	0.546089	0.520299	0.532703	0.507759	0.496404	0.457706	0.44422	0.485385	0.478621	0.407301	0.434398	0.493115	0.467627	0.469647	0.44988	0.444122	0.417606	0.45399	0.473577	0.46859	0.474696	0.472827	0.549233	0.53219
0.497615	0.548041	0.604661	0.598727	0.526304	0.547372	0.538849	0.5511	0.52575	0.537	0.53537	0.504504	0.541557	0.538812	0.482579	0.500426	0.464653	0.463621	0.429965	0.450884	0.472425	0.458481	0.480882	0.498026	0.517536	0.579313	0.527859	0.473468	0.513937	0.518178	0.492209	0.3937	0.520719	0.488385	0.470434	0.492476	0.437916	0.44448	0.434369	0.451686	0.42478	0.456035	0.438012	0.453357	0.489989	0.476282	0.454643	0.447346	0.6204	0.547808
0.49364	0.472935	0.522023	0.571419	0.512616	0.545743	0.523038	0.508729	0.54944	0.491181	0.534611	0.513446	0.515622	0.597512	0.528685	0.51491	0.493764	0.495453	0.483572	0.451037	0.500021	0.464329	0.522582	0.526674	0.49239	0.536193	0.536724	0.505355	0.528718	0.526162	0.472401	0.499366	0.385874	0.473397	0.46632	0.427902	0.450437	0.422868	0.42101	0.458107	0.46202	0.466345	0.428743	0.472573	0.478397	0.466042	0.446681	0.438063	0.630429	0.598796
0.443078	0.546026	0.519142	0.503628	0.508137	0.472846	0.524905	0.542045	0.461863	0.529704	0.560381	0.488772	0.519999	0.509254	0.502981	0.511469	0.467865	0.500504	0.479128	0.413662	0.561041	0.580036	0.404293	0.532139	0.449264	0.523203	0.505635	0.537174	0.470848	0.552494	0.561646	0.536441	0.424808	0.464947	0.50562	0.479023	0.493083	0.402755	0.445887	0.484802	0.446922	0.45543	0.469964	0.464206	0.46755	0.475558	0.448452	0.451648	0.581711	0.536549
0.575883	0.446811	0.54995	0.487893	0.49248	0.581332	0.535046	0.52395	0.522674	0.530962	0.508871	0.583188	0.516058	0.523496	0.506867	0.462011	0.52382	0.483805	0.410831	0.49534	0.522374	0.470685	0.476908	0.474667	0.572657	0.485882	0.544488	0.444436	0.54614	0.452297	0.469039	0.535879	0.412819	0.494606	0.467088	0.479691	0.424683	0.400326	0.477627	0.444813	0.418843	0.458408	0.457756	0.4752	0.49635	0.503491	0.430431	0.480805	0.486521	0.549497
0.608611	0.484366	0.617319	0.513555	0.48939	0.476224	0.497658	0.48045	0.531609	0.516484	0.519216	0.507709	0.476595	0.53181	0.492912	0.470065	0.46486	0.469328	0.50966	0.497331	0.549653	0.499473	0.484707	0.488152	0.52135	0.515013	0.526864	0.482358	0.454921	0.483312	0.519646	0.512087	0.453879	0.452696	0.528408	0.493921	0.444579	0.425861	0.459229	0.472448	0.403228	0.509961	0.471263	0.435855	0.479309	0.449644	0.488395	0.499788	0.55262	0.542921
0.592926	0.4942	0.524881	0.601402	0.543642	0.499527	0.495925	0.442517	0.578884	0.49194	0.525179	0.569934	0.572269	0.544442	0.507161	0.422566	0.531067	0.600103	0.454233	0.529124	0.473836	0.488232	0.472467	0.48465	0.484785	0.509566	0.479005	0.517625	0.526087	0.496116	0.524374	0.578905	0.479352	0.405391	0.466884	0.457611	0.441723	0.461925	0.427039	0.430013	0.481934	0.510728	0.426607	0.423471	0.502271	0.500359	0.515445	0.393144	0.529181	0.503416
0.526207	0.567629	0.479658	0.513327	0.535398	0.511158	0.54762	0.547479	0.504901	0.493001	0.550251	0.602832	0.49778	0.560626	0.550537	0.508644	0.571043	0.54679	0.424396	0.482206	0.497869	0.480142	0.502339	0.501073	0.577948	0.464868	0.490243	0.522439	0.528898	0.515444	0.506593	0.466507	0.457982	0.478205	0.416552	0.474282	0.478556	0.437466	0.422837	0.454637	0.475286	0.498704	0.460564	0.47914	0.454414	0.502551	0.405585	0.45656	0.604281	0.573092
0.436853	0.490799	0.533742	0.38583	0.523869	0.561585	0.569865	0.446787	0.49458	0.516068	0.616496	0.597979	0.593987	0.579136	0.539633	0.347551	0.463698	0.537699	0.44166	0.515545	0.538072	0.51778	0.559149	0.432658	0.503631	0.515187	0.624102	0.506836	0.461176	0.479478	0.501096	0.424306	0.482193	0.524914	0.466596	0.480703	0.427742	0.453291	0.399718	0.473913	0.423716	0.339918	0.474341	0.421535	0.504961	0.4407	0.420297	0.24057	0.520036	0.517747
0.534179	0.670192	0.414004	0.463784	0.545358	0.746355	0.659254	0.681168	0.675221	0.664228	0.685632	0.617938	0.634305	0.638739	0.685279	0.614624	0.283943	0.512511	0.428716	0.546237	0.548163	0.480102	0.551663	0.525671	0.57198	0.575875	0.536513	0.560553	0.555774	0.535638	0.548508	0.462103	0.317635	0.474892	0.451709	0.490117	0.408356	0.44429	0.418675	0.460414	0.448533	0.430536	0.467509	0.507437	0.466816	0.458469	0.443122	0.392141	0.53915	0.542007
0.644358	0.791841	0.663604	0.730788	0.633334	0.61873	0.634943	0.619855	0.631852	0.668517	0.622764	0.69326	0.703696	0.613814	0.583932	0.622365	0.521995	0.583249	0.642036	0.474554	0.56718	0.6339	0.574693	0.513747	0.459107	0.530256	0.497838	0.582327	0.598391	0.503361	0.552211	0.536295	0.501967	0.558506	0.433597	0.449796	0.498354	0.452635	0.458119	0.469371	0.508948	0.467468	0.44453	0.487177	0.510047	0.478641	0.479644	0.509628	0.497334	0.441456
0.682359	0.746493	0.683211	0.638943	0.589471	0.605536	0.653172	0.516655	0.608376	0.618411	0.705648	0.613584	0.590937	0.641191	0.545551	0.617794	0.686315	0.483756	0.59515	0.531079	0.536983	0.535615	0.493995	0.487447	0.540178	0.556349	0.553228	0.572293	0.549479	0.581518	0.496625	0.47828	0.52189	0.460068	0.503115	0.446846	0.508469	0.496913	0.462459	0.409196	0.485778	0.474286	0.489677	0.481645	0.48761	0.453478	0.445842	0.468438	0.521712	0.490063
0.677657	0.764962	0.809447	0.662486	0.613054	0.596918	0.580241	0.670156	0.661389	0.604902	0.61665	0.591973	0.587877	0.657214	0.660763	0.534415	0.54956	0.553679	0.494365	0.572295	0.542876	0.555785	0.487007	0.511375	0.496126	0.5228	0.571867	0.559354	0.562041	0.548604	0.570031	0.44102	0.491511	0.414278	0.46647	0.500863	0.46933	0.435267	0.446858	0.486369	0.512846	0.43922	0.500209	0.44476	0.424792	0.505189	0.44275	0.415746	0.451176	0.491081
0.712397	0.677961	0.544107	0.648958	0.622447	0.660811	0.596707	0.585731	0.577277	0.595901	0.650677	0.624143	0.619991	0.65379	0.568022	0.530297	0.548032	0.548991	0.564782	0.55085	0.504174	0.525322	0.440641	0.504601	0.548805	0.544192	0.576045	0.60545	0.517336	0.514665	0.593855	0.459171	0.466474	0.439894	0.444483	0.505939	0.454491	0.428949	0.447084	0.518384	0.470435	0.476168	0.477584	0.470739	0.499108	0.482069	0.46706	0.405882	0.486265	0.512314
0.85673	0.677545	0.59575	0.621136	0.608762	0.581211	0.615624	0.588958	0.602585	0.644103	0.724588	0.634309	0.647562	0.643131	0.583163	0.578916	0.51725	0.521859	0.51809	0.550553	0.620558	0.562254	0.457978	0.508781	0.543471	0.561763	0.530385	0.693335	0.604063	0.545298	0.561604	0.512236	0.476896	0.432642	0.438915	0.423182	0.425635	0.463909	0.450736	0.46375	0.494239	0.469251	0.417444	0.440092	0.463984	0.51034	0.465183	0.477556	0.516903	0.439564
0.723733	0.687477	0.558579	0.676536	0.628533	0.609605	0.612142	0.659352	0.580235	0.647882	0.583132	0.547261	0.576726	0.578426	0.668381	0.584627	0.533445	0.53061	0.521742	0.549076	0.585833	0.551913	0.493425	0.533542	0.488384	0.514184	0.597495	0.518238	0.477857	0.548712	0.475645	0.587446	0.535029	0.520143	0.485714	0.449365	0.453233	0.451905	0.474259	0.480036	0.496915	0.460585	0.512601	0.466051	0.440355	0.497706	0.418049	0.542297	0.497194	0.405795
0.714304	0.849018	0.611745	0.660028	0.572458	0.643497	0.613554	0.755526	0.584436	0.721552	0.725797	0.534559	0.621197	0.535504	0.564972	0.577369	0.513771	0.522711	0.544828	0.522358	0.523814	0.526636	0.495736	0.440498	0.531838	0.506613	0.376502	0.437491	0.579678	0.584164	0.62717	0.575955	0.469806	0.449157	0.463851	0.47	0.473445	0.47906	0.47392	0.473963	0.536002	0.526133	0.452257	0.501833	0.498283	0.460701	0.495211	0.550425	0.441962	0.507144
0.602547	0.646177	0.640195	0.620632	0.608065	0.578549	0.658435	0.601379	0.663217	0.640231	0.607795	0.645863	0.674856	0.592455	0.735312	0.667748	0.547391	0.553581	0.485856	0.525668	0.526575	0.476318	0.524375	0.462987	0.584179	0.542162	0.542198	0.467484	0.409036	0.592918	0.507093	0.604026	0.471268	0.465929	0.399524	0.433524	0.487529	0.485347	0.462219	0.512765	0.490737	0.502652	0.560757	0.423488	0.491044	0.469908	0.429412	0.454371	0.52915	0.517282
0.705061	0.745869	0.690967	0.640382	0.633758	0.562238	0.617704	0.600709	0.703988	0.67116	0.624656	0.622329	0.587316	0.616609	0.686031	0.462113	0.555914	0.495306	0.534233	0.51046	0.525693	0.555077	0.559077	0.524738	0.528527	0.50249	0.520533	0.568433	0.5901	0.504827	0.645399	0.676993	0.455282	0.494035	0.520811	0.468183	0.421684	0.448161	0.495385	0.498546	0.463298	0.472486	0.431442	0.438643	0.411518	0.414227	0.449947	0.399802	0.404998	0.491041
0.63818	0.673417	0.710627	0.613868	0.592942	0.614902	0.684236	0.672318	0.691033	0.600826	0.556828	0.626944	0.536331	0.621218	0.594151	0.550763	0.541211	0.618238	0.566971	0.552287	0.485941	0.570083	0.577744	0.494417	0.483052	0.531182	0.476912	0.615287	0.568602	0.552198	0.490221	0.557451	0.505912	0.482228	0.56861	0.483069	0.475398	0.406704	0.41631	0.444286	0.45573	0.438451	0.421482	0.461893	0.447158	0.460977	0.468143	0.487846	0.456421	0.486775
0.767736	0.627532	0.736942	0.669099	0.649035	0.5904	0.547737	0.586307	0.635195	0.685677	0.674158	0.609973	0.541642	0.642638	0.685578	0.690306	0.531402	0.53225	0.525454	0.46381	0.607311	0.505987	0.473637	0.532874	0.573902	0.440035	0.538483	0.569573	0.509104	0.491839	0.552993	0.586858	0.519494	0.457328	0.412702	0.415839	0.471975	0.502144	0.425149	0.490889	0.429519	0.526357	0.46724	0.439221	0.462924	0.44903	0.468519	0.464684	0.520886	0.492406
0.740846	0.730383	0.780209	0.702769	0.707385	0.577316	0.647728	0.64142	0.56944	0.644087	0.67662	0.504426	0.61689	0.589831	0.594124	0.440021	0.582981	0.584996	0.633347	0.510877	0.519018	0.52452	0.544232	0.558762	0.605259	0.57767	0.50002	0.462709	0.629131	0.561741	0.640692	0.590897	0.511086	0.51576	0.477918	0.53472	0.468166	0.486062	0.488526	0.434075	0.490052	0.485202	0.461843	0.505692	0.474448	0.491833	0.469398	0.429989	0.500832	0.447815
0.753373	0.882523	0.832784	0.853796	0.67879	0.641564	0.645541	0.516957	0.5855	0.594223	0.64922	0.541264	0.59267	0.670516	0.62476	0.418959	0.570696	0.542942	0.496059	0.524624	0.473912	0.48643	0.522983	0.550589	0.624177	0.477582	0.547618	0.509328	0.533264	0.570893	0.52131	0.505729	0.443392	0.511546	0.443805	0.426032	0.444604	0.509438	0.442581	0.437212	0.437561	0.395002	0.538329	0.489008	0.425447	0.430647	0.446192	0.369198	0.592428	0.553726
0.809144	0.84046	0.824563	0.651498	0.715237	0.632576	0.616542	0.618232	0.631158	0.560961	0.589315	0.68137	0.530023	0.511305	0.640977	0.577654	0.536098	0.599961	0.472659	0.51871	0.556593	0.524851	0.533507	0.466307	0.514603	0.538702	0.502445	0.585817	0.605385	0.546151	0.534227	0.471199	0.502865	0.492653	0.442031	0.457774	0.427674	0.438271	0.492013	0.452712	0.49837	0.425663	0.419464	0.456145	0.481128	0.484249	0.473183	0.452967	0.478997	0.467288
0.776862	0.78518	0.669761	0.635737	0.754688	0.667038	0.651918	0.625697	0.673748	0.545315	0.623092	0.661537	0.608548	0.538406	0.645281	0.228594	0.598792	0.671469	0.498736	0.554487	0.508197	0.472231	0.548457	0.557994	0.568819	0.523984	0.542125	0.537351	0.489357	0.580656	0.61437	0.377294	0.523516	0.534371	0.526347	0.520505	0.477004	0.50608	0.495454	0.475003	0.459322	0.450038	0.464661	0.473759	0.507371	0.421658	0.469219	0.297519	0.508151	0.491225
[truncated: 206 more columns]

## Sheet: Cuprite2-OMP
Vector-based SAD
Hyperspectral data:	Cuprite2
Algorithm:	OMP
Item:	vector-based SAD
Size:	256×256
0.926761	0.797665	0.716684	0.661069	0.792452	0.864063	0.951983	0.810717	0.939583	0.871234	0.876587	1.01305	0.784841	0.792934	0.715943	0.969554	0.405957	0.537476	0.500613	0.61415	0.563882	0.551274	0.521554	0.503242	0.521942	0.509063	0.55262	0.455108	0.495063	0.563877	0.493484	0.509032	0.377719	0.586156	0.697097	0.59518	0.571961	0.587907	0.548834	0.647256	0.543177	0.64366	0.592771	0.564917	0.636313	0.584563	0.502297	0.631027	0.488125	0.590951
0.786477	0.765644	0.852555	0.797865	0.83253	0.882416	0.887012	0.791263	0.925543	0.920016	0.969403	0.991625	0.678713	0.798046	0.703038	0.828752	0.447418	0.582558	0.563436	0.563839	0.53361	0.558885	0.553732	0.523196	0.508254	0.572361	0.500697	0.483777	0.480435	0.525487	0.519119	0.493314	0.510166	0.640852	0.622181	0.556596	0.520464	0.567683	0.547653	0.526571	0.572824	0.528785	0.58703	0.557897	0.628582	0.576152	0.602997	0.572817	0.560567	0.77106
0.77656	0.690815	0.637907	0.828688	0.744452	0.737245	0.82338	0.948606	1.03118	0.911381	0.92714	0.81497	0.606912	0.762404	0.808976	0.823523	0.679404	0.593904	0.541599	0.587081	0.507962	0.573551	0.489916	0.573759	0.518285	0.521744	0.536829	0.509987	0.473827	0.537731	0.558455	0.558734	0.523821	0.518575	0.553951	0.511019	0.568266	0.558525	0.611315	0.554519	0.544181	0.493099	0.533219	0.497114	0.631704	0.595039	0.541432	0.542334	0.798412	0.813662
0.66587	0.781789	0.620721	0.862026	0.814794	0.750105	0.819368	0.873711	0.899453	0.937891	0.980415	0.77826	0.827605	0.841623	0.814199	0.802099	0.595063	0.583587	0.523712	0.554293	0.538192	0.522629	0.586627	0.531943	0.505854	0.561805	0.491112	0.476988	0.508863	0.49802	0.572194	0.520595	0.522411	0.51978	0.579662	0.581972	0.52203	0.620531	0.60317	0.555657	0.624731	0.553392	0.554301	0.625583	0.535666	0.541304	0.53093	0.585396	0.625914	0.687762
0.99733	0.704579	0.658191	0.764558	0.808178	0.890478	0.76923	1.04573	1.01969	0.965942	1.03975	0.752258	0.914333	0.87366	0.81605	0.824657	0.59117	0.521656	0.520103	0.578449	0.542089	0.526864	0.508836	0.48224	0.539836	0.538596	0.480679	0.50285	0.505101	0.559468	0.472983	0.526417	0.511736	0.586786	0.554401	0.469488	0.618589	0.553435	0.548367	0.573202	0.560193	0.546141	0.528695	0.567489	0.595285	0.540944	0.517461	0.578937	0.790993	0.617163
0.706654	0.720601	0.812584	0.999939	0.774591	0.810055	0.926673	1.0339	0.935771	1.11153	0.983197	0.836195	0.710311	0.774983	0.789848	0.630108	0.395457	0.559265	0.493639	0.609828	0.523168	0.526735	0.591971	0.554027	0.4654	0.506276	0.449197	0.474831	0.563533	0.547872	0.522408	0.521868	0.601921	0.544715	0.540336	0.608846	0.641174	0.484359	0.615758	0.495049	0.562982	0.574789	0.591582	0.55816	0.628378	0.530117	0.561625	0.471962	0.585771	0.605463
0.822089	0.780242	0.859936	0.714609	0.748991	0.819609	0.84598	1.0193	0.975517	0.988985	1.10775	0.895685	0.819555	0.813707	0.815282	0.875479	0.500157	0.556151	0.651603	0.601725	0.595951	0.544588	0.554193	0.478761	0.499506	0.429717	0.510792	0.531395	0.54703	0.486645	0.538181	0.494215	0.588028	0.568376	0.557545	0.570997	0.558903	0.520139	0.472354	0.47357	0.571193	0.496692	0.577474	0.528979	0.56112	0.579357	0.504809	0.567012	0.600507	0.626958
0.616825	0.671508	0.651565	0.841812	0.798586	0.856925	0.802003	0.540405	1.08325	0.688565	0.933129	0.784203	0.908469	0.993506	0.873286	0.74975	0.670844	0.532506	0.612079	0.54662	0.579484	0.582295	0.533753	0.486741	0.549354	0.489227	0.508529	0.546539	0.487088	0.511321	0.526431	0.577719	0.648631	0.63512	0.600242	0.492432	0.549126	0.470582	0.486654	0.562104	0.605331	0.577405	0.575475	0.605296	0.568821	0.536865	0.604086	0.581851	0.700834	0.668997
0.642598	0.670156	0.823251	0.730142	0.851736	0.948247	0.864299	0.89355	1.01049	1.25367	0.906172	0.946262	0.829384	1.01573	0.870659	0.935629	0.671047	0.668	0.578344	0.574449	0.57661	0.494156	0.532955	0.520865	0.458388	0.565676	0.563419	0.477307	0.520909	0.501603	0.504275	0.507546	0.612902	0.530571	0.552083	0.519175	0.528152	0.530635	0.49458	0.57434	0.609854	0.563171	0.592153	0.527024	0.596165	0.513422	0.561628	0.492002	0.663312	0.696294
0.749849	0.65666	0.736199	0.917292	0.740543	0.803477	0.753796	1.05529	0.831779	0.962518	1.05507	1.00497	1.02397	1.01338	0.891169	0.880086	0.679665	0.712361	0.583029	0.547252	0.534462	0.539602	0.492232	0.517473	0.615951	0.438478	0.498732	0.50152	0.513029	0.516811	0.546243	0.522089	0.585218	0.54167	0.535917	0.515405	0.550151	0.606718	0.571508	0.57734	0.593704	0.581518	0.498578	0.496022	0.509	0.475948	0.511527	0.703942	0.451829	0.609981
0.776717	0.641206	0.63622	0.725742	0.640578	0.824983	0.871849	0.722859	0.808708	0.803424	0.928376	0.956592	0.998121	0.788376	0.893235	1.04001	0.659154	0.582166	0.550978	0.560211	0.611045	0.552759	0.544869	0.459361	0.541054	0.454773	0.478431	0.587325	0.563611	0.562753	0.527302	0.47131	0.55619	0.520192	0.57711	0.547323	0.544907	0.721455	0.569085	0.63246	0.616896	0.520612	0.508261	0.501526	0.487217	0.498001	0.520893	0.475944	0.720647	0.667328
0.659919	0.680851	0.606311	0.802982	0.726337	0.775288	0.652067	0.805991	0.776437	0.800414	0.852467	0.940327	1.02027	0.905725	0.822694	0.899455	0.57194	0.652326	0.667963	0.56074	0.596038	0.514776	0.531091	0.469492	0.441215	0.465345	0.555439	0.518584	0.474215	0.556452	0.467054	0.535356	0.640982	0.580737	0.5842	0.61401	0.651167	0.574095	0.565956	0.600627	0.549843	0.579105	0.500432	0.492767	0.501609	0.558275	0.51492	0.665268	0.692341	0.881911
0.801044	0.601066	0.68947	0.738098	0.811651	0.780443	0.753116	0.856325	0.815015	0.855033	0.896334	0.91984	0.888617	0.851451	0.798801	1.148	0.653859	0.685851	0.634805	0.529731	0.587913	0.558709	0.500395	0.513348	0.494609	0.57255	0.469081	0.477994	0.542101	0.464114	0.482378	0.503697	0.592489	0.544752	0.567745	0.539586	0.515217	0.551791	0.52301	0.50216	0.563325	0.535382	0.498659	0.457905	0.487032	0.601075	0.554839	0.515292	0.797959	0.692519
0.789895	0.652996	0.685039	0.637608	0.67137	0.75883	0.75951	0.821213	0.875059	1.01978	0.902878	0.919249	0.998716	0.989539	0.85576	0.752901	0.645554	0.572607	0.662264	0.503055	0.536311	0.48262	0.55061	0.486295	0.532044	0.542083	0.556674	0.519078	0.532596	0.507236	0.518839	0.447857	0.561366	0.594346	0.52393	0.532694	0.572294	0.489518	0.502611	0.498024	0.535468	0.510324	0.564738	0.505297	0.522392	0.58782	0.598137	0.583071	0.678847	0.73863
0.812969	0.673275	0.729486	0.809987	0.799395	0.742028	0.800988	0.745943	0.816031	1.01378	0.835611	0.979311	0.880151	0.822196	1.04895	0.740135	0.617038	0.548701	0.554891	0.486577	0.498363	0.480142	0.532261	0.444377	0.491225	0.565123	0.477106	0.456861	0.552929	0.49237	0.517917	0.578811	0.560986	0.479341	0.55367	0.550626	0.584088	0.537116	0.520042	0.531328	0.572291	0.536624	0.490572	0.516185	0.578307	0.656506	0.578942	0.543671	0.604764	0.670605
0.874822	0.753251	0.731117	0.736587	0.697514	0.656223	0.727939	0.771176	0.82662	0.780103	0.856402	0.831644	0.967982	0.853072	0.998797	0.613821	0.566869	0.558902	0.502717	0.501321	0.509094	0.468445	0.570862	0.491579	0.538371	0.556499	0.574484	0.47881	0.543316	0.520364	0.553194	0.312448	0.76662	0.580247	0.554835	0.546625	0.566149	0.576521	0.560131	0.533803	0.530943	0.541597	0.60264	0.618262	0.575947	0.622786	0.667323	0.330463	0.712938	0.671313
0.570489	0.661377	0.732496	0.795192	0.819555	0.998663	0.815193	0.624847	0.644846	0.600795	0.764348	0.68355	0.685115	0.690257	0.656309	0.741105	0.757667	0.700427	0.801429	0.761235	0.685852	0.585263	0.69737	0.880254	0.660955	0.60227	0.665018	0.720928	0.665186	0.862663	0.732296	0.786903	0.623088	0.659096	0.795769	0.640399	0.710421	0.713095	0.646953	0.634048	0.700697	0.734652	0.67596	0.717661	0.688365	0.744829	0.742955	0.65251	0.440443	0.660772
0.601266	0.604036	0.721957	0.758646	0.754942	0.719889	0.712698	0.670869	0.658991	0.647755	0.820125	0.829155	0.655874	0.538689	0.671137	0.629971	0.866648	0.745129	0.687743	0.715963	0.705607	0.630807	0.693066	0.677924	0.744798	0.749711	0.744051	0.643058	0.723866	0.73696	0.723784	0.702742	0.756233	0.717059	0.643723	0.703393	0.660713	0.750016	0.736002	0.693013	0.615258	0.639377	0.620574	0.655971	0.695314	0.800317	0.661857	0.708454	0.714103	0.661252
0.785023	0.762651	0.608557	0.546867	0.612014	0.653865	0.762591	0.591523	0.625028	0.632815	0.644945	0.626637	0.623711	0.612645	0.728052	0.645759	0.766445	0.782907	0.688074	0.682216	0.621619	0.649041	0.598968	0.659067	0.651248	0.715064	0.602802	0.689345	0.662754	0.642518	0.718886	0.868531	0.803417	0.673354	0.637771	0.668203	0.658001	0.689319	0.647101	0.666838	0.635795	0.688239	0.614384	0.643274	0.631613	0.658378	0.63739	0.703552	0.665946	0.562737
0.594097	0.683976	0.604554	0.785416	0.56647	0.656593	0.701687	0.73526	0.727107	0.734356	0.605708	0.716758	0.57427	0.704354	0.620255	0.648771	0.75856	0.761534	0.631246	0.579021	0.592331	0.668468	0.581713	0.606686	0.661697	0.627189	0.717247	0.555773	0.638769	0.715663	0.721803	0.791761	0.566998	0.696762	0.747314	0.675483	0.588632	0.703841	0.751877	0.549782	0.59231	0.628479	0.6659	0.614533	0.768415	0.683821	0.678964	0.57575	0.553528	0.568708
0.630044	0.598456	0.72432	0.711157	0.712269	0.596342	0.537917	0.653662	0.6234	0.779457	0.771318	0.613115	0.71856	0.620198	0.792287	0.575918	0.764789	0.689461	0.700826	0.769359	0.618599	0.630481	0.532525	0.634192	0.702601	0.616191	0.717205	0.666299	0.677362	0.681911	0.718658	0.701463	0.714289	0.693404	0.665825	0.720381	0.679648	0.690806	0.668122	0.62225	0.681649	0.66806	0.71042	0.646945	0.630116	0.671669	0.636492	0.525226	0.45818	0.545269
0.514835	0.634436	0.649725	0.71794	0.703644	0.690126	0.564857	0.566133	0.616905	0.640939	0.657101	0.615321	0.636744	0.57394	0.591444	0.746798	0.618383	0.67339	0.641831	0.585808	0.593165	0.603346	0.651971	0.702506	0.636997	0.607803	0.644065	0.581139	0.60531	0.663843	0.661635	0.761948	0.627228	0.641741	0.657356	0.59987	0.557103	0.553179	0.660185	0.601098	0.627585	0.599697	0.704357	0.6813	0.631091	0.566229	0.506287	0.587587	0.556308	0.610812
0.696268	0.60229	0.70565	0.679551	0.602541	0.640533	0.622478	0.651079	0.593197	0.699424	0.624042	0.660803	0.628685	0.834962	0.594981	0.751182	0.662078	0.651539	0.654922	0.652313	0.668506	0.651596	0.639335	0.64799	0.610657	0.608342	0.646528	0.630799	0.64665	0.680795	0.800821	0.751182	0.711477	0.679969	0.59973	0.628263	0.730549	0.682078	0.530372	0.554292	0.561174	0.644357	0.635716	0.582733	0.692015	0.541657	0.597006	0.721437	0.621926	0.619463
0.602983	0.569614	0.6637	0.66157	0.696386	0.637559	0.675752	0.676664	0.633672	0.600321	0.666663	0.578489	0.768912	0.85036	0.608303	0.708348	0.786411	0.684576	0.696999	0.645224	0.747606	0.784763	0.686942	0.659879	0.733505	0.669629	0.604775	0.715702	0.662934	0.762776	0.761998	0.645965	0.52658	0.679087	0.642374	0.692082	0.677081	0.60553	0.538061	0.553639	0.536123	0.605441	0.59837	0.587179	0.623524	0.670008	0.558037	0.6248	0.642549	0.620509
0.682905	0.635111	0.727913	0.604235	0.718915	0.599759	0.651271	0.608887	0.666842	0.692642	0.629248	0.680127	0.630835	0.58244	0.632298	0.631785	0.852882	0.666403	0.72131	0.703521	0.646808	0.618283	0.594428	0.626139	0.694516	0.560829	0.69928	0.662335	0.649697	0.684666	0.652091	0.649753	0.649374	0.695503	0.713393	0.732593	0.606525	0.567583	0.564421	0.562257	0.564164	0.560045	0.661909	0.537831	0.638911	0.703998	0.555617	0.584411	0.522649	0.637248
0.665312	0.680841	0.711247	0.689113	0.60308	0.673412	0.736286	0.60798	0.604741	0.657234	0.617356	0.577003	0.506524	0.648025	0.698545	0.699412	0.624852	0.702769	0.70549	0.695068	0.763097	0.640036	0.686759	0.635362	0.759238	0.680645	0.596235	0.610875	0.764254	0.56219	0.644734	0.793393	0.803742	0.793293	0.65202	0.65343	0.60367	0.640816	0.61782	0.575672	0.627833	0.554357	0.593757	0.53125	0.626027	0.630689	0.64532	0.705846	0.596009	0.582089
0.677362	0.669035	0.649814	0.597415	0.628125	0.666952	0.635605	0.676741	0.613318	0.752212	0.69358	0.699424	0.649562	0.562388	0.53722	0.655278	0.637324	0.645265	0.633025	0.664957	0.693944	0.657947	0.643114	0.728442	0.620067	0.66626	0.731576	0.647419	0.720614	0.716117	0.727982	0.642457	0.734054	0.62224	0.628374	0.595792	0.682697	0.537859	0.574818	0.583092	0.618847	0.639408	0.606573	0.559389	0.63823	0.582408	0.617481	0.669134	0.578199	0.649239
0.717729	0.69026	0.725698	0.651883	0.714408	0.700107	0.746451	0.630391	0.578117	0.613733	0.644441	0.672359	0.706523	0.703891	0.640136	0.655328	0.638616	0.711025	0.751675	0.621847	0.671405	0.613129	0.637043	0.728977	0.783948	0.690635	0.689914	0.657574	0.660438	0.733525	0.724761	0.703139	0.66945	0.683783	0.680804	0.635166	0.612726	0.523944	0.634385	0.623822	0.634474	0.552242	0.504042	0.567206	0.547263	0.607444	0.678997	0.539191	0.51395	0.600693
0.640901	0.607082	0.617649	0.649903	0.580382	0.757176	0.607582	0.685902	0.590907	0.665354	0.712703	0.691839	0.71607	0.756684	0.632034	0.538505	0.749929	0.708631	0.659957	0.638103	0.589699	0.536012	0.62225	0.727863	0.621121	0.644507	0.732064	0.680249	0.886601	0.788608	0.673415	0.782828	0.560033	0.681011	0.649612	0.577357	0.636749	0.70907	0.625005	0.595397	0.592715	0.568934	0.502294	0.522869	0.591539	0.506102	0.630961	0.537869	0.612935	0.602968
0.673246	0.771119	0.620266	0.650195	0.700642	0.664368	0.607976	0.70196	0.672044	0.649463	0.666586	0.681001	0.687427	0.713742	0.656157	0.740619	0.744292	0.713572	0.690942	0.650825	0.595262	0.600096	0.588435	0.54819	0.769164	0.739878	0.727916	0.748516	0.720875	0.691756	0.675883	0.726443	0.632442	0.69607	0.633331	0.638893	0.572589	0.65382	0.60917	0.635761	0.622143	0.622984	0.717892	0.678132	0.746846	0.580598	0.6343	0.823066	0.577179	0.632792
0.656546	0.749449	0.62391	0.777678	0.774396	0.683126	0.705674	0.6085	0.673508	0.677079	0.634715	0.661742	0.588786	0.717264	0.693847	0.584569	0.816397	0.777211	0.634902	0.649776	0.641914	0.666547	0.621574	0.567376	0.563484	0.664404	0.636389	0.725801	0.643367	0.616009	0.658742	0.443361	0.781465	0.542405	0.678249	0.563452	0.681718	0.552529	0.657119	0.657272	0.623463	0.634133	0.604273	0.680394	0.718555	0.637352	0.648859	0.587329	0.698167	0.605442
0.743672	0.732564	0.740377	0.661361	0.642757	0.659671	0.711206	0.7335	0.648836	0.667591	0.602356	0.821207	0.624894	0.634645	0.69921	0.311257	0.617443	0.624585	0.591749	0.684739	0.708192	0.653357	0.608616	0.483411	0.588907	0.55425	0.618218	0.618648	0.539636	0.662024	0.639553	0.416436	0.698711	0.660892	0.676318	0.508745	0.54029	0.636275	0.639908	0.704807	0.695887	0.626095	0.662052	0.592517	0.601109	0.583123	0.684423	0.355289	0.690097	0.56868
0.624455	0.526448	0.541451	0.55979	0.552111	0.579876	0.588467	0.677071	0.552881	0.584098	0.555333	0.604355	0.526123	0.53217	0.592033	0.622365	0.474879	0.615426	0.606968	0.669736	0.563524	0.643645	0.712143	0.420934	0.62862	0.60572	0.631321	0.507248	0.556722	0.667273	0.644747	0.596409	0.482141	0.592226	0.560079	0.588822	0.53075	0.559385	0.576388	0.702717	0.613782	0.598788	0.610771	0.535988	0.736332	0.613733	0.605278	0.531713	0.31571	0.552081
0.482374	0.518237	0.581148	0.553956	0.574862	0.529432	0.543383	0.513854	0.578842	0.501335	0.597953	0.568062	0.545262	0.498419	0.512157	0.502691	0.665667	0.645982	0.682804	0.581806	0.587057	0.608179	0.573623	0.566051	0.578611	0.594297	0.554045	0.49704	0.551548	0.609368	0.525808	0.521391	0.395127	0.634856	0.639093	0.551484	0.604531	0.685463	0.557715	0.601097	0.625445	0.632481	0.707017	0.679874	0.551032	0.609464	0.641751	0.664877	0.542207	0.576907
0.587893	0.631781	0.544698	0.611363	0.489609	0.580727	0.494589	0.625594	0.602812	0.511297	0.56583	0.541661	0.579312	0.591646	0.535579	0.570826	0.631546	0.634202	0.60976	0.621839	0.629059	0.662562	0.786878	0.663961	0.551002	0.631222	0.72835	0.855552	0.540157	0.600361	0.585751	0.68513	0.676873	0.647033	0.601914	0.654053	0.593325	0.535573	0.642002	0.548382	0.588381	0.620451	0.711047	0.600563	0.605494	0.576053	0.45698	0.701543	0.568844	0.513819
0.651948	0.640865	0.563173	0.536765	0.643875	0.576396	0.614648	0.586733	0.615927	0.61528	0.555806	0.534118	0.614396	0.618172	0.553275	0.602677	0.643175	0.649541	0.598958	0.710323	0.730356	0.657112	0.533355	0.541518	0.788782	0.674156	0.710458	0.681244	0.654793	0.64347	0.633589	0.5576	0.636971	0.623257	0.340876	0.636106	0.63714	0.580005	0.681421	0.676048	0.57516	0.552258	0.591294	0.568786	0.628745	0.637181	0.609941	0.679779	0.545803	0.55146
0.604956	0.576164	0.575231	0.579376	0.512875	0.59651	0.576683	0.543043	0.560279	0.527423	0.588267	0.528188	0.459929	0.540947	0.535011	0.56477	0.595604	0.588547	0.695654	0.633589	0.698223	0.70221	0.812512	0.77179	0.882888	0.716565	0.607927	0.70356	0.675094	0.569983	0.556753	0.593904	0.571512	0.60065	0.621042	0.687372	0.683286	0.605278	0.62092	0.557326	0.636236	0.533615	0.549804	0.564308	0.646933	0.650573	0.63927	0.59306	0.562274	0.522023
0.615478	0.569662	0.592877	0.578192	0.559832	0.590873	0.56708	0.579548	0.566254	0.476996	0.517262	0.527926	0.520624	0.559791	0.51682	0.584937	0.722524	0.781903	0.743516	0.749961	0.922454	0.683522	0.780438	0.797888	0.654536	0.658977	0.709693	0.676167	0.710837	0.68227	0.671288	0.689978	0.647471	0.626474	0.703162	0.616791	0.655551	0.563191	0.62509	0.567525	0.70628	0.579906	0.650344	0.658981	0.640165	0.550901	0.648975	0.598779	0.574714	0.548597
0.599999	0.634837	0.461883	0.554882	0.546305	0.587	0.542544	0.59567	0.542264	0.55714	0.513744	0.596148	0.549278	0.559556	0.57592	0.643811	0.806084	0.740703	0.889915	0.65772	0.780219	0.713303	0.69816	0.613927	0.622705	0.656926	0.699595	0.700025	0.566608	0.648503	0.554727	0.829908	0.542503	0.678284	0.743042	0.597285	0.598239	0.643236	0.544076	0.584573	0.610565	0.624289	0.577572	0.603299	0.65882	0.597004	0.669738	0.531776	0.496463	0.573173
0.580738	0.5373	0.587083	0.549548	0.543385	0.571207	0.494002	0.487932	0.560396	0.536729	0.480648	0.490241	0.613478	0.51919	0.604929	0.605971	0.775395	0.78934	0.701858	0.611371	0.721628	0.673267	0.663363	0.623828	0.592692	0.600436	0.620852	0.661307	0.620679	0.684514	0.695134	0.812797	0.678894	0.627554	0.709086	0.641277	0.638164	0.585558	0.597196	0.544462	0.540951	0.577451	0.466411	0.624619	0.71072	0.56796	0.558076	0.670372	0.476967	0.623712
0.578458	0.572322	0.602595	0.651917	0.498078	0.531183	0.489642	0.454288	0.444102	0.580975	0.500798	0.52746	0.569184	0.497028	0.558094	0.621435	0.772117	0.642037	0.594644	0.618892	0.662763	0.689099	0.598002	0.578578	0.691859	0.632992	0.59978	0.672039	0.570164	0.692652	0.722281	0.647589	0.675911	0.786084	0.733188	0.541647	0.59353	0.569398	0.55331	0.538959	0.686717	0.606604	0.616805	0.612639	0.616292	0.643667	0.626291	0.63661	0.52157	0.612913
0.457125	0.530031	0.494943	0.456546	0.56308	0.554341	0.454332	0.503674	0.507162	0.478193	0.578045	0.672008	0.585592	0.591946	0.612614	0.609342	0.678327	0.652605	0.641153	0.619338	0.701713	0.740187	0.632947	0.682305	0.60459	0.701636	0.532329	0.586369	0.595572	0.673992	0.681832	0.624962	0.654186	0.573708	0.551103	0.581127	0.49845	0.595206	0.72991	0.601355	0.54614	0.647399	0.600769	0.617318	0.614108	0.649253	0.582391	0.618678	0.626919	0.580611
0.440844	0.526217	0.453791	0.510108	0.535905	0.55175	0.579593	0.619524	0.520813	0.561274	0.63538	0.509269	0.53245	0.568837	0.577534	0.590809	0.669882	0.684377	0.646639	0.69471	0.669665	0.717685	0.663622	0.695128	0.681602	0.744519	0.61893	0.59695	0.708834	0.704884	0.627109	0.634552	0.668696	0.736514	0.593908	0.602377	0.520773	0.744986	0.662854	0.727526	0.59441	0.648792	0.604907	0.588893	0.605861	0.685244	0.638159	0.615728	0.552184	0.537476
0.486713	0.481237	0.538223	0.546266	0.537305	0.662473	0.542545	0.562849	0.537945	0.48904	0.575047	0.50494	0.572658	0.529333	0.633169	0.631038	0.587111	0.818258	0.688291	0.821813	0.973926	0.686219	0.597604	0.565634	0.610986	0.665666	0.605511	0.604984	0.628156	0.686842	0.620145	0.584859	0.69362	0.616831	0.629957	0.574601	0.576133	0.526941	0.51071	0.570833	0.678896	0.690529	0.652087	0.592595	0.61793	0.602923	0.554091	0.516765	0.573608	0.559989
0.687572	0.547208	0.56683	0.535601	0.487015	0.567208	0.573714	0.611861	0.478335	0.554862	0.554092	0.532971	0.601652	0.60818	0.569277	0.521707	0.650884	0.729727	0.634517	0.576093	0.545955	0.626157	0.632897	0.53535	0.625566	0.607662	0.55271	0.616509	0.64245	0.696196	0.567404	0.507254	0.616987	0.566452	0.583966	0.585737	0.536125	0.593616	0.510313	0.532875	0.575706	0.537727	0.692252	0.669814	0.643559	0.555044	0.646927	0.588774	0.577072	0.588895
0.592208	0.538218	0.537944	0.552831	0.458162	0.595157	0.543513	0.552307	0.574949	0.617613	0.492952	0.53642	0.568068	0.521198	0.76065	0.611434	0.709448	0.701116	0.56628	0.685514	0.645737	0.605125	0.679081	0.648929	0.768823	0.771268	0.6357	0.655799	0.619932	0.619972	0.634861	0.473545	0.714104	0.658183	0.595006	0.569067	0.597	0.520909	0.532168	0.569567	0.551289	0.693212	0.659658	0.601355	0.566416	0.616026	0.547767	0.52803	0.578497	0.520553
0.532511	0.491021	0.536246	0.573299	0.57446	0.604655	0.528093	0.583106	0.52915	0.616164	0.609841	0.486026	0.581544	0.503927	0.578918	0.635261	0.660765	0.633098	0.745469	0.701188	0.610125	0.63629	0.669944	0.641751	0.675553	0.64251	0.657287	0.575042	0.613643	0.652309	0.598014	0.563275	0.741976	0.644666	0.655845	0.592297	0.619387	0.587371	0.519477	0.712852	0.726274	0.502856	0.5535	0.652132	0.632188	0.61835	0.581004	0.601145	0.515392	0.55272
0.590184	0.617799	0.490867	0.667145	0.537904	0.529886	0.560535	0.608545	0.588634	0.549339	0.56944	0.607035	0.552907	0.600847	0.569353	0.427786	0.733591	0.78254	0.600495	0.707313	0.644699	0.619776	0.566768	0.627521	0.599005	0.623815	0.692144	0.627329	0.765639	0.701076	0.559148	0.312522	0.583738	0.592733	0.711312	0.6936	0.553848	0.610849	0.657617	0.677587	0.554325	0.616807	0.467261	0.602227	0.532895	0.591871	0.586698	0.372685	0.527277	0.571305
0.325521	0.545075	0.586192	0.664132	0.490575	0.51301	0.593563	0.521138	0.538981	0.520678	0.505214	0.529565	0.502177	0.515578	0.484191	0.5018	0.340489	0.506923	0.614148	0.586012	0.526527	0.561094	0.615153	0.558285	0.513273	0.542997	0.588032	0.483396	0.570146	0.495106	0.582779	0.600011	0.347333	0.56381	0.531877	0.535155	0.46933	0.510837	0.522546	0.513953	0.536618	0.5352	0.588788	0.496329	0.494335	0.589055	0.552748	0.566626	0.689579	0.585447
0.539099	0.520457	0.525421	0.555826	0.56046	0.54781	0.581033	0.529552	0.536217	0.475791	0.544947	0.574379	0.477629	0.550559	0.57813	0.539448	0.608301	0.540807	0.528191	0.517213	0.491472	0.555216	0.532768	0.547122	0.583149	0.570889	0.586411	0.552878	0.513104	0.505392	0.603055	0.477538	0.544302	0.470015	0.551896	0.52306	0.526814	0.525846	0.507627	0.536239	0.52472	0.527157	0.489745	0.522006	0.562967	0.607045	0.613915	0.500018	0.612464	0.600657
0.625435	0.509794	0.495452	0.54508	0.527012	0.471569	0.522398	0.43311	0.506512	0.516063	0.602702	0.537229	0.537178	0.516775	0.580635	0.49898	0.526166	0.483705	0.555835	0.527823	0.581512	0.483418	0.525512	0.490648	0.574049	0.485004	0.482295	0.491559	0.597981	0.626462	0.599293	0.533356	0.555943	0.50189	0.516553	0.531395	0.534946	0.587096	0.586781	0.472446	0.476189	0.489552	0.487029	0.521366	0.526886	0.546815	0.482701	0.56224	0.627585	0.592309
0.499416	0.547029	0.504289	0.459979	0.527774	0.571552	0.548203	0.592138	0.540705	0.506426	0.541978	0.553632	0.632652	0.4764	0.501164	0.548156	0.508006	0.582779	0.609834	0.542543	0.535723	0.499263	0.509514	0.467429	0.534991	0.538043	0.498096	0.496152	0.526852	0.598289	0.552292	0.521526	0.498799	0.589975	0.51889	0.665802	0.545106	0.498319	0.489434	0.550345	0.495876	0.476378	0.494868	0.554097	0.479064	0.581036	0.505443	0.568227	0.668701	0.559344
0.543089	0.560596	0.50353	0.558575	0.495355	0.613532	0.536498	0.479583	0.623788	0.542311	0.556814	0.507271	0.540639	0.483899	0.511587	0.526715	0.580863	0.547706	0.5536	0.584663	0.511361	0.546328	0.471639	0.579636	0.502184	0.479407	0.586331	0.55868	0.522718	0.594883	0.605256	0.570424	0.565698	0.517986	0.588626	0.516452	0.523904	0.539582	0.55794	0.628602	0.557212	0.529566	0.598467	0.521056	0.480375	0.487784	0.541989	0.547367	0.635798	0.5681
0.485324	0.527061	0.561337	0.581213	0.497734	0.550349	0.597982	0.485243	0.468861	0.485401	0.518069	0.468457	0.508618	0.487534	0.611759	0.519844	0.537505	0.535566	0.505064	0.640284	0.518782	0.486528	0.595507	0.506346	0.479159	0.534727	0.555424	0.496362	0.536343	0.500366	0.522767	0.570407	0.504725	0.62926	0.517101	0.540917	0.658838	0.496422	0.527548	0.485726	0.507809	0.515648	0.533007	0.500751	0.495628	0.514711	0.438946	0.513822	0.546928	0.533263
0.425663	0.580944	0.543766	0.499823	0.460182	0.556444	0.585099	0.54623	0.517898	0.528352	0.463403	0.548877	0.562633	0.537527	0.537966	0.458167	0.623065	0.573338	0.506542	0.534203	0.535413	0.451158	0.582991	0.50693	0.590067	0.500533	0.525802	0.498375	0.539369	0.608802	0.506852	0.563426	0.566224	0.547068	0.554884	0.532016	0.554227	0.507954	0.502022	0.478785	0.534821	0.492459	0.547662	0.542983	0.524525	0.531397	0.496389	0.488243	0.527641	0.586209
0.439867	0.474761	0.557532	0.457417	0.553661	0.55454	0.469492	0.513797	0.497385	0.464825	0.465878	0.527258	0.511376	0.505865	0.502413	0.594903	0.52205	0.538048	0.502503	0.485488	0.567739	0.548337	0.52833	0.504049	0.489326	0.522586	0.504662	0.56239	0.548069	0.423581	0.553012	0.388778	0.539541	0.55508	0.573376	0.48256	0.504348	0.532677	0.456928	0.572608	0.522609	0.561612	0.639567	0.527196	0.52213	0.556302	0.518241	0.553999	0.600647	0.56406
0.568947	0.59071	0.559801	0.522076	0.538475	0.503843	0.546946	0.490225	0.495569	0.480367	0.490387	0.510286	0.483843	0.575069	0.559553	0.524698	0.541726	0.52284	0.577692	0.540301	0.558747	0.522032	0.4783	0.488222	0.527577	0.520221	0.511802	0.552509	0.565993	0.593955	0.532719	0.410776	0.434718	0.485332	0.527009	0.481536	0.527952	0.460808	0.498623	0.549152	0.455532	0.527654	0.516433	0.544279	0.584565	0.573142	0.558839	0.596628	0.604084	0.578349
0.57593	0.611832	0.547653	0.53004	0.570659	0.492773	0.505361	0.533114	0.463758	0.558552	0.533927	0.521833	0.470051	0.488849	0.535436	0.427235	0.508424	0.574112	0.575885	0.578835	0.442951	0.497542	0.521893	0.550262	0.505771	0.593032	0.510573	0.526189	0.523332	0.566838	0.517544	0.510326	0.499364	0.529458	0.390475	0.487268	0.433324	0.514487	0.458427	0.471688	0.494816	0.489652	0.493723	0.499319	0.466571	0.512997	0.537937	0.451178	0.71219	0.563621
0.610262	0.546343	0.571235	0.447991	0.510935	0.540347	0.483937	0.531922	0.537351	0.528338	0.478892	0.466948	0.508967	0.525953	0.499896	0.442021	0.492549	0.50404	0.591877	0.539014	0.516651	0.543637	0.538723	0.475373	0.46388	0.559091	0.582504	0.576921	0.547311	0.568899	0.57368	0.587816	0.512964	0.58592	0.520207	0.603577	0.540235	0.555977	0.487373	0.54809	0.458867	0.536112	0.546848	0.485	0.524104	0.494782	0.447427	0.525383	0.410483	0.611084
0.561979	0.479039	0.473822	0.597558	0.514197	0.494565	0.491026	0.517262	0.492162	0.492189	0.479046	0.494133	0.571618	0.565671	0.544169	0.591302	0.568419	0.515958	0.548192	0.498974	0.510857	0.585795	0.540842	0.5509	0.480657	0.480785	0.500465	0.466853	0.574664	0.489028	0.571915	0.445855	0.507805	0.484112	0.597831	0.456279	0.58553	0.567462	0.510169	0.570137	0.551821	0.628003	0.509364	0.548192	0.626492	0.583239	0.609666	0.4886	0.626462	0.520098
0.528996	0.496097	0.495928	0.515947	0.54528	0.495975	0.552898	0.575124	0.547474	0.54538	0.517945	0.462135	0.493498	0.499854	0.496835	0.432269	0.478361	0.497614	0.496327	0.569513	0.588673	0.538595	0.512194	0.505707	0.540463	0.522727	0.526577	0.494014	0.49145	0.493542	0.523747	0.624218	0.574758	0.544487	0.580961	0.543679	0.477179	0.584524	0.506389	0.489347	0.527212	0.507637	0.484138	0.592927	0.502963	0.50814	0.540262	0.552088	0.755672	0.583236
0.493794	0.503681	0.510375	0.501824	0.474648	0.488508	0.532007	0.493488	0.503318	0.51503	0.493571	0.532832	0.570915	0.480313	0.510205	0.425888	0.653902	0.529576	0.503141	0.560718	0.523056	0.567212	0.54628	0.509143	0.546001	0.513979	0.527839	0.628536	0.5046	0.520438	0.496646	0.382998	0.558679	0.478154	0.602746	0.4876	0.554407	0.431117	0.503617	0.531796	0.538904	0.564423	0.450216	0.535868	0.560439	0.492483	0.519885	0.510297	0.577668	0.562807
0.530325	0.494307	0.47208	0.523475	0.489731	0.526014	0.519974	0.486844	0.481831	0.467194	0.491337	0.533481	0.543147	0.522437	0.539494	0.543684	0.572368	0.630642	0.501354	0.598637	0.515339	0.538367	0.562067	0.511322	0.522287	0.472978	0.523946	0.5332	0.522967	0.591611	0.509954	0.565983	0.497773	0.524121	0.451673	0.482656	0.482273	0.558359	0.538007	0.538616	0.565742	0.488907	0.530983	0.487884	0.470916	0.507594	0.491684	0.43173	0.569571	0.608639
0.615478	0.50433	0.510451	0.558126	0.530931	0.579624	0.612434	0.435758	0.441844	0.452527	0.59396	0.522807	0.503972	0.476774	0.562167	0.421946	0.520157	0.545092	0.527198	0.454344	0.510084	0.496245	0.525406	0.487336	0.527854	0.52161	0.431522	0.502459	0.436076	0.524001	0.549422	0.257481	0.546091	0.498383	0.598586	0.536438	0.46353	0.450454	0.498324	0.582564	0.506089	0.492095	0.562844	0.529835	0.560428	0.532007	0.452006	0.353173	0.55403	0.55941
0.499045	0.598853	0.580133	0.585592	0.490451	0.567418	0.575147	0.537912	0.575149	0.589959	0.605471	0.55225	0.574262	0.485486	0.561457	0.522426	0.356307	0.624077	0.609523	0.553355	0.559352	0.504256	0.550527	0.482401	0.569322	0.575726	0.5347	0.549719	0.623604	0.596071	0.624424	0.651778	0.905714	0.883458	0.936955	0.903318	1.0632	1.0794	1.05929	0.857818	0.910795	1.02529	1.00087	1.1926	1.0247	0.805362	1.01853	1.00541	0.884584	0.724221
0.546273	0.589332	0.556017	0.608341	0.526122	0.644957	0.51561	0.508559	0.54153	0.52427	0.51953	0.526747	0.467944	0.513649	0.560388	0.632672	0.561997	0.644271	0.530849	0.625014	0.569676	0.631918	0.713647	0.602896	0.631534	0.568708	0.660072	0.488324	0.561945	0.492794	0.492397	0.661076	0.643885	0.853838	0.862753	0.743082	0.812125	1.08421	0.913091	0.978219	1.04259	0.807672	0.794949	0.786246	0.819265	0.772972	0.881695	0.832725	0.929709	0.625797
0.710865	0.631752	0.625464	0.558711	0.509405	0.528817	0.561454	0.577312	0.546103	0.49078	0.598062	0.557107	0.629856	0.593723	0.646971	0.53494	0.524753	0.590446	0.46779	0.46627	0.513299	0.556962	0.525148	0.50661	0.529725	0.601671	0.567418	0.594018	0.530731	0.625385	0.609247	0.598168	0.697425	0.795065	1.01133	0.78547	0.86438	0.784328	1.06817	0.907389	0.943401	0.999399	0.963247	1.0333	0.763447	0.789759	0.790235	0.825913	0.797936	0.727939
0.520805	0.585493	0.552307	0.604677	0.590196	0.563335	0.517243	0.502068	0.517531	0.540829	0.584326	0.540744	0.544798	0.52878	0.625738	0.539985	0.538239	0.602537	0.495049	0.464884	0.557055	0.525012	0.558424	0.530896	0.533998	0.610719	0.471762	0.591656	0.488129	0.509378	0.575648	0.550186	1.01559	0.864199	0.870025	0.836671	0.79073	0.796867	0.971538	1.00016	0.857453	0.815504	0.930855	0.871201	0.937263	0.725676	0.69114	0.770102	0.730606	0.789254
0.60749	0.549194	0.51603	0.507594	0.610129	0.528055	0.525804	0.529762	0.514219	0.646576	0.660315	0.513445	0.516602	0.479868	0.571262	0.538572	0.510732	0.520424	0.553498	0.551095	0.587114	0.494268	0.473872	0.48879	0.607819	0.594453	0.633653	0.575045	0.583314	0.64277	0.601103	0.612529	0.992016	0.757377	0.831991	0.868213	0.868704	0.82505	0.804507	0.789242	0.85312	0.795316	0.794933	0.821343	0.875367	0.824826	0.935629	0.915941	0.927668	0.819637
0.5144	0.543376	0.524431	0.509043	0.46835	0.479259	0.568434	0.599208	0.520726	0.596294	0.588114	0.584503	0.545799	0.540686	0.502324	0.601401	0.582277	0.535987	0.478033	0.568321	0.583344	0.551515	0.600737	0.566129	0.531024	0.517454	0.508903	0.58895	0.587543	0.549055	0.557849	0.690224	0.754342	0.887805	1.00624	0.841869	0.783658	0.728928	0.913173	0.691257	0.719153	0.761488	0.784427	0.93909	0.770813	0.790518	1.05466	0.787757	0.834217	0.704346
0.574529	0.569339	0.601368	0.547541	0.526901	0.540269	0.631023	0.595471	0.53598	0.582489	0.555302	0.531823	0.456907	0.595651	0.631894	0.581801	0.575635	0.568599	0.560328	0.598795	0.543369	0.599627	0.509829	0.537172	0.489135	0.576438	0.58253	0.468358	0.539345	0.515359	0.544483	0.83346	0.903677	0.815576	0.927311	1.10775	0.865487	0.967913	0.95001	0.848937	1.02944	0.948126	0.661529	0.717875	0.65851	0.72925	0.870417	0.903014	0.710859	0.729464
0.616141	0.543644	0.550177	0.58823	0.578287	0.537915	0.472027	0.498461	0.540937	0.586871	0.695227	0.524809	0.552416	0.4932	0.676881	0.609342	0.53303	0.552948	0.506966	0.452188	0.45243	0.547944	0.485623	0.509887	0.593804	0.618311	0.647983	0.539485	0.503168	0.501736	0.574053	0.559817	0.742096	0.834942	0.964012	0.822794	0.834858	0.833712	0.928123	0.802087	0.817112	0.722572	0.866364	0.746196	0.790692	1.02003	0.85136	0.838886	0.758546	0.89268
0.551403	0.509009	0.590537	0.544761	0.553326	0.520427	0.50379	0.620803	0.518248	0.562845	0.549477	0.564755	0.482728	0.500273	0.553062	0.543912	0.655433	0.486513	0.603166	0.604323	0.523981	0.452157	0.667232	0.465645	0.506993	0.487514	0.545226	0.521308	0.520866	0.547746	0.554243	0.482895	0.788395	0.827444	0.870273	0.929596	0.774065	0.72377	0.873592	0.807746	0.825672	0.754304	0.848832	0.874623	0.886012	0.895762	0.921998	0.812226	0.724447	0.76295
0.504209	0.590738	0.56106	0.552432	0.542854	0.485603	0.612867	0.576424	0.496623	0.458349	0.544803	0.553521	0.564994	0.464985	0.503043	0.434839	0.557903	0.596766	0.554366	0.56293	0.583441	0.555654	0.49736	0.478171	0.490371	0.504085	0.509562	0.484155	0.611799	0.598145	0.568412	0.682276	0.916687	0.752779	0.868076	1.00967	0.7656	0.886257	0.801282	0.867583	0.779964	0.811466	0.894419	0.882947	0.680729	0.828613	0.820593	1.02713	0.748112	0.717643
0.486679	0.489493	0.552342	0.562314	0.451931	0.500098	0.503428	0.595481	0.609887	0.490246	0.528964	0.541049	0.559986	0.526678	0.541955	0.561449	0.428698	0.64292	0.563648	0.591586	0.571168	0.518839	0.606669	0.52795	0.553208	0.575115	0.50991	0.493019	0.50348	0.54186	0.542336	0.53024	1.01462	1.04081	0.905024	0.798659	0.808161	0.926389	0.901169	1.0132	0.793699	0.81061	0.867486	0.838236	0.701343	0.702567	0.852995	0.702912	0.668887	0.786802
0.548097	0.547476	0.563759	0.5445	0.498636	0.522938	0.494431	0.523393	0.517025	0.563533	0.563426	0.689164	0.50823	0.55434	0.56974	0.584416	0.561263	0.60593	0.626036	0.635614	0.605179	0.619834	0.55936	0.682226	0.536576	0.520715	0.594499	0.452903	0.479295	0.602907	0.548051	0.589422	0.828818	0.812078	0.917049	0.83107	0.872572	1.01671	0.844864	0.872483	1.06849	0.945662	0.857126	0.887181	0.778919	0.682799	0.960915	0.974655	0.766399	0.712755
0.491234	0.54099	0.517687	0.459751	0.569547	0.529968	0.483797	0.533296	0.487842	0.575872	0.542703	0.58744	0.57178	0.543908	0.513825	0.688841	0.56192	0.576949	0.49319	0.513302	0.598325	0.505097	0.587355	0.496773	0.414316	0.630366	0.48071	0.673989	0.504079	0.59284	0.599181	0.579608	1.04085	0.911169	0.810754	0.881804	0.860032	1.05807	0.788864	0.726538	1.00971	1.35149	1.09754	1.01099	1.04454	0.839288	0.704412	0.787989	0.713078	0.769563
0.538399	0.524278	0.539899	0.588429	0.512249	0.590773	0.526428	0.512866	0.500315	0.545153	0.481905	0.605919	0.565428	0.55129	0.532876	0.419543	0.632913	0.639569	0.570855	0.497309	0.658109	0.57853	0.526953	0.661516	0.614989	0.61955	0.556976	0.588339	0.562518	0.535534	0.588682	0.422688	1.17525	0.860855	0.874186	0.876202	0.821409	0.768503	0.789013	0.882149	0.550565	0.426751	0.810729	0.801149	0.649166	0.681572	0.594728	0.652424	0.793596	0.801749
0.490608	0.511634	0.585731	0.539302	0.510525	0.516178	0.597901	0.544769	0.56424	0.529514	0.46561	0.501705	0.514537	0.585508	0.534825	0.534527	0.521492	0.547285	0.542385	0.539544	0.596664	0.627682	0.595524	0.596016	0.59907	0.594855	0.557591	0.527013	0.593777	0.586758	0.598729	0.539375	0.79537	1.02596	0.995055	0.892438	0.89035	0.86126	0.817941	0.814862	0.874721	0.500445	0.577993	0.801265	0.685162	0.331631	0.556125	0.714023	0.693326	0.71352
0.488326	0.475065	0.478035	0.526938	0.519752	0.476414	0.575716	0.554572	0.495423	0.506945	0.58491	0.564275	0.687054	0.646176	0.523815	0.299345	0.552739	0.51666	0.492712	0.482252	0.575675	0.607607	0.44914	0.772966	0.543484	0.511312	0.556314	0.528899	0.537034	0.601328	0.686805	0.299065	0.786017	0.789515	0.772007	0.685015	0.697994	0.807002	0.845481	0.637177	1.08087	0.819539	0.799421	0.68408	0.591722	0.321798	0.737922	0.352813	0.729964	0.744471
0.346147	0.649919	0.745967	0.560559	0.51998	0.858329	0.776416	0.756045	0.77968	0.875321	0.720411	0.742027	0.855019	0.719569	0.836293	0.783894	0.344295	0.735988	0.563842	0.715955	0.75864	0.683307	0.720961	0.836608	0.706209	0.673165	0.610998	0.666998	0.660525	0.73413	0.845869	0.636852	0.922869	0.873442	0.893585	0.886258	0.795922	0.773847	0.872689	0.654959	0.756356	0.667061	0.68693	0.779834	0.626274	0.712657	0.789352	1.12119	0.518495	0.725858
0.968977	0.98541	0.734341	0.846324	0.700725	0.693113	0.756127	0.869443	0.76943	0.735306	0.696189	0.793529	0.722549	0.815419	0.711771	0.839544	0.596798	0.762824	0.720394	0.675303	0.687021	0.714451	0.694888	0.732863	0.701047	0.737681	0.705636	0.657643	0.751342	0.686834	0.752497	0.666466	0.956572	0.752737	0.790969	0.913055	0.948837	0.724195	0.795528	0.642926	0.709984	0.638824	0.771798	0.796453	0.752671	0.860562	0.809823	1.05188	0.779745	0.766563
1.16895	0.83365	0.819884	0.887812	0.871702	0.866205	0.773579	0.975935	0.777021	0.80928	0.632017	0.690483	0.800416	0.682396	0.795183	0.72565	0.711366	0.70022	0.683577	0.731484	0.763855	0.807128	0.694562	0.616742	0.623323	0.612305	0.695038	0.619973	0.600627	0.663875	0.702236	0.724502	0.846131	0.767706	0.856225	1.08915	0.780941	0.756055	0.918215	0.739945	0.761346	0.795613	0.872041	0.981847	0.883311	0.912012	0.931902	1.00119	0.738817	0.602274
1.02841	0.890263	0.830062	0.814334	0.845408	0.804134	0.749934	0.793081	0.763438	0.661214	0.631838	0.656561	0.694709	0.651098	0.687375	0.857423	0.629808	0.703073	0.771973	0.691862	0.748025	0.798677	0.672321	0.730085	0.681407	0.579576	0.676719	0.639054	0.699425	0.784846	0.665758	0.817199	1.11497	1.06066	0.861462	0.8984	0.972241	1.00302	0.824185	0.926783	1.12287	0.738492	0.991131	0.984038	0.847406	0.962263	0.855748	1.01759	0.720921	0.734354
0.856804	0.794888	0.824457	0.819266	0.904439	0.703292	0.861691	0.711924	0.777787	0.58891	0.678998	0.907333	0.781571	0.782355	0.717492	0.592717	0.658635	0.746247	0.681462	0.702183	0.557187	0.80313	0.758155	0.746799	0.663399	0.588019	0.649259	0.587285	0.61719	0.799939	0.79921	0.720111	0.929146	1.1234	0.88749	1.00954	1.00027	0.98449	0.937906	0.744818	0.940849	0.818448	1.08685	1.05365	0.837048	0.843494	0.826305	0.864123	0.61948	0.798979
0.897665	0.865852	0.765082	0.726154	0.787759	0.838746	0.847562	0.809108	0.808321	0.617215	0.813414	0.753553	0.896306	0.730027	0.674111	0.799558	0.523602	0.597366	0.630729	0.658322	0.639776	0.801474	0.850696	0.646329	0.844656	0.578932	0.580363	0.660224	0.72051	0.819663	0.751791	0.763451	0.96093	1.00136	0.98169	0.860051	1.03783	0.834391	0.751952	0.802469	0.83102	0.89968	0.988641	1.06619	0.951671	0.980289	0.841224	1.01227	0.853066	0.665663
0.799951	0.763742	0.824232	0.76141	0.694311	0.709163	0.828528	0.802607	0.769404	0.83571	0.767699	0.788416	0.690363	0.662045	0.750594	0.650845	0.764256	0.686172	0.549831	0.617257	0.672162	0.752282	0.641138	0.68642	0.755481	0.607969	0.609684	0.605415	0.645541	0.660115	0.680143	0.727593	0.841252	0.848365	0.94788	0.846596	1.0589	1.01719	0.827532	0.783351	0.745029	0.780106	0.801146	0.849613	0.78014	0.939952	0.929577	1.0388	0.81351	0.886127
1.03199	0.893998	0.754883	0.783206	0.774977	0.75285	0.832304	0.793038	0.763634	0.860974	0.787985	0.792381	0.688813	0.742652	0.821138	0.625304	0.587913	0.622692	0.556753	0.640172	0.60009	0.630452	0.712344	0.676093	0.590517	0.630267	0.601234	0.670845	0.65744	0.647513	0.739598	0.724405	1.15074	0.864604	1.12796	0.892616	1.01805	0.938987	0.860677	0.901708	0.920486	0.919864	0.849347	0.808315	0.888211	1.03308	1.01299	0.9642	0.872333	0.93994
0.969609	0.693496	0.745775	0.859256	0.899559	0.695986	0.653673	0.770365	0.727329	0.769421	0.792716	0.66885	0.777206	0.798346	0.738521	0.760601	0.635513	0.615829	0.675061	0.631484	0.643172	0.704813	0.583202	0.637543	0.62226	0.619166	0.66271	0.554962	0.664917	0.807386	0.649884	0.760418	0.852587	0.949819	0.936775	0.926644	0.921169	0.920407	0.953976	0.894007	0.807983	0.821625	0.943786	0.889129	1.01547	0.837181	1.05705	0.990903	0.82574	0.870717
0.61767	0.879097	0.917137	1.02466	0.698515	0.844553	0.671223	0.759734	0.66563	0.732511	0.64623	0.788114	0.773498	0.846352	0.892996	0.787372	0.906595	0.686437	0.653715	0.648278	0.727249	0.628876	0.601881	0.615536	0.584015	0.603686	0.66346	0.694227	0.588799	0.60679	0.741922	0.691457	1.17291	0.864415	0.846038	0.975221	0.942939	1.0135	0.877748	0.776691	0.770155	0.893659	0.936248	0.844207	0.943198	0.97377	0.901913	0.999726	0.75908	0.798641
0.7803	0.788076	0.827477	0.873998	0.879756	0.810185	0.740908	0.71544	0.704184	0.769004	0.815959	0.700224	0.696935	0.776185	0.772347	0.71924	0.905874	0.82678	0.741797	0.736468	0.723427	0.719891	0.692961	0.624454	0.634492	0.747854	0.734067	0.591382	0.623052	0.647285	0.622085	0.776336	1.13025	0.984296	1.0347	0.779851	0.843865	1.11157	0.921002	0.778036	0.879174	1.09956	1.11682	0.990641	0.924983	1.0486	1.1862	1.18816	0.942688	0.899384
0.900323	0.908025	0.7793	0.732596	0.794408	0.752282	0.681135	0.694402	0.862413	0.880996	0.783529	0.78508	0.820056	0.731117	0.702179	0.827503	0.812737	0.886313	0.609973	0.69847	0.765418	0.827208	0.637974	0.741091	0.536189	0.730005	0.628117	0.702043	0.726391	0.696654	0.769287	0.742744	0.979807	1.02677	0.918223	0.833541	0.865463	0.982312	0.844312	0.975034	0.899245	0.879158	0.883879	1.104	1.08906	1.17865	1.0258	1.34953	0.99856	0.88917
0.809531	0.884186	0.710009	0.827778	0.779388	0.738831	0.796653	0.732176	0.753593	0.762695	0.680773	0.813742	0.767599	0.791407	0.969627	0.861932	0.72608	0.762355	0.696051	0.8286	0.847362	0.756186	0.615255	0.721677	0.71802	0.675073	0.675054	0.618338	0.66515	0.620204	0.762717	0.672367	1.07132	0.926292	0.956535	0.955157	0.939829	1.00687	0.982217	0.837962	0.997042	1.00494	0.941836	1.07601	1.15621	1.09057	1.19871	1.12516	0.846978	0.865378
0.925519	0.924896	0.800462	0.822591	0.705584	0.689168	0.698302	0.74837	0.702639	0.764961	0.788871	0.810795	0.72839	0.747886	0.739426	0.966437	0.804406	0.845144	0.684515	0.747838	0.636902	0.458695	0.562699	0.712641	0.654408	0.58104	0.758394	0.681294	0.638893	0.693748	0.782099	0.534201	1.05294	0.927237	0.989139	0.9409	1.27575	0.998078	1.12077	1.10283	1.09702	1.1004	1.15714	1.11456	1.10159	0.997991	1.22064	1.31053	0.880815	0.877867
0.943148	0.865965	0.899671	1.07648	1.02516	0.777446	0.891055	0.731887	0.758615	0.799567	1.04041	0.887303	0.763114	0.819424	0.866895	0.657848	0.895751	0.881316	0.631752	0.719186	0.773178	0.818369	0.636581	0.679433	0.863757	0.781905	0.687094	0.583974	0.604228	0.839637	0.65459	0.591011	1.10662	1.05245	0.953405	0.974666	1.18882	1.09942	1.07434	1.23681	1.05527	1.04224	1.16657	1.15293	1.15021	1.33793	1.3303	1.00796	0.868153	0.832037
0.943164	0.920435	0.752757	1.32234	0.972035	0.847717	0.868385	0.897637	0.830651	1.02033	0.673016	0.875504	0.845918	0.825552	0.846577	0.485689	0.830115	1.02659	0.737548	0.76311	0.741243	0.781707	0.735217	0.824972	0.801791	0.757432	0.635191	0.728961	0.704859	0.585734	0.711896	0.29052	0.903117	0.973621	0.951682	1.13144	1.03129	1.22838	1.1384	1.06931	1.2054	1.11877	1.10061	1.04791	1.06158	1.09007	1.07007	1.45121	0.851987	0.901474
0.836787	0.98564	1.02877	0.842229	0.939964	0.891797	0.88486	0.775273	0.940539	0.710619	0.866734	0.899892	0.837913	0.777658	0.8458	0.941042	0.601104	0.84065	0.74839	0.935643	1.04806	0.903708	0.838788	1.07691	0.952335	1.04688	0.603469	0.637422	0.894473	1.03809	1.10198	1.05729	0.332061	0.733845	0.98458	1.51792	1.24709	1.27759	1.07371	1.14205	1.01114	0.975383	1.13298	1.13856	1.52	1.13504	1.17233	1.25901	0.667555	0.83949
0.783915	0.876028	0.982021	0.93905	0.9674	0.810316	0.856273	0.866409	0.887075	0.746126	0.759223	0.773561	0.771975	0.862875	0.823018	0.734126	0.593498	1.04366	1.20445	0.933076	0.87478	0.831222	0.856065	0.827144	0.892183	1.0143	0.930784	1.04517	0.981368	1.28072	1.05265	1.08943	0.687662	1.08272	0.838645	1.06474	1.19858	1.36758	1.25946	1.07504	1.20151	1.12643	1.11763	1.25228	1.66331	1.26589	1.12053	1.61947	0.68035	0.906483
0.885785	1.04514	0.917468	0.755509	0.89667	0.779441	0.929737	0.905851	0.816328	0.874405	0.853841	0.805173	0.837365	0.725317	0.850829	0.92817	0.794457	0.909568	1.04673	0.908031	0.820574	0.854371	0.910862	0.897894	0.868466	1.04869	0.968499	0.951682	1.13878	1.05704	0.952584	0.894049	1.26644	1.22304	1.06669	1.15931	1.03372	1.30424	1.14097	1.23607	1.11458	1.24849	1.22779	1.34079	1.32356	0.744525	0.536521	0.823699	0.61477	0.82783
0.80619	0.934461	0.965345	0.827526	0.8971	0.887658	0.83098	0.768852	0.774542	0.891857	0.740145	0.780095	0.614298	0.74743	0.671498	0.751577	0.767864	0.649214	0.751032	0.896534	0.646348	1.0094	0.893243	0.980392	0.864484	1.02572	1.13904	1.17279	1.22073	0.798972	0.974135	1.13548	1.56829	1.43815	1.44923	1.0087	1.04324	1.06707	0.983413	1.14469	1.01249	1.03118	1.04289	1.13437	1.09044	0.978457	1.57502	1.6248	0.540656	0.909023
0.878103	0.969208	0.751141	0.871934	0.964219	0.882582	0.910171	1.05337	0.946779	0.910277	0.790176	0.842287	0.815177	0.74475	0.791593	0.883618	0.775013	0.772049	0.848241	0.728539	0.709313	0.821156	0.920815	0.89494	0.843995	0.936417	1.07548	0.872098	0.828715	0.789442	0.918161	0.898205	1.16957	1.1842	1.37497	1.14123	1.15542	1.0764	1.15561	1.00577	0.976787	0.931418	1.0545	1.25018	1.21796	1.19616	1.11906	1.25044	0.324166	0.883814
0.763736	0.875057	0.522247	0.98877	1.04412	0.822417	1.05164	0.961631	1.03731	0.887645	0.77891	0.80193	0.67068	0.705814	0.815883	0.825902	0.951417	0.782538	0.904204	0.878453	0.866859	0.928829	0.854398	0.907503	0.959606	0.784875	0.910363	0.942605	0.97291	0.947417	0.965328	0.852353	1.15622	1.06348	1.1272	1.02619	1.14561	1.07275	0.946331	1.16675	1.19098	0.940676	1.18497	1.32579	1.4811	1.11927	1.04822	1.12072	0.534678	0.80508
1.11591	0.909354	0.822282	0.899182	1.12351	0.944559	0.814745	0.85562	0.888696	0.86349	0.793169	0.80307	0.818426	0.733716	0.926138	1.00194	1.07188	0.831527	0.883048	0.863535	0.975834	0.842051	1.12875	0.996869	1.04417	0.776763	1.00113	0.923221	0.855673	0.917183	1.04855	0.808801	1.30764	1.24847	1.20076	1.12204	1.01258	1.15041	1.16273	0.851679	0.934697	0.864767	1.08036	1.27494	1.04025	1.49129	1.01607	1.44107	0.804998	0.797374
0.884794	0.737697	0.973292	0.891414	0.866312	0.767245	0.872216	0.809162	0.728508	0.771781	0.785256	0.98311	1.01417	0.861806	0.766957	0.819311	0.802974	0.812382	0.893259	0.820163	0.991752	0.904774	1.02457	0.810748	0.942846	0.896458	1.0289	1.0008	1.02256	1.04699	0.870029	1.21315	1.01671	1.20984	1.28432	1.28838	1.11109	1.23912	1.09159	1.23509	1.13857	0.846701	1.02476	1.20469	1.2326	1.05934	1.30225	1.36514	0.734538	0.846067
1.0105	0.770997	1.03813	0.745184	0.78487	0.889806	0.785819	0.854985	0.862006	0.785044	0.778906	0.793736	0.712428	0.936023	0.844424	0.912938	0.909778	0.973226	0.968453	1.12336	0.937994	0.879183	0.916887	0.889309	0.900231	0.922532	0.96613	0.889757	1.05726	0.964838	0.933304	0.901098	1.22747	1.47125	1.29179	1.17541	1.09308	1.18659	1.23993	1.2258	0.859235	1.05994	0.971621	1.12456	1.08514	1.09626	1.04702	0.963022	0.684585	0.972666
0.90696	0.858661	0.869906	0.806543	0.805664	0.798572	0.869359	0.832877	0.903544	0.773357	0.857496	0.694087	0.705504	0.670573	0.726703	1.13106	0.946077	0.798065	0.934732	1.10309	1.0555	1.01039	1.15152	1.04366	1.09896	0.974383	0.986879	1.03982	1.00274	1.18097	1.1028	0.993528	1.33237	1.09399	1.1948	1.34222	1.31973	1.07896	1.11792	0.992214	0.964958	0.831046	0.984782	0.994777	1.10816	1.17913	0.849267	1.04606	0.914925	0.964231
0.836671	0.883498	0.97555	0.885442	0.891172	0.884161	0.851155	0.804188	0.732772	0.701548	0.675381	0.64052	0.732038	0.786495	0.759522	1.05413	1.00543	0.884791	0.92727	0.905058	0.970601	0.845375	0.904051	0.657098	0.956292	0.958069	1.1268	0.968139	1.14459	1.1527	1.20738	1.3552	1.09528	1.13834	1.08502	1.28132	1.23802	1.41821	1.29223	1.13785	1.20146	1.04041	0.932434	0.883578	1.27633	1.13902	1.05088	0.97434	0.749825	0.751177
1.03412	0.876618	0.907529	0.853646	0.8985	0.828038	0.849442	0.930899	0.80296	0.847338	0.948615	0.690779	0.687743	0.800165	0.758924	0.916781	0.731671	0.766994	1.05836	0.855855	0.789121	0.999862	0.88302	0.958321	1.03282	1.05912	0.981008	0.933028	1.14021	1.03397	1.03249	0.847003	1.10043	1.09428	0.996906	1.27288	1.08212	0.961131	0.831618	1.10671	1.20058	1.05156	0.849906	1.12473	1.08162	1.10909	1.28874	1.02931	0.745683	0.861907
0.901384	0.835229	0.835537	0.9781	0.884915	0.826882	0.713748	0.781631	0.886938	0.792857	0.780276	0.84417	0.789277	0.765651	0.821155	0.807106	1.02476	0.983178	0.839	0.892715	0.910526	0.952588	0.818309	1.06147	1.20317	0.965957	1.17591	1.31901	1.17027	0.962204	1.27668	0.727132	1.2368	1.12035	1.02395	1.31853	0.986529	1.00538	1.05431	1.04797	1.13837	0.98171	1.088	1.34706	1.07188	1.15495	1.10299	0.855371	0.79454	0.79413
0.99852	0.725573	0.827756	0.987885	0.824489	0.754751	0.835606	0.79756	0.849654	0.826367	0.825798	1.03264	0.768715	0.940771	0.861029	1.22373	0.909152	1.00943	1.01805	0.86055	0.890589	0.950694	0.962506	1.05001	1.19277	1.20812	1.27691	1.08901	1.2041	1.25619	0.826746	0.601124	0.950988	1.04925	1.06562	1.39286	0.917966	0.847521	1.24637	1.06794	1.17105	1.17504	1.15476	1.13474	1.21429	1.11928	1.12542	1.54207	1.00324	0.817534
0.82272	0.853716	0.696308	0.854948	0.75241	0.832928	0.827934	0.816817	0.746486	0.671675	0.801418	0.75024	0.726628	0.818184	0.764659	0.965281	0.870451	1.21294	0.945476	0.987108	0.927937	0.922147	1.03685	0.932414	1.12178	1.1792	1.18228	1.17178	1.24475	1.00738	1.06316	0.628108	1.14333	1.07119	1.16928	1.09983	1.00726	0.947974	0.979798	0.949415	0.949934	1.3228	1.31197	0.90903	1.44663	1.56797	0.84289	1.546	0.699976	1.02531
1.0024	0.810961	0.660928	0.694824	0.860554	0.767571	0.730084	0.717445	0.729577	0.806247	0.750499	1.01627	0.837346	0.787875	0.788333	1.17013	1.03267	1.00628	1.21811	1.14825	0.976342	0.813354	0.90569	1.04768	1.2494	1.14142	1.09991	1.07093	1.09326	1.2672	1.01843	0.307975	1.15349	1.55586	0.967573	1.33473	1.20204	0.978545	1.03175	1.15499	1.0768	1.21843	0.695835	0.930279	1.12762	1.0533	1.61282	1.98369	0.522075	0.867267
1.46313	0.964814	0.882247	0.90906	1.21363	1.30164	1.42909	1.35554	1.0561	1.14713	1.35043	1.31867	1.30975	1.17927	1.47766	1.31381	0.877811	0.980089	0.701835	0.770101	0.572093	0.883991	0.775116	0.818182	1.03061	1.04253	0.789456	0.899306	1.0323	0.825351	0.860432	0.810744	0.777957	1.12788	1.29533	0.967041	0.901756	1.26865	0.833658	0.761752	1.11262	0.839234	0.732218	0.565873	1.29852	1.2368	1.20582	1.63282	1.65025	1.05553
1.37615	1.2453	1.36477	1.43169	1.13081	1.24157	1.03486	1.2019	1.36557	1.17473	1.38042	1.19717	1.36534	1.4716	1.36986	1.39916	0.993648	0.760293	0.760664	0.83838	0.957456	1.00416	0.800986	0.956539	0.821295	0.862834	0.773354	0.810903	0.780077	0.727578	0.885046	1.01025	0.826424	0.9664	1.16636	0.989747	1.36041	1.13806	0.820024	1.22316	0.998415	1.20027	0.81941	0.847726	1.00626	1.03461	1.27372	1.22746	1.21544	1.06681
1.21582	1.23911	1.21	1.00706	0.940461	1.03211	1.12488	1.09695	1.26712	1.33636	1.35774	1.24198	1.27493	1.43864	1.46037	1.30413	0.686633	0.576967	0.567794	0.828928	0.889085	0.78735	0.855908	0.770562	0.802396	0.882326	0.718959	0.655491	1.00965	0.627828	0.856442	0.796096	1.00977	0.881743	1.01283	0.99254	0.950663	0.970578	1.01322	1.10655	1.29042	1.40262	1.38049	1.15652	0.954326	1.27825	1.01037	1.24327	0.885526	0.812863
1.03354	1.49382	1.22367	1.08551	1.02169	1.21479	1.02464	1.29913	1.34449	1.40451	1.23413	1.57186	1.61887	1.41426	1.25514	1.23047	0.603687	0.709852	0.63541	0.839374	0.891938	0.919956	0.864166	0.840854	1.03735	0.774707	1.00765	0.671142	0.714493	0.667188	0.757613	0.684158	0.736175	0.987594	0.892488	1.15225	0.813297	1.31789	1.01476	1.24949	1.24625	1.30745	1.1484	1.0999	0.987229	1.01131	0.891091	1.20477	0.870321	1.0409
1.37983	0.957812	0.706928	0.924027	1.20709	1.32659	1.30091	1.11426	1.26633	1.19023	1.22143	1.1824	1.27286	1.31978	1.16072	1.24564	0.751647	0.819592	0.813263	0.802813	0.865715	0.708424	0.871521	0.907183	0.897247	0.743704	0.754007	0.730969	0.672003	0.702506	0.794221	0.677444	0.72908	1.16339	1.17103	1.19837	1.01719	1.1047	1.09186	1.15998	1.18217	1.17209	1.07655	1.53461	0.993142	1.00426	1.1204	0.936093	0.722611	0.898073
1.26203	1.04625	1.08822	1.15724	1.14898	1.21384	1.24328	1.12473	1.34071	1.1101	1.02887	1.08775	0.989226	1.19215	1.24941	1.2815	0.672098	0.701589	0.830438	0.658248	0.840325	0.966504	0.804909	0.765745	0.726971	0.812765	0.928134	0.712562	0.872058	0.808647	0.839296	0.686168	0.890303	1.03047	1.00867	1.10369	1.03775	1.01634	1.27716	1.19768	1.03372	1.04207	1.09323	1.29014	1.27228	1.06166	1.21023	1.14406	1.00926	0.790533
1.52083	1.25937	1.19935	1.28867	1.35277	1.08981	1.33586	1.1333	1.36562	1.3225	1.10492	0.830899	1.01548	0.934146	1.03818	1.27209	0.732564	0.89295	0.704723	0.750279	0.89926	0.74973	0.846813	0.839952	0.851771	0.822907	0.745068	0.749682	0.81373	0.912943	0.893432	0.720327	1.0146	0.961633	1.34035	0.964237	1.23915	1.40863	1.18184	1.23966	1.0853	1.23148	0.882451	1.01926	1.16484	0.873998	1.24197	1.05512	1.04346	0.909655
1.48351	1.52772	1.5203	1.42565	1.3345	1.27895	1.22972	1.26517	1.22922	1.10945	1.00218	1.19202	1.15683	0.94248	0.979385	1.67196	0.710033	0.857897	0.963458	0.913823	0.8983	0.815299	0.804853	0.957639	0.766552	0.88549	0.846273	0.792741	0.726298	0.665566	0.65639	0.804933	1.13696	0.968273	1.36817	1.12085	1.13379	1.04329	1.27414	1.05078	1.08832	1.18969	1.18976	1.01525	0.911377	0.909254	0.995466	1.10981	0.90781	0.973795
1.38619	1.53089	1.40579	1.22057	1.2249	1.19334	1.41345	1.3695	1.25356	1.16704	1.32578	1.29148	1.25401	1.17095	1.19924	1.12547	0.891666	0.814566	0.833523	0.768534	0.771083	0.944418	0.806844	0.742712	0.6679	0.812964	0.863595	0.781845	0.730072	0.786374	0.873273	0.671398	1.25213	1.14536	1.43269	1.02482	1.26142	1.06463	1.10428	1.0347	1.0238	1.00794	1.06092	1.01266	1.06244	1.43106	1.03505	0.908452	1.13643	0.988805
1.48016	1.49276	1.3756	1.25361	1.40576	1.41157	1.20955	1.278	1.38126	1.20436	1.05752	1.15476	1.26984	1.34626	1.32248	1.10554	0.794504	1.04317	0.715872	0.832591	0.809588	1.10378	0.688417	0.835769	0.932468	0.818744	0.767173	0.877403	0.873324	0.838018	0.912744	0.6403	1.00367	1.10143	1.03316	1.23658	1.1272	1.12828	1.15948	0.954075	1.01274	1.00408	1.0567	1.17358	1.07355	1.2998	1.20035	1.45826	1.05255	0.931845
1.57111	1.53539	1.40997	1.39039	1.42377	1.39053	1.34726	1.25933	1.37887	1.59417	1.1641	1.08943	1.18172	1.2518	1.36758	1.13448	0.889553	0.74899	0.826678	0.853876	0.814712	0.947104	0.985839	0.747171	0.836016	0.849888	0.896313	0.814916	0.769878	0.714111	1.09002	0.816906	0.788308	0.970618	1.11303	1.14789	1.15668	1.00909	1.04545	1.22683	1.20892	1.03082	1.26483	1.2907	1.22672	1.19012	1.0155	1.18658	1.0216	0.934013
1.60087	1.58935	1.43403	1.226	1.55595	1.39982	1.31195	1.54194	1.2716	1.4045	1.22115	1.39952	1.32101	1.44536	1.15715	1.19268	0.976419	0.782752	0.829065	0.885404	0.958676	0.845533	0.82398	0.840152	0.693739	0.701721	0.861337	0.981042	0.763492	0.783353	0.810616	0.978823	1.81352	0.981477	0.983831	0.968289	1.14417	1.00294	1.16964	1.38196	1.44435	1.02771	1.0808	1.25518	1.03575	1.05548	0.986462	0.940986	0.912465	0.98089
1.78633	1.9975	1.82482	1.55877	1.72047	1.67984	1.50798	1.59713	1.33739	1.32411	1.35051	1.62133	1.41448	1.37058	1.23687	1.36291	1.04216	0.998717	0.883852	1.14526	0.845665	0.833755	0.933839	0.786376	0.807972	0.87536	0.771244	0.703132	0.731199	0.792873	0.771575	0.980023	1.48566	1.38769	1.21478	1.15821	1.13786	1.17763	1.14178	1.36317	1.3234	1.16022	1.19883	0.987472	1.25634	1.18878	1.50843	1.46615	1.03139	1.01325
1.97896	2.05069	1.76827	1.58875	1.50753	1.48064	1.45756	1.58241	1.68688	1.75422	1.40289	1.53617	1.6531	1.4276	1.43742	1.40742	0.909124	0.875323	0.806654	0.619937	0.828641	0.874311	0.952676	1.0355	0.855038	0.791006	0.959497	1.04436	0.884282	0.904958	0.877186	0.923904	1.3273	1.31023	1.20186	1.36961	1.1767	1.32471	1.65851	1.22175	1.34381	1.37346	1.57085	1.29254	1.21343	1.32682	1.15831	1.43435	1.02855	1.05281
1.88225	2.07035	1.89971	2.05739	2.03414	1.78917	1.72754	1.62307	1.53429	1.53696	1.61	1.6963	1.37989	1.49691	1.45316	1.92141	0.517781	0.94602	0.699875	0.751874	0.716312	0.816636	1.04378	1.03431	0.731592	0.844587	1.11847	0.917158	0.802867	0.960791	1.04795	0.610491	1.2988	1.40635	1.2654	1.27453	1.83226	1.18194	1.53085	1.64129	1.40681	1.29855	1.27431	1.41234	1.29569	1.30617	1.45612	1.58704	1.12203	1.22245
1.77767	1.85872	1.61898	2.04962	2.11526	1.96549	1.79242	1.84892	1.85938	1.71117	1.74378	1.55147	1.71409	1.70031	1.79733	1.9256	0.594438	0.849286	0.642595	0.662444	0.863615	0.902787	0.894057	0.956878	0.956919	0.829082	0.795456	0.829651	0.744556	0.856408	0.82099	0.996411	1.28539	1.45028	1.35988	1.51019	1.62384	1.21934	1.32909	1.57847	1.45838	1.09093	1.83997	1.30283	1.22313	1.43247	1.38765	1.54816	0.847136	1.16565
0.811782	1.03417	0.922977	1.10622	1.09096	0.973736	1.14298	1.26719	1.15261	1.14375	1.09587	1.00563	1.10848	0.879329	0.882461	0.832934	1.10677	0.998962	0.732476	0.979187	1.01633	1.18309	1.2798	1.09223	1.14617	1.11481	0.662519	0.897086	1.06475	1.22433	1.05551	1.10306	0.726795	1.12305	0.920741	0.93291	0.774508	1.13193	1.41459	1.26369	1.25872	1.5401	1.34759	0.947373	0.87687	0.442644	0.53797	0.927769	0.954812	1.16103
0.79454	1.3773	1.16431	0.998657	1.06388	1.25566	1.28414	1.18094	1.29292	0.906263	1.05548	0.885349	1.36552	1.16165	1.03315	0.877374	0.827204	0.89375	0.987421	1.07764	1.04601	0.975392	1.0361	1.19818	1.02547	1.01529	0.961834	0.793115	0.850957	1.12172	1.19703	1.16687	0.9181	0.967411	0.770924	0.912093	1.12257	1.20293	1.26044	1.179	1.15486	1.17327	1.20689	1.48362	1.3247	0.778841	0.876232	0.839021	0.616696	0.98751
0.825399	1.10566	1.03833	1.29172	1.05673	1.13346	1.24857	0.928645	1.06477	0.993451	0.933399	1.15983	0.972198	1.04452	0.832817	0.908935	0.721962	0.907568	1.11605	1.0987	1.16473	1.22671	0.995611	1.13903	1.27364	0.814091	1.14178	1.08301	1.03293	1.17484	1.31886	0.959811	1.04396	0.904203	0.759263	1.09685	1.26416	1.34518	1.22035	1.46294	1.04643	1.16754	1.14373	1.20316	1.25692	1.14123	1.16511	1.22941	0.826598	0.983732
1.39001	1.10641	0.859038	0.939512	0.871054	1.04834	1.0617	1.13881	1.1947	1.08912	0.849217	0.943153	0.923317	1.01173	0.981084	0.994027	1.02011	1.28576	1.24196	1.15793	1.21711	1.05131	0.837304	1.06498	1.00774	1.06436	0.910888	1.06213	1.08034	1.01701	1.11155	0.922106	0.772334	0.771209	0.84085	0.898163	1.08758	1.02124	1.26783	1.02202	1.17361	1.03003	1.00229	0.962117	0.94216	1.21008	1.2839	1.11338	1.03116	0.838384
1.29624	0.956967	0.933927	1.03803	0.881542	1.19084	1.15253	1.12721	1.06208	1.0863	0.983425	0.80771	1.10107	0.990078	1.10511	1.22687	1.02209	1.12874	1.0552	1.06707	1.20273	1.11934	1.03584	1.16216	1.07149	0.834023	0.985883	0.889454	1.18531	0.865645	1.05443	1.06558	0.679335	0.817489	0.806936	0.956596	1.02321	1.10478	1.30975	1.07222	1.01299	1.0976	0.987827	0.920479	1.04406	1.32011	1.22233	1.17461	1.26853	0.944034
1.30144	1.428	1.01152	1.03429	1.14499	1.23262	1.07253	1.05643	1.09558	1.15523	1.06983	0.930241	1.00504	1.17085	1.28216	1.13042	1.21079	1.07829	0.984551	1.10568	1.29744	1.29855	1.12115	1.05201	0.90195	0.996661	1.00736	1.06995	1.03819	0.95166	0.797285	1.15517	0.674918	0.970903	0.932908	1.1673	1.05972	1.01024	1.20216	1.02199	1.17423	0.986034	1.00714	1.19592	0.980023	1.22047	1.00692	0.895978	1.13849	1.35815
1.21418	1.06682	1.06995	1.10238	0.967657	1.45438	1.23377	1.13462	1.1563	1.07129	1.32005	1.1814	1.08661	1.06058	1.09407	1.12367	1.0776	1.26041	1.22462	1.38049	0.969786	0.980589	1.27511	1.21879	1.07289	0.986156	0.97343	0.960599	1.07023	0.893767	0.836375	1.23115	0.921157	0.848431	1.00009	1.23516	1.24625	1.04952	0.9132	0.984985	1.07505	1.13353	0.946334	1.06506	1.0899	0.930934	0.874276	1.12205	1.32323	1.19792
1.27733	1.47477	1.04368	0.988753	1.28859	1.03749	1.14625	1.00799	1.19327	1.12165	0.938422	1.05004	1.23205	1.24093	1.06201	0.919167	1.14415	1.0143	1.18502	1.19527	1.12612	1.04176	1.24244	1.12828	1.04886	1.12529	1.019	1.05376	1.02584	0.985418	1.0499	1.06157	0.981422	0.940992	0.992657	0.966397	0.969227	1.0824	1.03108	0.911874	0.931143	1.0501	1.13823	1.12523	1.1549	1.01045	0.89071	0.855476	1.43647	1.17474
1.17928	1.30485	1.22294	1.22747	1.24529	1.37731	1.21825	1.1264	1.22661	1.13736	1.204	1.18181	1.20912	1.03801	1.30938	1.30518	1.29545	1.24021	1.15418	1.06853	1.07544	1.01142	1.1251	1.03465	0.973597	1.00925	1.45367	1.05437	0.85412	0.93765	0.959639	1.19083	0.856805	1.11838	1.06922	0.953253	0.956345	0.935252	0.855349	0.988864	0.990054	0.995103	1.0549	1.10289	1.04312	0.972065	0.858907	0.981472	1.2222	1.27125
1.17861	1.29592	1.15344	1.02801	1.32907	1.23895	1.65247	1.51675	1.23832	1.2272	1.19098	1.28365	1.19444	1.19654	1.25332	1.34314	1.21233	1.28049	1.18456	1.27368	1.17042	1.10208	1.19493	0.942694	0.938182	0.912596	1.04954	1.00687	1.21381	1.27178	1.15277	0.927645	0.8351	1.06266	0.868296	1.10378	0.878834	0.977417	0.826791	0.88226	1.20269	0.965302	0.988953	1.08289	0.984076	1.07468	0.937283	1.03252	1.39585	1.18745
1.2293	1.30338	1.27261	1.34568	1.11742	1.14984	1.28425	1.4461	1.14674	0.997039	1.17032	1.13331	1.26089	1.21644	1.30743	1.42631	1.11167	0.95775	1.09761	1.08547	1.14503	1.31587	1.01087	0.985567	0.959934	1.01967	1.13169	0.994253	1.0683	1.13325	1.34979	1.05672	0.960017	1.15176	1.21765	1.08462	0.992084	0.829464	0.880626	0.930883	1.0095	1.13699	0.991801	1.20705	1.07004	1.02802	1.00316	1.1419	1.21128	0.910633
1.21838	1.2332	1.06283	1.2376	1.15186	1.16045	1.32254	1.3008	1.10965	1.21285	1.08891	1.29159	1.51743	1.50549	1.34718	1.08108	1.16227	1.06577	0.97838	1.3152	1.12037	1.15934	1.10014	1.15839	0.987619	1.01125	0.994566	1.35952	1.2856	1.06999	1.02322	1.12333	0.932411	0.861044	1.26601	1.16627	0.974547	0.937049	0.918483	0.955458	1.36884	1.21841	1.13684	1.07642	1.03152	1.22338	1.11812	0.979449	1.03472	0.912947
1.13659	1.19466	1.25096	1.2757	1.18492	1.27396	1.13289	1.37387	1.20497	1.03379	1.13445	1.32227	1.72119	1.56264	1.48752	1.14411	1.2197	1.04589	1.11643	1.26102	1.18209	1.17093	1.14234	1.06603	1.08439	1.12208	0.890768	1.13171	0.990778	1.26963	1.11614	1.30324	1.21326	1.17164	1.19099	1.31818	1.00179	0.971417	0.944978	1.00481	1.23797	1.09274	1.06407	1.04645	1.36321	1.11947	1.07361	0.952971	1.25727	1.15152
1.35791	1.20855	1.36231	1.31908	1.12429	1.14489	1.0369	1.2453	1.15764	1.0909	0.960655	1.32893	1.32963	1.3328	1.30993	0.767573	1.38742	1.19338	1.20744	1.01859	1.16286	0.967674	1.12302	1.05161	1.11165	0.965968	0.948475	1.0758	1.21981	1.02471	1.10129	1.67365	1.31635	1.21944	1.08645	1.09799	0.90023	0.994185	0.912872	0.878003	1.10064	1.07532	1.17831	1.12596	1.17719	1.12332	0.800462	0.999913	1.11671	1.13325
1.62977	1.69089	1.72174	1.48406	1.17573	1.226	1.02984	1.12152	1.20738	1.0533	1.0928	1.32165	1.51318	1.63929	1.45201	0.951057	1.25985	1.26207	1.16566	1.42604	1.24594	1.34764	1.15184	1.10923	1.04105	1.13618	1.14856	1.07447	1.247	1.43027	1.34156	0.882632	0.972992	1.14222	1.19208	1.04401	1.04934	1.11875	0.990072	1.37115	1.1452	1.16387	1.06607	1.34464	1.06828	1.05526	0.8681	0.898019	1.17715	1.25343
1.1403	1.2554	1.13878	1.33667	1.05371	1.0698	1.15047	1.15778	1.20588	1.21662	0.951657	1.02934	1.27273	1.46745	1.02648	1.1754	1.11221	1.09488	1.20434	1.16528	1.01271	1.17684	1.25761	0.93596	1.22476	1.17582	1.19347	1.05845	1.30851	1.12533	1.44785	1.44757	1.0527	1.29335	1.39787	1.29108	1.12271	1.00568	0.993128	1.27252	1.1521	1.42987	1.15057	1.22316	1.27354	0.929749	1.12088	0.714923	0.916022	1.06189
1.17171	1.0873	0.986973	1.09071	0.980984	0.982987	0.874498	0.717249	1.02715	0.918359	0.783229	1.05568	1.03747	0.912929	0.81774	1.23143	0.506753	1.07074	0.794693	0.920442	1.00743	0.806534	0.862304	0.850194	0.89607	0.829788	0.917942	0.854293	0.982616	0.904873	1.10103	0.902324	1.49012	0.834763	1.31009	1.05586	1.14307	1.2464	1.24401	1.0471	1.20005	1.10007	1.21155	1.2019	1.16489	1.03725	0.797171	1.15774	0.919007	1.51863
1.08142	1.01776	1.08759	0.976792	0.905711	1.05842	1.01168	0.917664	0.949794	0.655349	0.793811	1.12274	0.902859	1.28434	1.08525	1.2949	1.17571	0.971729	0.979308	0.874205	0.894626	0.877368	0.86559	0.810875	0.88437	0.880184	0.887685	0.961205	0.997442	0.975797	0.946323	0.940672	0.814955	1.33025	1.08049	1.01333	1.1575	1.0675	1.12019	1.01728	1.14499	1.07613	1.2081	1.21271	0.990659	1.01068	0.830499	1.11673	1.0199	1.16597
0.893486	0.900401	0.958558	0.856704	1.00014	0.86069	0.850871	0.83921	0.929143	0.773602	0.869972	1.01011	0.923112	1.00027	1.18839	1.36786	1.37173	0.911486	0.85163	0.782544	0.73148	0.990682	0.857045	0.743512	0.881319	0.89262	0.910117	0.978464	0.972119	1.01995	1.04993	0.863105	1.03656	0.925105	0.92733	1.01939	1.23842	1.36373	1.2494	1.27994	1.13927	0.936265	1.10078	1.34038	1.01564	0.932217	1.03502	1.23106	1.08786	1.43348
1.22555	1.14006	1.06303	0.863693	0.909032	0.873679	0.886561	0.918287	1.03746	1.0107	0.992259	0.955315	0.922118	0.976899	1.26916	1.25043	1.12204	0.983455	0.974717	0.812783	0.928566	1.06109	1.05908	1.06777	0.888917	0.894816	0.949816	0.845937	1.19093	0.963988	0.859679	0.876448	0.709602	0.913231	0.975801	1.14796	1.10734	1.18913	1.12734	0.865531	0.964318	1.22185	1.14294	1.1976	0.920327	1.00134	1.25501	1.00118	0.894418	0.911047
1.1056	0.985079	0.906173	0.960753	0.864191	0.792929	0.727391	0.948363	1.08607	1.01107	0.850289	0.936599	0.855	1.02316	1.10821	1.17769	1.09101	0.916279	0.875028	0.908091	1.00772	1.03697	1.08392	0.881454	1.04296	0.801802	0.902494	1.00009	0.86988	0.871026	0.959443	0.857497	0.889523	0.875942	1.16762	1.03612	1.00923	1.03742	1.1179	1.04685	1.07027	1.08829	1.05448	1.20853	1.07177	1.09563	1.32687	1.13119	0.907479	1.17042
1.19086	0.877118	0.95793	0.812368	1.04473	0.818925	0.737252	0.92342	0.898237	0.948375	0.907211	0.938977	0.825302	1.00786	0.910167	1.2469	1.11212	0.84979	0.984993	0.950016	1.01986	1.16429	1.01695	0.958928	0.852616	0.796873	0.845217	0.979139	0.870357	0.885532	0.925251	0.922456	0.766794	0.832634	1.03917	1.22449	1.09816	1.10059	1.08979	1.33199	1.03268	1.19898	1.16779	0.940442	1.07204	1.19021	1.4815	1.35975	1.23293	0.979291
0.931159	0.820309	0.860377	0.86869	0.835007	0.835851	0.7821	0.784868	0.903689	0.963838	0.921515	0.815947	0.930764	0.720118	1.05303	1.25345	1.18282	0.935526	0.901074	1.02708	0.903983	0.924634	0.959668	0.793867	0.870915	0.828069	0.895148	0.816996	0.865312	0.910059	0.788899	0.863528	1.33632	1.05191	1.02406	1.08377	1.01832	1.28651	1.13979	1.15178	0.969192	1.23553	1.10493	1.1034	1.58811	1.58617	1.50007	1.16332	1.23852	1.67069
1.08747	0.960386	1.02539	0.817791	0.758942	0.817738	1.02151	1.15961	0.946239	0.968258	1.05694	1.01144	0.937077	0.892091	0.960029	1.12498	1.0939	1.02492	0.906499	0.997408	1.13253	1.13552	1.14277	0.90252	1.01426	0.794129	0.87953	0.823747	0.956457	0.931918	0.818066	0.858446	0.904085	0.950624	1.07723	1.25812	1.22586	1.29611	1.05957	1.0722	1.20531	1.02052	1.13592	1.20848	1.4429	1.19577	1.43401	1.22038	1.30827	1.18511
0.87835	0.950113	0.761914	0.896871	0.925368	0.884873	1.09028	1.07199	1.1531	0.955975	0.922631	0.779368	0.869392	0.837702	0.907868	1.00926	0.938841	0.958822	0.976182	0.77964	1.00956	1.01634	0.940932	0.952478	0.98895	0.964172	0.899501	0.882228	0.790153	0.804168	0.789031	0.809097	0.829025	0.895308	1.05845	1.29406	1.25847	0.982384	1.04131	0.933808	1.04347	1.18221	1.03141	0.987965	1.37741	1.23583	1.36299	1.29931	1.28036	1.47464
0.982213	0.909547	0.907282	0.790687	0.824644	1.19088	1.01567	1.10239	1.1372	0.96472	0.88159	0.849729	0.780798	0.990358	0.981447	0.96676	0.927497	0.918481	1.00874	1.0171	0.994205	1.07719	1.0227	0.961448	1.05312	0.956466	0.856118	0.749928	0.812494	0.776509	0.785427	0.934951	0.837249	1.04361	1.04392	1.14845	0.912896	0.979463	1.00005	1.12726	1.09482	0.844025	1.06265	1.02641	1.19147	1.38408	1.36181	1.45514	1.25028	1.87736
0.880894	0.796686	0.814131	0.834652	0.852216	0.981433	0.952799	1.12644	1.00291	0.573105	0.853998	0.913175	0.803803	0.909443	0.85256	0.787596	0.923073	0.958476	1.07262	1.11314	1.12067	0.993942	0.959304	0.910709	0.806922	0.937097	0.838797	0.862263	0.893915	0.812583	0.756876	0.848588	1.41448	1.0041	1.00859	1.21106	1.08859	0.76389	0.937309	1.11152	0.991125	1.09017	1.038	1.27944	1.27855	1.46763	1.14488	1.63482	1.72768	1.52162
0.921573	0.809672	0.718859	0.845189	0.84628	0.97577	1.09623	1.11623	0.934188	1.06238	0.914958	0.977789	0.912367	0.838128	0.882732	1.21124	0.897219	0.932859	0.960078	1.01871	0.972381	1.08376	1.01906	0.859716	0.857485	0.900571	0.86923	0.826942	0.814209	0.760986	0.807288	0.79928	0.916761	1.05457	1.02259	1.06473	0.856031	0.834672	0.837908	1.13389	0.901467	1.11028	1.10353	1.28402	1.44644	1.3889	1.34701	1.49238	1.26316	1.09095
0.773169	0.809761	0.922465	0.901762	0.892131	0.945003	1.05709	0.99895	1.15645	1.10153	0.961091	0.766036	0.843301	0.983921	0.93133	0.832083	1.00619	0.95349	0.948142	1.17024	1.08978	0.962479	0.951732	1.00833	0.818085	0.859015	0.948102	0.881961	0.849921	0.94328	0.828408	0.861035	1.1742	1.05631	1.09502	0.818898	0.84046	0.840612	1.2266	1.1302	0.931524	1.06111	0.902365	1.1458	1.14279	1.38856	1.17751	0.858533	1.10423	1.15268
0.914351	0.983074	0.947027	1.02794	1.01526	0.899242	1.1162	1.22441	1.21039	1.09681	0.855006	0.899244	0.877301	0.914401	0.960201	0.870616	0.963836	0.885233	0.970575	0.921794	0.979112	0.984898	0.954958	0.957675	0.88598	0.863094	0.953433	0.836555	0.859889	0.839359	0.945647	1.01491	0.950057	1.13656	1.14208	0.966669	0.986203	1.0628	0.945944	0.883662	0.77089	0.781394	1.1996	1.34371	1.31903	1.25261	1.56579	0.809336	1.0866	1.08565
0.964379	0.978504	0.94332	1.11247	1.07226	1.02172	1.34731	1.06614	1.09514	0.944429	1.05033	0.776802	0.939763	0.967797	0.844441	0.85477	0.909026	0.905519	1.0065	0.938781	1.04173	1.05302	0.972073	0.932334	1.00608	0.8849	0.813335	0.79469	0.846963	0.964174	0.926688	0.887027	0.930308	1.10058	1.31757	1.22133	1.11037	1.10215	0.770924	0.923549	0.846459	0.963124	1.00686	1.46671	1.38921	1.3613	1.12776	0.743782	1.4269	1.06494
1.10211	0.932107	0.899636	0.955404	1.1106	0.949299	1.04291	1.13966	1.04779	0.933971	0.869835	1.05211	1.06007	0.939652	0.638852	0.542263	0.874519	0.779215	1.10068	1.14002	1.05439	0.93642	1.0513	0.879238	0.789596	0.865408	0.77937	0.850803	0.941874	1.00126	1.14271	0.969997	1.36514	1.08578	1.25896	1.22857	1.18379	0.624744	0.659429	1.05262	1.18252	1.06858	1.13428	1.08774	1.26067	1.24409	0.986079	0.558531	1.21715	1.33577
1.38694	1.06874	1.09567	1.0774	1.26	1.21267	1.27221	1.10106	1.14255	0.98038	1.145	1.17845	1.30502	0.963065	1.01905	0.907085	1.46236	1.42759	1.62119	1.37312	1.32675	1.20485	1.20126	1.45632	0.984298	1.30976	1.1219	1.14028	1.02274	1.1712	1.26067	1.15563	1.30016	1.12932	1.19671	1.57119	1.15896	0.83217	0.798312	1.11065	1.1163	1.12441	1.03063	1.01407	1.29804	1.05367	1.08353	1.10492	0.898193	1.10378
1.0561	1.35668	1.11907	1.23424	1.37074	1.10687	1.14709	0.904305	0.917764	1.11972	1.12404	0.996141	1.22474	1.08419	0.975109	0.908658	1.7932	1.61862	1.57187	1.45927	1.41678	1.30573	1.10717	1.31675	1.08168	1.14035	1.16907	0.976223	1.31404	1.33495	1.43485	1.34135	1.36121	1.53598	1.43474	1.26496	1.12688	0.701351	1.04602	1.44563	1.43592	1.16908	1.21486	1.46868	1.68786	1.52736	1.1911	0.936368	0.891602	1.27677
1.45718	1.1855	1.03536	1.13506	1.24836	0.810741	0.964203	0.965854	0.930675	1.02816	0.910368	0.905723	1.06989	0.944424	0.977585	1.02375	1.44291	1.1346	1.23411	1.47588	1.42295	1.36384	1.4464	1.30396	1.09298	1.20873	1.07086	1.28513	1.19625	1.00409	1.29107	1.09245	1.10435	1.52611	1.31032	1.50511	1.13387	0.99409	1.15152	1.23741	1.13924	1.28876	1.25311	1.22516	1.05267	1.02096	1.39557	0.89769	1.78549	1.12347
1.12633	0.990016	1.07595	1.04135	0.994843	0.963851	0.869945	1.04776	0.897244	0.986903	0.932426	1.00755	1.03121	1.1331	1.04096	1.48034	1.63241	1.17175	1.50869	1.4929	1.44069	1.36414	1.28545	1.48805	1.22644	1.1737	1.18327	1.1902	0.986328	1.01525	1.36814	1.02697	1.57059	1.2716	1.45286	1.35749	1.42022	1.73456	1.25197	1.47062	1.31584	1.59425	1.37638	0.948426	1.02061	1.05639	0.851647	1.05398	1.11552	1.23168
1.09907	1.02243	0.961334	0.939339	0.997995	1.03494	1.19829	0.88947	0.97202	0.866156	0.911821	1.02594	1.04148	1.17593	1.1899	1.00767	1.28725	1.133	1.19884	1.3367	1.34819	0.976712	1.03041	1.0656	1.16465	1.21102	1.1648	1.08802	1.00358	1.13259	1.24732	2.00726	1.30128	1.11958	1.49923	1.48349	1.72469	1.4964	1.3605	1.20522	1.16904	1.30055	0.981351	1.12381	1.12852	0.952934	1.02399	1.09161	1.23046	1.22164
1.20241	1.00002	0.971058	0.997505	1.13925	0.984548	0.984538	0.99922	0.966369	1.05086	0.963525	0.963525	0.973917	1.14885	1.23144	1.06476	1.16714	1.25824	1.43793	1.62197	1.33605	1.03964	1.17657	1.2582	1.14762	1.16689	0.907202	0.976778	1.16777	1.24969	1.39645	1.35229	1.23637	1.27473	1.4949	1.45765	1.35678	1.4054	1.18398	1.26228	1.18445	1.24942	1.0763	0.973146	1.24959	1.10545	0.854199	0.895531	1.04237	1.07394
1.17334	1.15358	0.958528	0.975067	1.18432	1.06735	0.968923	1.12714	0.897525	1.0883	1.35948	1.11923	1.05831	1.01318	1.19619	1.06568	1.45239	1.00444	1.33275	1.10309	1.09992	1.10016	0.946134	1.33682	0.849832	0.984248	1.12081	1.0704	0.985621	1.25185	1.27125	1.64333	1.19547	1.21512	1.5816	1.45352	1.36251	1.34262	1.1314	1.08289	1.33256	1.09237	1.11903	1.20544	1.0883	1.05851	1.07835	1.22651	1.02626	1.02161
1.21892	0.935994	0.873945	0.901997	1.12828	1.01924	0.97926	1.10146	1.05916	1.17527	1.01299	1.12974	1.12103	1.12461	1.15012	0.995849	1.49248	1.14018	0.976245	1.00198	0.916585	1.33548	1.01802	1.05656	1.06808	1.16712	1.1296	1.08261	1.03643	1.46215	1.20722	1.19037	1.17216	1.67493	1.45067	1.93974	1.52404	1.39382	1.26341	1.03807	1.2191	1.11037	0.978207	1.09972	1.10833	0.954771	1.09196	1.04534	1.04914	0.973224
1.09878	1.07833	0.936705	0.972276	1.13471	1.17292	1.06333	0.938972	1.02828	1.1069	0.957296	1.08765	1.36551	1.15524	1.11537	1.11874	1.57529	1.12096	1.22538	1.10563	1.15969	1.23815	1.19921	1.00031	0.888785	0.965261	0.967984	1.14062	1.18475	0.990318	1.08968	1.61598	1.22667	1.26606	1.07583	1.15001	1.22655	1.47876	1.31464	1.04465	1.57166	1.05592	1.03287	1.06579	1.0784	0.904561	0.87912	1.0345	1.17534	1.19643
1.17262	0.971379	0.996593	1.13927	1.13054	1.06117	0.993158	1.1224	0.953656	0.910298	1.02606	1.10427	1.19774	1.18977	1.15286	1.08744	1.07294	1.8101	1.24495	1.37905	1.46446	1.59925	1.53187	1.19167	1.06592	0.990056	1.15887	0.841338	0.786135	0.787685	1.03101	1.28538	1.26334	1.11638	0.698201	0.666234	1.30338	1.06758	0.905278	1.08561	0.983246	1.06639	1.07184	1.00747	1.33537	1.25367	0.884241	0.995018	1.40757	1.21904
0.997704	0.982919	1.10719	1.11308	1.00621	1.14862	0.974059	1.05147	1.06439	1.04195	1.10905	1.25938	1.26375	1.32345	1.18076	1.04699	1.22634	1.41698	1.26453	1.39137	1.31789	1.11986	0.974691	0.903937	1.00374	0.856219	0.849002	0.773541	0.904366	0.74145	1.09455	1.30718	1.34253	1.01825	1.25698	1.11149	1.09838	1.2613	1.06546	1.09555	0.918069	1.1091	0.851471	1.06918	0.957329	1.21946	1.02493	0.946343	1.09156	1.17126
0.949691	0.926557	0.945312	0.951441	0.951321	0.955278	1.14272	1.20986	0.997335	1.00864	1.20705	1.1225	1.41677	1.3722	1.0732	0.994507	1.20527	1.33333	1.32969	1.17403	1.01314	0.859407	0.783569	0.87002	0.888739	1.01254	0.948966	0.855532	1.1434	0.823189	1.13449	1.09289	0.699604	1.31622	1.43984	1.28165	0.984101	1.23206	0.992308	0.969925	1.04953	0.91014	1.05159	1.1885	1.0381	0.988515	0.75209	0.836012	0.893627	1.10891
0.962438	0.932595	0.983668	1.00499	1.10055	1.01523	0.885747	1.06686	0.918554	1.07608	1.27658	1.11173	1.37486	1.19317	1.23012	1.12229	1.16161	1.22379	1.30228	1.08731	1.01526	0.688375	0.805672	0.741967	0.814981	1.23221	0.97699	1.09003	1.18528	1.14146	1.31081	1.24142	1.19237	1.20094	1.26317	1.13822	1.28942	1.12825	1.06542	1.08361	0.912737	1.0331	0.938524	1.20407	0.919709	1.26255	1.10633	0.782955	1.00459	0.94156
0.899193	0.876439	1.06914	1.01721	1.16499	1.13614	1.14508	1.01474	0.984688	1.083	1.21905	1.07868	1.21005	1.49443	1.17963	1.15108	1.36866	1.27479	0.820796	1.0197	0.926129	0.915411	1.11675	1.08158	0.963756	1.02569	0.999425	1.29527	1.17861	1.20253	1.13407	1.08794	1.2514	0.943254	1.22249	1.15136	1.26957	1.11315	1.25364	0.977394	1.02105	1.05099	1.02715	1.12929	1.14776	1.13097	1.09811	0.870505	0.962938	1.08806
1.08182	0.970587	1.11736	1.03932	1.10568	1.22579	1.12433	1.23328	1.1783	1.03356	1.06577	1.24171	1.10839	1.30757	1.38386	1.44441	1.21011	0.833211	0.532607	0.552573	1.02799	1.0667	1.0074	0.952653	1.11969	0.89909	1.08773	1.18258	1.26525	1.04824	1.44078	1.08361	1.21572	1.13086	1.13578	1.30661	1.09556	1.22422	0.975185	1.36356	1.20629	1.25196	1.0732	0.995091	0.876112	1.02948	1.16331	1.47745	0.973275	1.29453
1.08581	1.03128	1.15312	1.04296	1.2136	1.1466	1.21631	1.16549	1.26558	1.24548	1.21638	1.36669	1.35468	1.35905	1.21053	0.633006	1.50508	1.3069	0.894008	0.598009	0.868269	1.11578	1.36621	1.14592	1.31557	1.20766	1.20524	1.30244	1.26791	1.16973	1.09529	1.64915	1.10419	1.30934	1.33224	1.16266	1.1888	1.63603	1.34851	1.2532	0.963066	1.36508	0.914293	0.867167	0.971895	0.971396	0.895818	0.451147	1.36645	1.14408
1.40032	1.01252	1.079	1.32572	1.40891	1.09319	1.36473	1.2783	1.01942	1.00798	1.40648	1.32049	1.43002	1.08106	1.1061	1.24615	1.48099	1.48635	0.94723	1.08228	0.911794	0.980077	1.27594	1.262	1.2409	1.18996	1.22565	1.32819	1.35352	1.2617	1.2199	1.53451	1.4965	1.31757	1.21353	1.06436	1.28518	1.02252	1.0211	0.936341	1.06916	1.25284	1.13292	0.960561	0.821881	0.976499	1.23746	1.01097	0.608183	0.767545
1.17993	1.14864	1.12966	1.27345	1.27545	1.23555	1.3546	1.03609	1.08384	1.16241	0.967247	1.49875	1.08358	1.23352	1.29598	1.0645	1.16418	0.723559	0.913923	1.2158	0.96212	0.971147	1.26442	1.06308	1.50799	1.10629	1.19692	1.19284	1.3982	1.16249	1.27886	0.880978	1.13601	0.902476	0.984809	1.29875	1.05565	1.16391	1.1267	1.00051	0.967922	1.09471	1.33254	1.21042	1.33841	1.15362	0.954815	1.23053	1.46545	0.940705
1.26239	1.488	1.19865	1.0815	1.34157	1.35395	1.06719	1.06399	1.20219	0.930627	1.02377	1.19835	1.10373	1.31958	1.00388	0.863259	1.44101	1.19656	0.921694	0.980175	0.973256	1.01708	1.22952	1.28748	1.25696	1.11498	1.08816	1.02756	1.18478	1.0548	1.10313	0.865338	0.871346	0.94375	0.996992	0.941965	0.975575	1.10361	1.04545	1.10485	1.12034	1.21573	1.11754	1.04981	1.11642	0.992764	1.16361	0.871132	0.997273	1.33662
0.946705	1.11937	1.10804	1.22812	1.30733	1.12367	1.04724	1.2023	1.22735	0.921815	1.06927	1.11022	1.03258	1.30385	0.94369	1.13443	1.66551	1.37891	1.1477	0.933115	1.19014	1.17768	1.14652	1.03694	1.3772	1.25545	1.26122	1.07229	1.08504	0.999586	1.16687	0.970273	0.812007	1.14112	0.975425	1.04024	0.94037	0.973267	1.02888	1.09023	1.18911	1.03749	0.895169	1.18419	1.33932	1.40513	0.999459	1.00617	0.902392	1.02547
1.24379	1.05548	1.43303	1.25442	1.34315	1.01944	0.971336	1.00799	1.09507	0.973759	0.935622	0.938266	1.08195	1.16837	1.02948	1.04401	1.46958	0.978278	1.08023	0.991034	1.06001	1.11276	0.981817	1.28107	1.12209	1.04158	1.26351	1.12895	1.1068	1.32165	1.25232	1.16518	0.992895	1.01383	0.900586	0.960773	0.955197	0.922895	0.937898	0.931247	0.89067	0.957233	1.11659	1.03182	1.2453	0.967521	1.11485	1.38639	1.07695	0.767218
1.07719	1.35394	1.41859	1.1342	1.13541	1.13276	1.4414	1.24183	1.614	1.25044	0.986936	1.09683	1.16109	1.49209	1.33774	1.24457	1.27676	1.16433	1.00199	1.08198	1.08927	1.20047	1.34546	1.02252	1.13519	1.09993	1.11131	1.19501	1.21616	1.1482	1.00588	1.22248	0.819326	0.946048	0.91191	0.977689	0.945454	0.842214	0.887087	0.827814	1.00113	1.08508	0.969182	1.01981	1.15981	1.07695	1.13091	1.16429	1.43902	1.14264
1.41654	1.17509	1.15103	1.23365	1.04529	1.07319	1.27597	1.42444	1.35664	1.65953	1.21756	1.22376	1.16446	1.09414	1.20737	1.44007	1.77395	1.14466	1.26191	1.08739	1.03747	1.45533	1.23364	1.44044	1.21271	1.11335	1.09817	1.08323	0.974313	1.09847	1.00264	0.919405	0.825337	0.925776	1.04684	0.904543	0.89565	0.769799	0.845653	0.645298	1.02519	1.17577	1.30443	1.31545	1.12242	1.28448	1.1642	1.13103	1.2016	1.06992
1.37335	1.50206	1.46101	1.14428	1.16874	1.03528	0.850176	1.20458	1.35208	0.949303	1.34026	1.59982	1.17274	1.13965	1.10783	1.24554	1.64807	1.38001	1.36893	1.3908	1.25337	0.946894	1.13021	1.13476	0.971083	1.0535	1.15798	1.31387	1.22386	1.04803	0.899501	0.83706	0.996357	0.898916	0.98279	0.791293	0.802797	0.987425	0.881845	0.768373	1.17056	1.08047	1.1366	1.0317	1.02427	1.072	1.12201	1.05056	1.08024	0.881962
0.996677	1.28499	1.1355	0.953745	1.02803	1.39246	1.17914	0.75403	1.1836	1.15041	1.06934	1.18658	1.20539	1.03275	1.14314	1.30685	1.56571	1.41591	1.32449	1.43191	1.46781	1.60134	1.43829	1.25336	1.05139	1.10553	1.0746	1.3	1.22717	0.933726	0.756563	0.999978	0.762099	0.875877	0.729688	0.819427	0.902211	1.06465	0.863006	1.14766	1.30295	1.08652	1.29868	1.04328	1.1161	1.01866	1.05449	1.11063	1.32043	1.21166
1.41074	1.40465	1.49118	1.27397	1.0423	1.40774	1.36565	1.01285	1.09964	1.03592	0.992253	1.24411	1.21299	1.16018	1.07498	1.18873	1.34966	1.23365	1.32392	1.40685	1.65029	1.15488	1.21822	1.03999	0.97475	1.0752	0.997267	1.28338	1.23498	0.883124	0.935777	1.00918	0.755583	0.951453	0.879177	0.983092	0.901538	0.892256	0.953855	1.02373	1.38861	1.04587	1.06314	1.31521	1.35095	1.2969	1.08167	1.18519	1.46718	1.25264
1.10881	1.21133	1.32122	1.47196	1.01952	1.13215	1.10647	0.995911	1.03978	1.10195	1.06533	1.06253	1.4834	1.5554	1.26907	1.27191	1.48271	1.38063	1.21783	1.32377	1.24084	1.21312	1.13256	1.04735	1.09553	1.00274	1.07724	1.19861	1.28597	0.934121	0.927743	1.15074	0.960257	0.953357	0.786583	0.685162	0.851997	0.967365	0.970511	1.39872	1.22781	1.20779	1.22921	1.18952	1.08344	1.19146	1.10168	1.66775	1.12869	1.19827
0.92161	1.15656	1.2129	1.47818	1.28457	1.19348	1.45958	1.1642	1.12842	1.0963	0.895283	1.13292	0.979974	1.12186	1.13468	1.28767	1.50174	1.40843	1.29234	1.37066	1.05716	1.02592	0.993829	1.01755	1.22835	1.46889	1.10927	1.09524	0.976781	0.880847	0.93206	1.08758	0.888078	0.832886	0.820129	0.797068	1.23762	1.28286	1.35133	1.32249	1.17678	1.05499	1.10454	0.945793	1.11417	1.20414	1.34536	1.43755	1.50655	1.15144
1.27868	1.64681	1.70557	1.16629	1.23548	1.14793	1.17053	0.929108	0.932604	1.1168	0.90482	1.06423	1.39201	1.45706	1.09161	1.13642	1.26234	1.43078	1.442	1.09364	1.11278	1.06101	1.09048	1.09899	1.23873	1.27008	1.43094	1.02764	1.1479	0.832729	0.952256	0.912931	1.02497	0.832211	0.920298	0.983648	1.07635	1.09144	1.21651	1.36187	1.12827	1.20418	1.18964	1.20637	1.14205	0.968927	1.08783	1.10336	1.23779	1.24711
1.4119	0.716774	0.910079	1.43729	1.44111	1.18685	1.14256	1.09772	1.0082	0.996235	0.974553	0.96647	1.19037	1.10058	0.911529	0.995421	1.15702	1.27439	1.16059	1.48873	1.1636	1.13812	1.11451	0.997079	1.28798	1.18895	1.06763	1.33354	1.08184	0.930495	0.856738	1.10074	1.03399	0.805057	0.902741	0.913869	1.07773	1.27427	1.17828	1.13366	1.14525	0.926992	1.09768	1.09719	1.28762	1.58274	1.16442	1.19702	1.58817	1.53734
1.03836	1.19193	1.26974	1.44309	1.23178	1.09094	1.07204	1.11647	1.09642	0.915125	1.19818	1.13407	1.29019	1.06609	1.12691	1.11634	1.32607	1.19791	1.15435	1.18174	1.09126	1.10584	1.17492	1.08552	1.20894	1.10218	0.993621	1.13006	1.19813	1.01685	1.22021	0.772792	1.36533	1.31149	0.980533	1.0414	1.18624	1.45397	1.01277	1.03325	1.02825	1.07698	1.29617	1.4636	0.817942	0.956819	1.14314	0.967125	1.178	1.58253
1.28442	1.134	1.33298	1.25717	1.15751	1.28488	1.0462	1.01849	1.20677	0.996667	1.48417	1.18441	1.09675	0.75624	1.15611	0.673817	1.49421	0.981954	1.31858	1.19016	1.3525	1.35131	1.19696	1.25765	1.2801	1.10664	1.33457	1.18096	1.07602	0.876283	0.96564	0.419544	1.07366	0.973916	1.02267	1.04712	1.25043	1.19582	1.0942	1.0437	1.13153	0.997043	1.23527	1.38307	1.03378	0.850169	0.759117	1.53021	1.26754	1.27198
1.81784	1.16516	1.21953	1.66595	1.29216	1.37016	1.32204	1.27335	1.06398	1.1366	1.20151	1.17833	0.98772	1.14434	1.00265	1.25364	1.60795	1.24501	1.25634	0.991189	0.963774	0.992399	1.10943	0.935553	1.09619	1.01419	1.0264	0.840593	0.916436	0.854896	1.11356	1.09605	0.817731	1.12819	1.20807	1.21198	1.30188	1.02768	0.998312	1.14948	1.04073	0.968157	1.17365	1.0648	1.20754	1.42518	1.10679	1.32432	2.31248	1.78218
1.15924	1.24158	1.209	1.21133	1.09996	1.3337	1.33479	1.37362	1.06915	1.23998	1.11827	1.1095	0.82278	0.872817	0.956789	1.20332	1.2937	1.18001	1.36043	1.26779	0.997505	1.25148	1.06783	1.32425	1.10239	0.969272	1.20169	0.997674	1.20544	0.931407	1.06126	1.11463	0.99109	1.17256	1.07686	1.24966	1.28235	1.40918	0.96328	1.05937	1.0126	0.938112	1.18464	0.968907	0.931849	1.28212	1.12162	1.14518	1.43276	1.59607
1.11264	0.972634	1.06452	1.11454	1.09415	1.16299	1.16349	1.12394	1.22	1.20158	1.04978	1.13418	1.02689	1.16745	1.22907	1.11569	1.32015	1.36363	1.03971	1.25612	1.1929	1.24836	1.00795	1.04051	0.98635	0.916691	0.921755	0.955442	1.00416	1.07669	0.854655	1.22917	0.974982	1.17312	1.27216	1.30113	1.16233	1.13231	1.22118	1.38139	1.13349	1.15202	1.22359	0.976436	1.18955	1.08501	1.11588	1.25742	2.14523	1.51518
1.03412	0.966529	1.01386	1.15319	1.19636	0.958122	1.22363	1.0948	1.15089	1.09549	1.07694	1.30508	1.05267	1.22885	1.41095	1.39409	1.32752	0.810256	1.32217	1.43574	1.19582	1.14943	1.05011	1.02529	0.934262	0.894813	1.10603	1.07479	1.01017	0.941128	0.931413	1.04139	0.86037	1.10389	1.07578	0.883345	1.25075	1.24069	1.18424	1.24713	1.17785	1.02815	0.893557	1.00533	1.15189	1.20034	1.09354	1.19572	1.72054	1.78849
1.39516	0.906773	1.08224	1.10527	1.02182	1.0216	1.12921	1.16321	1.18406	1.19825	1.17629	1.22585	0.995915	0.913216	1.04161	1.20918	1.02342	1.1409	1.53226	1.18442	1.16174	1.28624	1.17434	1.06636	0.947115	0.854988	1.04105	0.991389	1.0228	1.12669	0.979768	0.604073	0.598881	0.7278	1.12882	1.08834	1.194	0.957663	1.00421	1.159	1.1181	0.966833	0.911324	1.00989	0.901207	1.03614	1.13395	1.06249	1.46281	1.78734
1.11845	0.922328	1.00213	1.1884	1.07461	0.914064	1.25792	1.19165	1.23431	1.45525	1.27937	1.13453	1.37194	1.0533	1.00552	1.04736	1.29646	1.27831	1.18542	1.09162	1.2403	1.24602	1.17584	0.985274	1.00651	0.981592	0.990397	0.908738	0.980013	0.936436	0.816657	1.15634	1.14409	1.16137	1.00892	1.0296	0.698883	1.27162	1.16396	1.18899	1.13791	1.25385	1.04384	1.27957	1.31955	0.959634	1.09331	1.04317	1.55567	1.69418
0.988498	0.973566	1.0184	1.1135	1.01519	1.1695	1.03076	1.27338	1.41675	1.17887	1.18889	0.800908	0.924783	0.946838	1.18571	0.72581	1.16976	1.09572	1.29039	1.10557	1.18366	1.01192	1.18455	0.901702	0.967735	0.846255	0.96701	1.02584	0.908156	0.90946	0.906353	1.05376	1.20099	1.22831	0.605363	0.873924	0.877141	1.24867	1.08549	1.1562	1.04234	1.07334	0.85786	1.05699	0.957466	1.08109	0.98982	1.03718	1.37125	1.4902
1.12241	1.07962	1.17724	1.11723	1.04647	1.07006	1.17781	1.08107	1.11643	1.30714	1.04257	0.904456	0.679541	1.08747	1.16602	1.64395	1.16438	0.980705	1.36141	1.19506	0.955625	0.994245	0.934721	0.976223	0.96873	0.986242	0.869649	0.921247	0.897176	1.0118	0.905009	1.03181	0.932054	0.876611	1.15211	1.28722	1.33508	1.05247	1.10238	1.04066	1.14711	1.06212	1.03533	1.03808	1.17604	1.33672	1.1187	1.02016	1.49191	1.52603
1.55881	1.13403	1.1036	1.08658	1.04112	1.07918	1.16786	1.14539	1.12547	0.959151	0.823182	0.833721	0.828764	1.12881	1.10757	1.15762	1.09947	0.892779	0.992864	0.948728	1.00011	1.00522	1.07759	0.995275	0.864263	0.932761	0.910264	0.804265	0.988952	1.09424	0.892665	0.825657	0.948824	0.704183	1.03761	1.11976	1.16047	1.12859	1.1144	1.23346	1.08335	0.938131	1.07569	1.05357	1.0278	0.981156	1.00553	1.12727	1.61412	1.51996
1.33587	1.17935	1.22825	1.38789	1.11501	1.23911	1.1996	1.07221	1.15319	0.969908	0.647906	1.01739	1.52928	1.06713	1.27741	1.1072	1.04202	1.03547	1.01955	0.936755	0.926524	0.99856	0.913939	0.91362	0.913516	0.8941	0.87729	0.85259	0.905563	1.02661	0.964353	0.866604	0.743852	0.978445	1.181	1.26102	1.1799	1.08891	1.05839	1.01239	0.977164	1.01647	1.12626	1.2362	1.28996	1.39712	1.26603	1.28221	1.52523	1.33613
1.22295	1.06505	1.37992	1.14017	1.13517	1.27588	1.08399	1.264	1.17799	0.644496	0.685879	0.973075	1.1812	1.10984	1.27105	1.04171	1.06754	1.07937	0.917841	0.912958	0.987785	0.892266	0.993474	0.993026	0.843932	0.835731	1.03212	0.993431	0.980301	0.948905	0.83726	1.0427	0.868938	1.38336	1.35609	1.21318	1.05075	0.981059	1.04417	0.975837	0.983181	1.02983	1.13451	1.13438	1.21772	1.35833	0.964386	0.823176	1.25322	1.64306
1.35306	1.1998	1.1024	1.12226	1.17245	1.15854	1.35445	1.14462	0.969624	0.637949	0.959599	0.980352	1.11379	1.10899	0.821462	0.989079	1.35525	1.22854	1.00718	1.05545	1.02934	0.963001	0.835571	0.865848	0.79606	0.891041	1.02125	0.962209	1.0402	0.953098	0.997467	1.02783	1.03481	1.26838	1.40244	1.19697	1.13122	0.990459	1.28396	1.21066	1.23274	1.34002	1.33884	1.09525	1.08731	1.19034	1.26433	0.825	1.55636	1.82181
1.11769	1.0094	1.13822	1.59408	1.34155	1.10924	1.37966	1.12632	0.923822	0.860613	1.02467	1.25889	1.19177	1.01608	1.10079	0.977859	1.31069	0.963021	0.939192	0.831714	0.881399	0.933589	0.875822	1.11489	0.929956	0.811828	0.89162	1.01676	0.907256	0.915208	1.06885	1.09938	1.12809	1.21287	1.3012	1.00707	1.19781	1.08961	1.14777	1.11745	1.22597	1.16012	1.19705	1.06019	0.935456	0.9714	0.934922	1.02718	1.3018	1.67131
1.63962	1.08791	1.01651	1.43074	1.38315	1.40708	1.2945	0.992917	0.979946	1.07293	0.910065	1.0546	1.06045	1.07874	1.18054	0.830156	0.89249	1.13274	1.08646	1.1084	0.800563	0.805295	1.02803	0.943242	0.853413	1.14755	1.04648	0.997705	0.983632	0.943117	0.886577	0.872716	1.05003	1.31031	1.07795	1.21418	1.27145	1.11963	1.18765	1.20541	1.11123	1.13938	1.33815	1.09318	1.15429	1.02658	1.02965	0.918205	1.35429	1.2935
1.40882	1.24424	1.73076	1.50868	1.23626	1.28893	1.27667	1.04411	1.14633	1.09155	0.926766	1.02507	0.902742	1.04404	0.845695	0.860131	1.16994	1.01929	0.970969	0.946483	1.05961	0.939439	1.12954	1.04039	0.902871	0.937342	1.09234	0.93722	0.882011	0.980595	0.993018	0.968155	1.07198	1.30332	1.35587	1.23337	1.07318	1.2042	1.26394	1.22014	1.18504	1.17527	1.20311	1.10237	0.966435	1.08277	1.24575	1.55174	1.84709	1.74518
1.04818	1.17788	1.12757	1.31695	1.10775	0.952085	1.0203	1.05513	1.19192	1.10031	0.963792	0.979927	1.16912	1.11746	1.05534	0.457649	0.955169	0.654425	0.49633	0.650964	0.766386	1.06552	1.04644	1.08439	0.945256	1.00305	1.00509	1.0878	1.14821	1.06089	0.988813	1.24826	1.20138	1.26931	1.0524	1.16982	1.30205	1.26761	1.11197	1.18538	1.26343	1.22777	1.08908	1.00955	1.21798	1.14356	1.33228	1.36905	1.87459	1.66533
1.74793	1.38956	1.23652	1.14363	1.28565	1.32291	1.47552	1.26281	1.51387	1.42211	1.25439	1.36359	1.19644	1.05573	1.27148	0.921317	0.660786	0.654479	0.547415	0.868164	0.925599	0.965075	1.07933	1.20158	1.1336	1.00976	0.982943	1.08679	0.953638	1.07385	0.929924	0.895946	2.04785	1.69856	1.66329	1.46883	1.34716	1.26862	1.24329	1.48177	1.60759	1.97119	1.56764	2.2786	1.73454	1.79874	1.4654	1.14511	2.82679	2.30482
1.24565	1.47874	1.47941	1.49133	1.38629	1.14319	1.20124	1.15333	1.56898	1.55034	1.08531	1.15376	1.03971	1.03415	1.05988	1.0937	0.509047	1.03601	0.676539	0.912328	0.84137	0.82024	0.994932	1.03411	1.33825	1.06967	0.923086	0.915132	0.904131	1.04901	0.919703	1.20012	1.72733	1.82537	1.39347	1.32044	1.88579	1.54936	1.40234	1.37963	1.49217	1.65136	1.59556	1.78155	1.72536	1.77414	2.07062	1.63255	1.85035	2.05566
0.858466	1.00966	1.52818	1.66374	1.27318	1.16793	1.14093	1.23945	1.40184	1.22372	1.05474	0.943651	0.983746	0.93921	0.963745	0.914765	0.896111	1.07571	0.980858	1.0149	0.978883	0.992982	0.896859	0.816828	0.886794	1.05786	0.862105	0.943323	0.990991	0.982571	0.77131	1.0979	1.19221	1.59514	1.46263	1.42343	1.5675	1.45631	1.31754	1.35658	1.51209	1.49072	1.41632	1.41643	1.87128	1.63173	1.71325	1.75721	1.9092	2.31785
1.04912	1.14209	1.44748	1.35452	1.30214	1.04233	1.32656	1.14852	1.1463	1.04483	1.19594	1.04186	0.912393	0.856423	1.35316	0.974362	1.03828	1.26854	1.13952	1.41078	1.19299	1.1657	1.60833	1.23049	1.21126	1.14023	0.918536	1.09834	1.01675	0.757336	0.697919	0.819205	1.13984	1.29705	1.67721	1.34457	1.44926	1.5731	1.62885	1.2223	1.20847	1.60208	1.72104	1.42484	2.03609	1.74954	1.48813	1.11735	1.55511	1.21129
1.09014	1.17335	1.26824	1.21033	1.09151	1.18619	1.21883	1.09293	1.04611	1.03211	1.05565	0.929393	0.895595	0.903858	0.822353	0.918786	1.26451	1.13672	1.34838	1.13977	1.01935	1.18603	1.13919	1.26274	1.1366	1.02774	1.04129	1.16145	1.1289	0.720222	0.852731	0.716988	1.37229	1.17111	1.29855	1.41698	1.24814	1.50841	1.48196	1.25334	1.296	1.08204	1.63991	1.4135	1.52691	1.74683	1.64688	1.55827	0.842971	0.930717
0.929752	0.967249	0.953767	1.16312	1.20243	1.17694	1.14511	0.971204	0.988772	1.0694	1.01345	0.863025	0.92993	0.775277	0.934207	1.0501	1.28726	1.36305	1.26662	1.06513	1.07075	1.30303	1.05443	1.0804	0.944177	0.837877	0.925823	0.883205	0.810545	0.865501	0.794229	0.775163	1.21135	1.36303	1.42725	1.66795	1.36956	1.38258	1.3388	1.48659	1.39104	1.32648	1.69048	1.67827	2.04147	1.5743	1.38824	0.886347	0.889564	0.975659
1.17596	0.98295	1.13024	1.06695	1.00919	1.11484	0.999904	0.970503	0.96332	0.873584	1.08276	0.870356	1.05082	0.858521	0.898927	1.25113	1.75565	1.28664	0.877101	1.33729	1.01768	1.39572	1.27535	1.07406	1.05562	1.00162	0.939218	0.97206	1.13163	1.10314	0.962306	0.952709	1.39867	1.2507	1.65997	1.7268	1.59176	1.66942	1.693	1.58415	1.46571	1.46748	1.44824	1.84339	1.69878	1.60554	1.09461	0.897036	0.79544	1.11169
1.54735	1.0688	1.11514	1.04683	1.16773	1.02338	0.988258	1.09079	1.16642	1.04474	0.950617	1.00347	0.953441	1.0276	1.13358	1.1163	1.29925	1.11037	0.625748	1.29825	1.06257	1.41186	1.18634	1.20351	1.10897	1.2432	0.912057	1.04294	1.37004	1.26419	1.27127	0.853005	1.07232	1.4223	1.56188	1.31649	1.46708	1.16635	1.30391	1.36979	1.47397	1.5122	1.64559	1.70606	1.59145	1.32562	1.03756	0.984374	1.09618	1.37905
1.42301	1.38837	1.02024	1.01467	1.04113	0.903008	0.871513	1.00572	1.00841	0.950435	1.03286	0.874069	0.986345	1.07895	1.19085	1.30358	1.25602	1.12812	1.07852	1.10257	1.3423	1.22874	1.26797	1.15074	1.05198	1.20674	1.03365	1.13837	0.893147	1.11017	0.950917	0.971254	1.28653	1.69237	1.86025	1.20014	1.24564	1.31471	1.36822	1.14607	1.64242	1.69918	1.59846	1.61433	1.55468	1.4917	1.59899	1.88654	1.22722	1.59995
1.17093	1.13234	1.10053	0.909416	1.05545	1.02012	0.886523	0.931878	0.9892	1.00242	1.0373	0.858446	0.79241	1.06258	1.15338	1.3087	1.16225	1.11894	1.06531	1.07208	1.32098	1.10714	1.30337	1.15158	1.04822	1.0988	0.935981	1.1297	1.19983	1.04806	0.785497	1.0832	1.46109	1.75314	1.51749	1.45896	1.46172	1.47262	1.25734	1.45735	1.489	1.41204	1.46574	1.35641	1.42171	1.52602	1.05691	1.3895	1.68293	1.50187
1.12117	1.12188	1.07765	0.958231	1.09297	1.19674	0.928893	1.11318	1.35089	1.0106	0.940201	0.919317	1.08235	1.00594	1.00818	1.30667	1.44865	1.14027	1.11058	1.03171	0.95385	1.15146	1.10896	0.938724	0.866482	1.17449	0.875499	0.979513	1.13873	1.05227	1.10409	1.01518	1.23108	1.41413	1.62525	1.27024	1.64068	1.24281	1.2376	1.27302	1.396	1.35605	1.53598	1.97139	1.38905	1.51075	1.3096	1.11936	1.76738	1.27126
1.18689	1.24988	1.24309	1.15693	1.21624	1.05157	1.3124	1.17908	0.984332	0.871838	0.827052	0.913349	0.977948	1.26035	1.15089	1.32194	1.41555	1.06066	1.09956	1.19104	1.35194	1.13814	1.21403	1.04008	1.04494	1.012	1.2691	0.857656	0.865951	1.13132	0.899861	1.04842	1.07335	1.66753	1.33791	1.36196	1.262	1.35511	1.35887	1.22542	1.45967	1.71828	1.41136	1.45308	1.49163	1.28555	1.33328	0.955686	1.0662	1.17286
1.1606	1.17285	1.09312	1.01327	0.97613	1.01743	1.04678	0.935977	1.14076	0.93763	0.887814	0.942749	1.0047	1.01349	1.2152	1.07165	1.27548	1.09387	1.10969	1.20221	1.34821	0.95359	1.08523	1.21501	1.09541	1.18171	1.06629	0.941855	0.893009	0.954576	0.779705	0.882664	1.05851	1.10915	1.88138	1.86452	1.09826	1.20375	1.14858	1.17005	1.35149	1.28838	1.66727	1.27604	1.169	1.42088	1.1814	1.0768	1.04304	1.14121
1.07685	1.10537	1.16561	1.19479	1.04346	1.03645	1.10383	1.19432	1.0225	1.07235	1.00072	1.10905	1.01796	1.06516	1.30074	1.51208	1.61713	1.23676	1.17445	1.21389	1.33608	1.43485	1.21584	1.19988	1.48774	1.15728	1.15676	0.931504	0.988243	1.06404	0.998276	1.09448	1.22354	0.916078	1.28245	1.35089	1.16959	1.3507	1.24217	1.1475	1.35689	1.42462	1.0731	1.29889	1.46398	1.2043	1.13629	0.829771	1.11787	1.27489
1.44796	1.37693	1.31463	1.19326	1.17011	0.986063	1.16684	1.18309	1.33735	1.15304	1.12526	1.03108	1.28009	0.992994	1.14004	1.30129	1.4242	1.18947	1.23579	1.23051	1.35328	1.23703	1.12099	1.21062	1.15418	1.2271	0.945394	0.944364	1.06753	1.23489	1.46799	0.954806	1.65356	1.41758	1.14567	1.34798	1.60128	1.39559	1.07462	1.28192	1.64799	1.05543	0.955025	1.33299	1.21171	1.16731	1.43603	0.904755	1.29576	1.35051
1.20994	1.01373	1.25681	1.43229	1.20649	1.12684	1.22251	0.839151	0.842882	1.20425	0.972646	1.09527	1.24937	1.26059	1.13889	1.67478	1.3323	1.6848	1.1257	1.17734	1.38786	1.2736	1.26976	1.3315	1.48772	1.10115	1.14261	1.14644	1.02059	1.11613	1.0174	1.60305	1.55975	1.58012	1.82716	1.40549	1.55729	1.2221	1.32071	1.18374	1.63849	1.21346	0.804029	1.76366	1.25097	1.33877	1.28598	1.45696	2.1203	1.39349
1.01749	0.977303	0.802418	0.89143	0.913441	0.926171	0.889902	0.783184	0.930032	0.893406	1.01065	1.03028	0.982654	0.974625	1.07322	0.957801	1.29224	0.910179	1.02042	0.974872	0.793425	1.04783	0.92512	0.894477	1.01122	0.927546	0.84343	0.868238	0.846687	0.940353	0.76194	1.17334	2.21353	1.61455	1.72157	1.60328	1.58775	1.53334	1.35495	1.27069	1.2174	1.34289	1.44766	1.10517	1.48082	1.23674	0.680368	0.768534	0.415153	1.18989
0.768706	0.882794	0.84269	0.868539	0.735833	0.800448	0.822108	1.13819	1.01968	0.926346	0.974841	0.908687	1.05136	0.961129	0.964538	1.03461	0.902538	0.951087	0.907583	0.85273	0.959297	0.951843	0.970255	0.927417	0.928978	0.911301	1.01449	1.00016	0.985817	0.902318	0.947142	0.944481	1.76226	1.57332	1.75232	1.50739	1.36961	1.22695	1.12498	1.38589	1.60958	1.49616	1.36587	1.24649	1.34609	1.02513	1.25566	1.35029	1.24144	1.33366
0.830697	0.815581	0.820564	0.870938	0.824093	0.821173	0.916154	0.995066	0.937721	1.01315	1.14959	1.02901	0.877061	0.926119	1.02716	0.961684	0.83887	1.11345	0.868826	1.00216	0.858662	0.917976	0.805276	0.863621	0.906877	0.917887	0.859026	0.772694	0.818471	0.846119	0.812484	0.98939	1.50152	1.52889	1.47742	1.27461	1.08061	1.04767	1.33812	1.69479	1.70296	1.15855	1.25121	1.09319	1.06386	1.13183	1.24365	1.31366	1.41087	1.07743
0.879728	0.591608	0.710014	0.901921	0.737514	0.861983	0.91364	0.939906	0.876988	1.13768	1.04229	0.951056	0.914024	0.81842	1.00638	0.832776	0.994805	0.901932	0.884328	0.850905	0.894284	0.953133	0.84341	0.996263	0.876655	0.925471	0.90221	0.783792	0.818326	0.739437	0.886037	1.1194	1.62328	1.46536	1.26176	1.16487	1.06068	1.39664	0.905874	1.33544	1.53271	1.39322	1.29494	1.35097	1.03939	1.19064	1.24834	1.01502	1.24655	0.962016
0.825309	0.831626	0.704153	0.862016	0.880426	0.958119	0.770997	0.996391	0.728557	0.96897	1.11097	1.0015	0.848156	0.815084	0.922959	0.921535	0.748774	1.04881	0.881537	0.910574	0.902286	0.930154	0.912191	0.822958	0.874714	0.779847	0.696985	0.868548	0.776535	0.780044	0.905561	1.22548	1.37898	1.47411	1.18743	1.45481	1.14544	1.33102	1.04108	1.17036	1.12754	1.57018	1.20906	1.14162	0.933519	1.27671	1.04076	0.990286	1.02918	1.03009
0.716003	0.651609	0.845645	0.831744	0.996785	0.857335	0.937036	0.808351	0.882729	0.961377	0.975981	0.902837	0.872761	1.05819	1.0101	0.893128	0.883934	0.870361	0.81625	0.741461	1.05055	1.04892	0.907048	0.899824	0.88151	0.740013	0.823988	0.756595	0.847112	0.832623	1.02647	1.04778	1.49816	1.95991	1.25427	1.20794	1.10025	0.935162	0.857955	1.00329	1.31615	1.257	1.37204	1.1292	1.16971	1.11715	0.946424	0.998106	1.04476	1.13902
0.898324	1.0087	0.841689	0.786944	0.808181	0.8514	0.916338	0.880501	0.931784	1.08827	0.9285	0.984894	0.899404	0.842541	1.01133	0.813286	0.734069	1.06604	1.08227	0.928012	0.998592	0.929489	0.859581	0.882801	0.719636	0.683682	0.759167	0.821276	0.96291	1.02442	1.05446	0.927529	1.33562	1.56789	1.24113	1.22735	1.28748	1.29679	1.218	0.756657	1.13947	1.01854	0.987877	1.01435	0.88106	1.24977	1.12779	0.971208	1.13056	1.21071
0.893706	0.740733	1.02281	0.876773	0.904874	0.83054	0.871279	0.967588	0.967045	1.0681	0.941193	0.973206	0.843929	0.766257	0.868911	0.893405	0.879426	1.15552	0.832334	1.0266	0.935145	0.937976	0.956487	0.739815	0.723534	0.841319	0.795257	0.846795	0.882558	0.944651	1.08182	0.888283	1.31087	1.36692	1.20814	1.2062	1.3295	1.50422	1.14442	0.967873	1.17595	1.18065	0.914497	1.24426	0.981466	1.32371	1.00009	1.24804	1.19886	1.12408
1.04215	1.01771	0.956625	0.890918	1.00786	1.03154	0.959403	0.927449	1.07103	0.999339	0.880311	0.838476	0.98873	0.965426	0.933548	0.922619	1.0485	0.894927	0.903279	0.904768	0.839879	0.913448	0.986227	0.980166	0.800643	0.852103	0.837528	0.863723	0.998244	0.899919	0.949142	0.929758	1.40015	1.64407	1.42691	1.49873	1.50885	1.49874	1.20201	1.03745	1.20533	1.07563	1.07299	1.06221	1.26485	1.15089	1.21136	1.34015	1.53357	1.22717
0.927428	0.976911	0.918962	0.757216	0.86125	1.02318	0.924437	0.957089	0.963838	0.997896	0.903765	0.929857	0.833406	0.842028	0.871044	1.13409	0.80815	0.903194	1.03347	0.84027	0.813441	0.995453	0.921545	0.912762	0.87576	0.908831	0.762569	0.79647	0.799271	0.925968	0.972087	1.00065	1.27292	1.37272	1.51212	1.40155	1.38875	1.4025	1.04062	0.98623	1.11239	0.885436	1.05795	1.01347	1.06773	1.01719	1.01072	1.01892	1.46477	1.24654
0.938202	0.84353	0.788356	0.860508	0.818153	0.921437	0.831804	0.978313	0.997401	0.894739	1.04413	0.934609	1.0058	0.920408	0.995114	0.986354	1.25982	1.01145	0.944912	0.936404	0.879779	0.908774	0.890658	0.947747	1.02381	0.920545	0.701239	0.834438	1.02533	0.909958	1.18228	0.926845	1.60653	1.27354	1.27142	1.36021	1.62642	1.16523	1.03317	0.936499	1.0634	0.867372	1.19337	1.14134	1.09333	1.07126	1.12638	1.06538	1.3901	1.24475
0.956874	0.93211	0.813768	0.813445	0.97577	0.922862	0.882712	0.923	1.10658	1.06911	1.01936	1.06671	0.851207	0.917885	0.866797	0.925454	1.00321	0.958284	1.12336	0.976904	0.805913	0.938125	0.89645	0.924116	0.911531	0.905392	0.847979	0.764684	0.957554	1.18642	0.972758	1.29054	1.59818	1.55395	1.17059	1.3126	1.4017	1.17279	1.08137	1.05952	1.15124	1.08254	1.17663	1.14675	1.07533	1.21	1.01844	1.09127	1.51372	1.46012
0.952914	0.866791	0.778099	0.890196	0.883862	0.961895	1.00037	1.14536	0.909295	1.02811	0.97118	1.01924	0.887329	0.934589	1.10324	1.0846	1.11886	1.06605	0.972492	0.91191	0.960338	0.933227	0.847251	0.876043	0.89464	0.979016	0.887795	1.00031	1.03984	1.05141	1.19324	1.03569	1.71866	1.5499	1.19794	1.68393	1.22817	1.42655	1.04418	1.01435	1.02543	1.06998	1.05266	1.18732	1.39333	1.60644	1.52105	0.971037	1.43771	1.34273
0.922465	0.874185	0.87114	0.953307	0.97881	0.844215	0.848037	0.91908	0.959419	1.02641	0.895629	1.02744	0.993078	0.960039	0.880173	1.10458	0.987088	1.15763	1.19404	0.948151	0.949366	0.868902	0.852113	0.798149	0.85285	0.969647	0.917573	1.01937	1.00733	0.842214	0.905927	1.14455	1.63343	1.57671	1.1819	1.22749	1.07144	1.35052	1.156	1.20914	1.25511	1.26323	1.14154	1.2089	1.22086	1.24025	1.273	1.36829	1.44337	1.36178
0.857119	0.853569	0.899283	1.02409	0.974641	0.950625	0.992547	1.13468	0.938735	1.05408	0.933738	1.1621	0.958294	1.11497	1.07067	1.16116	1.01791	1.06522	0.928837	0.89166	0.972693	0.979681	0.955591	0.890212	0.813355	0.895771	1.02296	0.943102	0.852492	1.00962	0.830037	0.623268	1.52062	1.34889	1.04981	1.40489	1.09752	1.04345	0.995286	0.900558	1.21384	1.29947	1.26804	1.14495	1.38973	1.59008	1.41725	1.45244	1.04782	1.07439
0.93809	0.835036	0.971814	0.943233	0.908096	0.898478	0.971746	0.949684	1.05324	0.984423	1.06712	1.16119	1.2185	1.22097	1.03585	1.24264	1.10188	1.12268	0.879534	0.899573	0.824201	0.903875	0.852166	0.97088	0.874988	1.03828	0.935449	0.994706	0.854099	0.924867	0.802119	0.379905	1.37455	0.892909	0.927245	1.47951	1.23743	1.30946	1.24452	1.1991	1.27433	1.30669	1.52539	1.49024	1.41193	1.4553	1.37026	0.65802	1.40122	0.899548
0.733722	0.846344	0.78474	0.776826	0.80074	0.69686	0.805554	0.793549	0.833448	0.99118	0.909362	0.897069	0.974573	0.989113	1.04589	0.729581	1.37929	0.908255	1.01501	0.9675	0.985261	0.918394	1.17392	1.1377	0.983481	1.28603	1.12357	1.18054	0.740097	0.700123	0.72421	0.897897	1.35574	1.02289	0.684785	1.48526	1.39587	1.29558	1.25467	1.53198	1.33139	1.40524	1.46514	1.30882	1.65297	1.77196	1.40335	1.41969	0.904275	1.05311
0.665108	0.830561	0.797175	0.790127	0.785551	0.957298	0.839312	0.816117	0.978236	0.956064	0.913419	0.904238	0.974979	0.943404	1.03123	0.89558	0.959636	1.3973	1.26109	1.07512	1.16432	1.26556	0.965303	1.00023	1.11097	1.04985	1.37052	1.06888	1.34624	1.10526	1.09621	1.28351	1.17545	1.03405	1.26479	1.55458	1.35652	1.50496	1.67179	1.36089	1.59774	1.30331	1.13119	1.6833	1.3015	1.41116	1.42561	1.25325	0.888154	1.0164
0.63509	0.838626	0.800802	0.820507	0.874101	0.908784	0.960269	0.764327	0.742544	0.755618	0.855325	0.944383	0.850281	0.871773	0.898032	0.986939	1.10871	1.21721	1.11378	1.10243	1.1262	1.07964	1.16772	1.05812	1.19106	0.947384	0.952578	0.732655	0.996103	1.31133	1.26045	1.06172	1.57861	1.48654	1.58825	1.32366	1.17164	1.30351	1.47313	1.33414	1.21261	1.3811	1.43665	1.30475	1.27544	1.20525	1.1523	1.14778	1.32495	1.29499
0.873206	0.76601	0.899758	1.01129	0.869864	0.840613	0.891024	0.816364	0.793416	0.84052	0.903382	0.941777	1.04154	1.05406	0.911371	0.898087	1.11192	1.05563	1.11841	1.32594	1.09944	1.07326	1.08009	0.878673	0.93744	0.920611	1.00166	0.984924	0.953052	1.0297	0.959362	1.01263	1.37043	2.63948	1.884	1.33382	1.40207	1.22319	1.48802	1.30415	1.53581	1.23107	1.20954	1.32292	1.3934	1.16382	1.54296	1.13071	1.30337	1.50615
0.910469	0.789703	0.784091	0.786672	0.7721	0.919698	0.824807	1.02815	0.897121	0.835593	0.807541	0.79597	0.850797	0.772382	0.808436	0.911868	1.16116	1.12871	1.43777	1.17928	1.15069	1.01259	0.917209	0.870282	0.825703	0.928457	1.05818	0.944889	0.972323	0.962254	0.917824	1.24181	1.88387	1.40771	1.48426	1.71972	1.22282	1.6013	1.39086	1.48323	1.15196	1.29786	1.17266	1.02904	1.23895	1.37263	2.00623	1.46928	1.1872	1.17846
0.839766	0.768188	0.823579	0.942071	0.8465	0.944506	0.870813	1.04827	0.857384	0.950126	0.990983	0.876677	0.942252	0.780627	0.888329	0.738782	1.03972	0.795497	1.14941	1.03122	1.05656	1.19631	1.04294	1.05327	0.914386	0.863998	0.764687	0.756476	0.824825	0.806024	0.686886	1.01068	1.55691	1.51485	1.55782	1.43594	1.45338	1.76289	1.37382	1.44391	1.16308	1.3936	1.31925	1.18552	0.886486	1.58256	1.57693	1.35859	1.41273	1.14408
0.914679	0.771895	0.81418	0.872448	0.839763	0.932574	0.872324	0.878811	0.992071	0.882164	0.819127	1.05787	0.89034	1.0208	0.866327	0.730588	1.24	0.932898	0.894929	0.991978	1.08621	1.10472	0.82286	0.95594	0.882263	0.793663	0.820249	0.739877	0.732343	0.948307	0.882415	0.806133	1.07876	1.66232	1.9846	0.999491	1.56176	1.21443	1.2086	1.17732	1.15225	1.29562	1.35875	0.959796	0.912226	1.10863	1.45387	1.0885	1.2876	1.29859
0.759289	0.891448	0.866206	0.907584	0.923424	1.01302	0.927884	0.913208	1.01027	0.800589	0.898651	0.995877	0.902188	0.986298	1.05011	1.07932	1.02275	0.938315	1.0256	0.880497	0.907698	0.886494	0.972623	0.880201	0.969393	0.79073	0.879268	0.761853	0.873078	0.89994	0.856306	0.823556	1.26059	1.39793	1.25927	1.2261	1.32458	1.38836	1.08745	1.15136	0.990672	1.37952	1.37283	1.27232	1.07251	1.27098	0.994804	1.32399	1.23488	1.04076
0.861938	0.801086	0.97667	0.962858	0.967507	0.808537	0.912503	0.901505	0.788108	0.821427	0.795323	0.767619	0.78327	0.971317	0.858099	0.944185	0.944444	1.16391	1.22904	0.803192	1.04233	1.07444	0.964781	0.880982	0.916025	0.951783	0.888507	0.861394	0.954919	0.992246	0.859266	0.713314	1.141	1.46789	1.2838	2.12851	1.68101	1.61087	1.1346	1.15495	1.09841	1.21277	0.989769	0.899668	0.818919	0.899175	1.45739	1.34807	1.14337	0.934437
0.681633	0.921929	0.795928	0.982126	0.980903	0.954456	0.972932	0.881971	0.991221	0.757759	0.817894	0.917438	0.899998	0.778846	0.820674	0.855712	1.11449	0.963006	1.14018	1.21258	1.14108	0.87911	0.826295	0.84665	0.817437	0.7708	0.956887	0.819635	1.06862	0.904584	1.15709	0.949762	1.95159	1.73277	1.57714	1.6007	1.60197	1.4187	1.22599	1.12228	1.16657	1.3829	1.48862	0.932396	0.783352	1.01641	1.04159	1.05644	0.928569	0.961777
0.858016	0.789538	0.787287	0.771909	1.12396	0.910738	1.01097	1.06639	0.932869	0.726003	0.759289	0.806243	0.885592	0.857431	0.80781	0.723498	1.04329	0.98763	1.11203	1.00114	0.865089	0.886606	0.735878	0.830809	1.09857	0.805279	0.87932	1.15302	1.23357	1.19862	1.04767	1.11443	1.95376	2.14723	1.81564	1.90565	1.39061	1.5512	1.15014	1.20152	1.01584	0.931763	1.04045	1.31154	1.33009	1.40631	1.00507	0.840998	1.09746	1.08353
0.850913	0.814448	0.872806	0.905248	0.880572	0.951025	0.85802	0.942318	1.02697	0.903169	0.704007	0.866831	0.848543	0.9093	0.877458	0.935775	1.18574	1.17909	0.922594	1.12349	0.920412	0.851471	0.690887	0.909479	0.786444	1.02018	1.06943	1.04539	1.00645	1.05622	1.41233	1.04274	1.88609	1.96138	2.22988	1.71234	0.990258	1.33161	1.15557	1.38824	1.53642	1.13808	1.22313	1.17769	0.989688	0.829398	0.831615	0.997647	1.02728	1.05244
0.857461	0.773797	0.792075	0.895797	1.12747	0.93858	1.10423	0.994328	0.888382	0.962068	0.880814	0.829962	0.961717	0.79581	0.818325	0.790958	1.10124	0.996097	1.01414	0.997046	0.929756	0.895009	0.827968	0.921722	0.904843	0.862519	0.923747	1.10563	0.888572	1.0433	1.00847	1.19406	1.88052	1.91891	1.83742	1.2993	1.38824	1.42824	1.49318	1.55123	1.32881	1.2117	1.10484	0.9556	1.01881	1.17141	1.02641	0.789682	1.10469	1.06871
0.920562	0.805232	0.790752	0.979546	0.956905	0.918335	0.914861	0.866559	0.98464	1.00524	0.807	0.854401	0.843803	0.764591	0.825759	0.688199	1.0619	1.0618	1.16381	1.04753	0.929618	0.921151	0.964054	0.905654	0.941911	1.01027	1.26406	1.47892	1.11546	1.14689	1.34578	1.71409	1.94697	1.83422	1.68131	1.64865	1.70865	1.34648	1.15801	1.60309	1.10505	1.4594	1.09757	1.30984	0.978878	1.02484	0.993264	0.728166	0.894433	1.24099
0.945859	0.94592	0.855883	0.926053	0.873444	0.997537	0.93339	1.02528	1.08895	1.01825	0.886411	0.884254	0.917404	0.819145	0.814642	0.831508	0.812766	1.01141	0.985514	0.897345	0.964514	1.1183	1.01275	0.929407	1.27526	1.15916	1.07891	1.02591	0.994199	1.15595	1.03906	0.936874	1.82014	2.17839	1.70704	1.7912	1.3777	1.4493	1.10864	1.3628	1.46443	1.39275	1.3577	1.44285	1.02734	1.20717	1.23624	0.751952	1.24243	1.15602
0.870602	0.836973	0.849722	0.966288	1.04767	0.876341	0.92051	0.951944	0.931689	0.960773	0.940126	0.922653	0.855284	0.838471	0.71559	0.454673	0.920342	0.99872	0.978353	0.607912	0.656622	0.840447	0.927407	0.7899	0.994948	1.11469	1.36146	1.13971	0.990873	1.05845	1.48652	0.648291	2.14477	2.62887	1.89751	1.85677	1.69262	1.40535	1.12354	1.62063	1.30885	1.4241	1.32849	1.29671	0.942357	1.11344	0.875929	1.60708	1.13932	1.23996
[truncated: 206 more columns]

## Sheet: Indian Pines-OMP
Vector-based SAD
Hyperspectral data:	Indian Pines
Algorithm:	OMP
Item:	vector-based SAD
Size:	128×128
2.24228	1.86263	1.49708	1.39732	1.72029	2.08317	2.05524	2.42201	2.25896	1.71221	1.97315	2.13937	2.32153	2.33877	1.84486	2.46969	2.62042	1.89727	2.09518	1.51405	1.28538	2.11318	1.92883	1.82854	1.89213	1.87405	1.52605	1.62684	1.2517	1.38589	1.32461	1.56888	2.53958	1.75774	2.36617	2.55095	2.23165	2.42912	2.70816	1.82786	1.69482	1.98624	1.88305	1.88661	2.20465	2.12211	1.98683	1.97194	2.34301	2.08922
1.83046	2.19252	1.72039	1.68649	1.82302	1.87685	1.65544	1.99006	1.68366	2.17688	1.96015	1.93375	1.83484	2.51824	2.00378	1.89183	2.66076	1.84096	1.82836	1.58956	1.76779	2.13882	2.14458	2.04229	2.05335	2.10116	2.38956	2.63069	2.12467	1.75084	2.22119	1.47076	1.45969	1.61898	1.66872	1.82798	1.42796	1.38096	1.8665	1.87568	1.98676	2.34318	2.21802	1.79911	1.95097	1.7666	1.93984	2.10681	2.37152	2.64473
1.71327	1.66341	1.3425	1.45973	1.71874	1.53968	1.80198	1.96621	1.94961	1.47633	1.57244	1.77553	1.66696	1.52035	1.98224	2.24018	1.8864	2.09528	1.44845	1.72991	1.80632	1.99131	2.13102	2.00842	1.66686	1.61605	1.96004	1.58991	1.82923	2.14315	2.11526	1.91872	1.87856	2.38558	2.02062	1.5877	1.91833	1.87561	1.71978	1.3483	1.67848	2.12335	2.37487	2.09626	2.01571	2.47285	2.0862	2.15808	2.4625	2.12002
1.86906	1.63607	1.702	1.59688	1.50265	1.76872	1.77711	1.69686	1.44252	1.31009	1.20949	1.44498	1.58579	1.69334	1.75147	1.84219	1.62967	1.79298	1.64355	1.79599	1.40202	1.41994	1.37684	1.52477	1.6839	1.65857	1.99637	1.73475	1.92606	2.2219	1.78579	2.18993	2.03571	1.86845	2.03761	1.47439	1.57834	2.01341	1.60218	1.56311	1.85829	2.09187	1.60509	1.86995	2.1119	2.41936	2.48534	2.22991	2.21414	2.2999
1.32999	1.51434	1.46112	1.49005	1.37682	1.74616	1.58198	1.56908	1.38527	1.58247	1.53335	1.64763	1.62985	1.49653	1.41065	1.68003	2.03458	1.58447	1.8731	2.12408	2.06741	1.62277	1.35788	1.31809	1.26177	1.55519	1.7838	2.73465	1.89324	1.88492	2.29333	1.83376	1.6688	1.80766	1.71378	1.73899	1.70327	2.07859	2.13152	1.92935	1.67481	1.60026	1.96305	1.73603	1.41985	1.8241	1.72361	2.05856	2.55422	2.46344
1.67909	1.59842	1.51363	1.22922	1.64518	1.33541	1.38633	1.4322	1.45843	1.51162	1.53924	1.68855	1.56634	1.31718	1.74911	1.73125	1.13611	1.99	1.83355	1.9955	1.91365	1.59908	1.72336	1.75262	1.64009	1.52439	1.53463	2.03052	1.71492	2.21473	2.03591	1.92309	1.80375	2.27104	1.96269	1.55076	1.61248	1.709	1.5903	1.61086	1.9519	1.95194	1.6608	1.64561	1.84405	1.68284	2.09031	1.83383	1.88047	2.31915
1.56061	1.14269	1.22731	1.42557	1.44405	1.44713	1.41917	1.4716	1.42935	1.68092	1.3502	1.82031	1.67825	1.58261	1.71584	2.03197	1.25519	1.93953	1.98634	2.10287	1.68899	1.63226	2.023	1.57984	1.68087	1.83874	1.41749	1.42399	1.85139	1.92953	1.8496	1.60802	1.74916	2.0595	1.9884	1.63014	1.7977	1.39393	1.59373	1.29555	1.69407	1.63925	1.98745	2.38719	1.59594	2.07312	1.66308	1.62899	1.95768	2.26625
1.95995	1.63044	1.40063	1.43421	1.37515	1.2692	1.44515	1.3642	1.48183	1.51654	1.49118	1.98623	2.08537	1.82386	2.09039	2.02682	1.38686	1.28003	1.79718	1.88685	2.05752	1.52812	1.65535	1.45917	1.81323	2.07316	1.66847	1.42302	1.84904	1.42798	1.46075	1.64222	1.40025	1.89766	1.72034	1.77197	1.89691	1.53199	1.70897	1.50276	1.94907	1.44901	1.62234	1.7981	1.71571	2.40994	2.18436	2.13284	2.113	2.05756
1.5128	2.16857	1.69041	1.4475	1.24632	1.58429	1.36412	1.17683	1.55388	1.30955	1.68302	1.64115	2.01149	2.27113	1.69548	1.76149	1.6083	1.11504	1.16008	1.62734	1.62072	1.26416	1.34968	1.23085	1.53422	1.8292	1.54163	1.64348	1.70647	1.57038	1.17273	1.36143	1.81636	1.78692	2.08853	2.33485	1.86667	2.30069	2.02814	1.82741	1.68956	1.77085	1.44621	1.57424	1.64956	1.85214	1.9547	2.2241	2.51815	2.54987
2.49414	1.92342	2.23197	1.67582	1.35685	1.55867	1.67462	1.54916	1.47779	2.03751	1.52897	1.80933	1.96725	2.13731	2.06842	1.72748	1.67189	1.38853	1.32989	1.27957	1.39883	1.31487	1.40226	1.27622	1.37166	1.46086	1.35823	1.53114	1.52018	1.61376	1.60292	1.68382	2.08821	2.20938	2.28758	2.26349	2.6053	1.57791	2.02395	1.97059	1.86841	1.8572	1.7165	1.65371	1.52852	1.85292	1.87943	2.4223	2.37371	2.45162
2.04804	2.33686	2.36142	2.28734	1.93101	1.58797	1.94943	1.73831	1.68457	2.05433	2.14514	1.62441	1.91629	2.02891	1.659	1.60248	1.48822	1.42833	1.26945	1.28438	1.26943	1.19271	1.11686	1.38912	1.43234	1.4261	1.69345	1.24888	1.61447	1.69944	1.4378	1.91802	1.84781	1.66375	1.90914	2.08223	2.16112	2.62803	2.20767	1.86399	2.24295	2.07513	1.9708	1.92071	1.9804	2.06296	1.99218	2.31478	2.40253	2.23649
2.01574	1.97781	1.83783	1.97786	1.76749	1.91824	2.06207	2.47435	1.81911	1.7651	1.98228	1.82893	2.07483	1.8525	1.65384	1.5638	1.28921	1.18606	1.21171	1.3887	1.10466	1.13301	1.21016	1.46099	1.89561	2.14734	1.75325	1.67059	1.84577	1.89463	1.7338	1.61777	2.26296	1.94807	1.92073	2.18312	2.47194	2.26074	2.20261	1.99343	2.0654	2.30603	2.51633	1.93431	2.06443	1.62463	2.17064	1.73143	2.13257	2.33513
2.12485	1.81022	1.93116	2.29298	1.87924	2.29153	1.88253	1.83456	2.30607	1.7518	1.53176	1.71287	2.50657	1.69254	1.20002	1.20156	1.39756	1.22436	1.18239	1.24551	1.10077	1.24756	1.22215	2.04257	2.31778	1.8553	1.56826	1.69721	1.65022	1.99307	1.68941	1.58344	1.9389	2.04175	1.72683	1.8714	1.96836	2.26377	1.68129	2.24484	1.92109	2.26686	2.05935	1.79124	1.93245	1.4636	1.41794	1.36302	2.09079	2.41811
2.06941	2.12361	1.78979	2.13856	2.22559	1.90154	2.06454	2.11542	1.95756	2.17162	2.02586	1.71876	2.06879	2.3465	1.64268	1.44346	1.31989	1.46132	1.24855	1.20422	1.24243	1.56787	1.18824	2.06566	1.86483	2.21208	1.88384	1.50986	1.87861	1.98364	1.95885	2.19106	1.90395	1.77831	1.98713	1.92784	2.4052	1.86784	2.05551	2.40664	2.1179	2.09418	2.31666	2.2626	1.78594	1.4756	1.46516	1.33385	1.89898	1.63242
1.82356	1.74015	1.71293	1.9025	2.13174	2.05388	1.93181	1.95002	1.54862	1.8031	2.22705	1.89572	2.47513	2.26199	1.58582	1.53388	2.00568	1.72629	1.40064	1.32246	1.39387	1.48816	1.89145	2.10279	1.85759	2.10009	1.80028	1.87732	2.05886	2.2006	1.89395	1.86492	2.35902	2.35492	2.44789	2.39935	2.61267	2.24249	2.1444	1.96726	2.53572	2.15653	2.42224	2.05695	1.94769	1.23165	1.71899	1.27424	1.83229	1.61475
1.82438	1.92949	1.53522	1.71869	1.73999	1.88491	1.90583	1.93139	2.33149	1.87805	1.68941	1.85237	1.84709	1.73811	2.08101	1.21465	2.14097	2.16215	1.64231	1.34976	1.67589	1.8607	2.15941	2.13452	2.15338	2.11895	2.09243	2.14844	1.88348	2.30288	2.35288	3.48173	2.43427	2.53124	2.56458	2.14119	2.36732	2.58394	2.61398	2.6857	2.99534	2.94249	2.17686	2.00393	2.05398	1.36212	1.30846	1.35278	2.05067	1.59499
1.80403	1.50754	1.42531	1.59094	1.95041	1.60448	1.79879	1.6371	1.82727	1.55594	1.57904	1.71694	1.79162	1.67958	1.76845	1.64811	3.04211	2.2172	2.58218	1.82116	1.99704	2.62105	2.47178	2.3139	2.63706	2.57985	2.31226	2.2164	1.83622	2.1377	2.70092	2.17777	2.981	2.03765	2.36338	2.35786	2.33173	2.16128	2.50999	2.82804	2.44615	2.15559	2.48806	2.61068	1.87552	1.37596	1.63181	1.38977	2.03478	1.50914
1.70336	1.32724	1.68646	1.76505	1.73951	1.51034	1.65957	1.37775	1.04888	1.2929	1.21533	1.15441	1.25928	1.2293	1.65248	1.82471	1.98415	2.30127	2.46199	2.71019	2.32387	2.54069	2.22077	3.1981	2.21785	2.36154	2.3642	2.31167	1.84484	2.13335	2.40563	1.96036	2.45098	1.88413	2.38889	2.29247	2.58596	2.05575	2.11533	2.39557	2.27972	2.65634	2.07483	2.23749	1.7018	1.91969	2.08592	2.21061	1.79508	1.81303
1.63773	1.78298	1.57551	2.04004	2.09976	1.41084	1.50742	1.16732	1.43744	1.20168	1.04865	1.00771	1.34501	1.36011	1.56119	1.67703	3.50622	3.31672	2.52114	1.96945	2.33019	2.74473	2.38855	2.71639	1.92939	1.99433	2.23597	2.36422	2.04054	2.3408	1.99391	2.70248	2.23767	2.04503	2.02194	2.5837	1.95436	1.82115	1.97946	1.79557	1.81644	2.04991	1.74115	1.74315	1.60072	1.62882	1.76752	1.67826	1.5269	1.41369
1.9169	1.6539	1.75112	1.59007	1.72898	1.38151	1.011	1.04625	0.992333	1.11288	1.07101	1.13589	1.20457	1.43258	1.64544	1.86656	2.78712	2.47646	2.09567	2.7177	2.30693	2.05693	2.38466	2.16697	2.4078	2.01962	2.50083	2.08057	1.9097	1.74634	2.09361	2.09556	2.44224	2.04542	2.01546	1.95369	2.22751	1.92291	1.83193	1.8315	1.709	1.95732	1.94911	1.91656	1.61811	1.53237	1.57597	1.25345	1.42319	1.49752
1.4957	1.71049	1.7845	1.6825	1.61189	1.37558	1.35055	1.266	1.0712	1.30936	1.2639	1.19011	1.4289	1.56389	1.60492	1.64859	2.45424	2.51275	2.34228	2.71011	2.02525	2.01418	2.16307	2.12084	1.82326	2.32262	1.99014	2.33332	1.90256	1.88031	1.95832	1.91441	2.2468	1.96696	1.99002	2.05418	2.02936	1.69266	1.45817	1.70298	1.88436	1.84621	2.21731	1.48526	1.84176	1.74418	1.63438	1.71136	1.323	1.6506
1.81132	1.76931	1.50778	1.50414	1.67571	1.34521	1.22938	1.27744	1.25127	1.10082	1.14379	1.11922	1.25344	1.29656	1.65124	1.77813	2.05289	2.58649	2.32121	2.04152	1.54155	1.74914	1.94846	1.72417	1.90665	2.07267	2.38648	1.97549	2.12803	2.54745	2.16466	2.39823	2.30587	1.6995	2.16362	2.30813	1.9035	1.97266	1.79246	1.70719	1.84317	1.78697	1.90409	1.79728	1.86194	1.65289	1.93706	2.50183	2.15753	1.5587
1.95918	1.6648	1.66037	1.61891	1.70044	1.31456	0.996931	1.17305	1.23649	1.16163	1.06629	1.30294	1.23	1.24196	1.5395	1.50808	2.19573	2.6819	2.00791	1.72748	1.444	1.62523	1.671	1.40332	1.39422	1.96279	2.2993	2.11449	2.12658	2.19173	2.01596	2.00813	2.1796	2.06669	2.24056	2.11936	2.0707	1.8252	1.91598	1.91615	2.22316	1.91294	1.75349	1.68866	1.85128	1.84166	1.56213	2.10744	1.97484	1.41446
1.67251	1.71477	1.66211	1.74261	2.04438	1.30785	1.10063	1.33604	1.1089	1.04017	1.26257	1.20913	1.29684	1.19938	1.20178	1.3338	1.75566	2.03027	1.76454	1.67851	1.56064	1.43853	1.46163	1.68856	1.7292	1.58176	1.94751	1.92925	2.14408	2.03355	2.14362	1.88553	2.76028	2.56171	2.28243	2.29523	1.71381	1.65722	1.91487	2.10333	1.92234	2.33278	1.71323	1.66142	1.56088	1.68646	1.84989	1.99361	1.88364	1.74865
1.1964	1.87208	1.4371	1.67702	2.07024	1.26711	1.1417	1.23405	1.25894	1.19082	1.3739	1.42577	1.4566	1.31037	1.17639	1.37049	1.48625	1.97063	1.59592	1.63281	1.52436	1.45029	1.45352	1.73573	1.82642	1.87651	2.40606	1.92999	2.32343	1.69668	2.19771	2.8131	2.08228	2.17517	2.47878	2.84646	2.48425	2.21053	2.27883	2.46042	2.52448	1.73589	1.79968	1.69476	1.67799	1.55025	1.82507	1.73424	1.64262	1.7236
1.57814	1.77295	1.82547	1.69317	1.7613	1.24243	1.37415	1.47648	1.06912	1.1533	1.29727	1.30993	1.35696	1.69926	1.37875	1.15877	1.64538	1.92622	1.5872	1.54348	1.39401	1.47096	1.6096	2.02846	1.90949	1.85294	2.075	2.20733	2.02602	1.37612	1.91672	2.29416	1.93531	1.6399	2.01979	2.49361	2.05499	1.83135	2.07647	2.26326	2.33942	2.07701	2.578	2.40327	2.0119	2.05448	1.8418	1.56199	1.3873	1.69833
2.00726	1.79135	2.05358	1.9371	1.71275	1.42034	1.28209	1.47165	1.43517	1.55979	1.5765	2.12232	2.16646	1.71145	1.26065	1.18757	1.61007	1.68301	1.83303	1.54618	1.62671	1.38115	2.20872	2.11152	2.02119	2.02012	2.19205	2.41277	2.4631	1.9423	2.05983	2.50175	1.73909	2.22256	1.78628	2.10591	1.90906	1.61188	2.00068	2.10162	2.20829	2.0288	2.27441	2.06977	2.20508	2.19482	1.85345	1.92041	1.37479	1.17858
1.88645	1.73219	1.63027	1.85866	1.88037	1.34446	1.60693	1.50063	1.62788	1.73137	1.64923	1.7936	2.03592	1.43448	1.98246	1.6913	1.81435	1.42092	1.92576	1.48448	1.94227	1.63365	2.57803	2.04664	2.37437	2.26078	1.97896	2.00483	2.077	2.32912	2.48304	2.552	2.21155	2.16237	1.86879	1.98349	1.81616	1.85387	2.39193	2.27286	2.77703	1.96978	2.43935	2.05174	2.3722	2.57914	2.44578	2.2111	1.68518	1.51532
1.66045	2.11386	1.82658	1.59405	1.61468	2.01685	1.58856	2.01226	1.53491	1.51766	1.51018	1.5068	1.63976	1.72564	1.506	1.38814	2.03636	1.68274	1.59847	1.81645	1.90145	1.58522	1.60096	1.87753	1.79131	2.09491	1.99512	1.8775	2.07437	2.28706	2.27162	1.82994	2.05986	2.17528	2.08822	1.60137	2.07142	1.65638	1.51652	1.90094	1.90028	1.84376	2.27734	2.06762	2.26343	2.56774	2.08631	1.97417	1.80792	1.78294
1.61206	1.86386	1.80903	1.67068	1.79989	1.85075	1.28743	1.675	1.47761	1.76457	1.46353	1.4122	1.39821	1.57367	1.53604	2.34125	2.24734	1.94137	1.51317	1.67426	2.2257	1.77383	1.87421	2.18461	1.93211	2.54727	1.92546	1.83769	1.79456	2.18407	2.1168	1.99111	1.86011	1.75724	1.70716	1.91409	2.08812	1.64962	1.78529	1.70133	1.54363	1.75245	1.80659	1.69042	1.93755	2.02035	2.26284	2.46784	2.09369	2.25842
1.44099	1.31549	1.72856	1.65495	2.0439	1.7653	1.76262	1.74317	1.53027	1.4713	1.43094	1.64164	1.52199	1.55199	1.65705	1.61502	2.23463	1.88511	1.47412	1.75198	1.57367	1.79942	1.97561	1.84469	1.97977	1.66126	2.06963	2.01342	1.84596	1.5553	1.75877	1.49099	1.67079	1.49762	1.66314	1.68612	1.89573	1.63306	1.64	1.66278	1.54379	1.62742	2.20715	2.71249	2.45199	2.64529	2.88624	2.35002	2.08636	2.26467
1.48955	1.61089	2.4437	1.50709	1.55048	1.54017	1.94514	1.76272	1.82024	1.52554	1.64882	1.83138	1.89525	1.71655	2.08223	2.54765	2.19717	1.73653	1.40244	1.44333	1.97808	1.86832	2.18824	2.05173	2.17944	2.25066	1.8299	1.61035	1.78353	1.58615	1.90851	1.55873	1.64911	2.02177	2.1267	1.89042	1.64054	1.72702	1.55577	1.89513	1.51478	1.5466	1.9408	2.44193	2.24542	2.40973	2.22095	2.66564	1.90743	1.68982
1.91903	1.58948	2.52566	2.53718	2.01139	1.94539	1.553	2.30658	1.87485	1.75696	2.0493	2.58571	2.24949	2.09988	2.39056	2.36448	2.01223	1.38184	1.41413	1.56857	1.77268	1.74494	1.6435	1.54304	1.64	1.63344	1.92118	1.34758	1.33605	1.42022	1.65657	1.4737	1.54247	1.27816	1.61666	1.46267	1.40603	1.3333	1.52995	1.28076	1.22382	1.21944	1.24513	1.49873	1.48212	1.64368	1.7919	1.84579	2.00357	1.46653
2.1351	1.94163	2.16853	1.45769	1.58259	1.61635	1.27533	1.60352	1.77133	1.50117	2.17247	1.94944	2.08165	2.032	2.45878	2.36181	1.56443	1.58855	1.85565	1.75699	1.36556	1.7084	1.41655	1.40422	1.52751	1.41641	1.6006	1.40705	1.52009	1.45	1.56756	1.61205	1.7061	1.2803	1.42286	1.36736	1.2368	1.22036	1.39384	1.21807	1.22503	1.20986	1.25233	1.4555	1.71756	1.78706	2.12543	1.90449	1.61608	1.48733
1.99365	2.20332	1.79738	1.71753	1.37131	1.37188	1.35676	1.63065	1.65	1.78671	2.10619	1.87273	2.04933	1.72824	2.5213	1.6792	1.82645	1.36437	1.49533	1.29292	1.32113	1.48082	1.16365	1.15654	1.38047	1.08954	1.20545	1.23781	1.45157	1.43045	1.10724	1.35048	1.21747	1.23907	1.20762	1.25304	1.43189	1.1559	1.6052	1.10169	1.26107	1.15258	1.34617	1.59463	1.74861	1.72879	2.09173	1.96479	1.33124	1.78526
2.00922	2.88048	1.96971	1.49272	1.405	1.25881	1.6295	1.44211	1.64906	1.74256	2.12039	2.0761	2.29421	2.39288	2.08241	1.88674	1.67078	1.47781	1.56686	1.34423	1.23417	1.22294	1.43956	1.23566	1.27302	1.53783	1.15067	1.3335	1.22449	1.13362	1.3763	1.39429	1.12253	1.2856	1.21744	1.22813	1.30926	1.35452	1.14874	1.2203	1.2549	1.41424	1.38923	1.56723	1.35313	1.53961	1.91744	1.93484	1.55961	1.5689
1.77356	2.13863	1.83923	1.41494	1.32408	1.20288	1.61474	1.77838	1.95898	2.3166	2.32605	2.10415	2.42954	2.19069	2.00826	2.70994	1.89459	1.57154	1.71307	1.51565	1.43876	1.54931	1.33449	1.31039	1.38564	1.39589	1.45113	1.22195	1.46243	1.48418	1.27952	1.26074	1.02546	1.38411	1.21286	1.22773	1.2939	1.06165	1.28739	1.32928	1.40857	1.3572	1.39126	1.73676	1.76616	1.46426	1.75714	1.64796	1.54018	1.64389
2.06865	2.26051	1.88722	1.48361	1.2582	1.77366	1.87946	2.35899	1.94509	2.25978	2.42423	1.98197	1.95245	2.19127	2.90577	2.43531	2.12132	1.6997	2.0754	1.60102	1.48464	1.27663	1.38973	1.40717	1.31873	1.44155	1.30462	1.28377	1.33401	1.39256	1.31776	1.42722	1.39652	1.46439	1.36763	1.21267	1.46053	1.34298	1.46799	1.07703	1.44245	1.51006	1.5529	1.45904	1.30578	1.34189	1.65125	1.87454	1.46616	1.78571
1.97869	2.16509	1.84315	1.94964	1.62311	1.70401	1.708	2.26291	2.38802	2.19508	2.11925	2.07999	2.02713	2.18284	2.39119	2.19108	1.90642	2.12458	1.7808	2.16336	1.6986	1.80335	1.65014	1.71703	1.51196	1.52823	1.39446	1.15751	1.32294	1.71367	1.29372	1.50463	1.36357	1.4439	1.45231	1.23322	1.14352	1.2325	1.32663	1.77041	1.66455	1.46997	1.40785	1.47316	1.48714	1.41996	1.76684	1.65397	1.73204	1.31775
1.9921	2.48106	2.01564	1.97356	1.98543	1.60206	1.77126	2.31903	2.13528	1.97348	2.2186	1.90466	2.29286	2.21614	2.1048	2.25146	1.90863	1.8902	1.97863	1.97876	2.14764	1.70611	1.771	1.88685	1.40303	1.58507	1.44098	1.33139	1.28403	1.37454	1.61532	1.5901	1.27563	1.14716	1.17649	1.24308	1.20011	1.28913	1.251	1.25165	1.21503	1.35546	1.25147	1.06769	1.13091	1.45227	1.77237	2.21534	1.5708	1.35465
1.43096	1.75676	2.09641	2.4922	2.43384	1.86499	2.17516	2.15803	2.00135	2.55308	2.34414	2.20113	1.56872	1.75976	1.83815	1.75096	1.67559	1.81759	1.91414	2.03536	1.97691	2.27534	2.31597	2.05718	1.77807	1.54364	1.47605	1.66089	1.40587	1.64581	1.9555	1.6106	1.36436	1.12335	1.15006	1.51247	1.31526	1.32584	1.24276	1.32855	1.17596	1.1854	1.33614	1.29146	1.46833	1.14359	1.34296	1.31549	1.42785	1.5932
1.75293	1.90313	2.01854	2.19049	2.81189	2.20625	1.96451	1.71817	1.52324	2.01182	1.82748	2.25698	2.62549	1.78141	1.67806	1.56229	1.79186	1.63783	1.88881	1.90671	2.06649	2.1419	1.89118	1.86563	1.61687	1.57451	1.60136	1.65887	1.77256	1.66834	1.83208	1.66988	1.60051	1.1993	1.19879	1.32403	1.43522	1.42778	1.15831	1.24843	0.989171	1.41245	1.217	1.19884	1.35982	1.51398	1.52564	1.57725	1.37555	1.71234
1.8606	2.2184	1.65109	1.86074	2.06961	2.23873	1.92448	1.51232	1.57137	1.52926	1.97285	2.4527	2.59539	2.08527	1.85323	1.79533	1.53205	1.79523	1.56904	1.79382	1.60837	2.03602	2.19407	1.88757	1.74104	1.34325	1.87364	1.79199	2.10494	1.536	1.70492	1.93339	1.99168	1.56035	1.35354	1.47122	1.21058	1.27721	1.20111	1.20519	1.11299	1.16572	1.4334	1.45874	1.2438	1.69829	1.29752	1.63836	1.36426	1.36136
1.52196	1.85788	1.645	1.93834	2.54786	2.369	2.18319	1.51299	1.76604	1.83414	2.20207	2.01834	1.86183	2.30945	1.52369	1.99262	1.71642	1.40375	1.51635	1.58618	1.62943	2.06908	1.46489	1.78049	1.96032	1.47827	1.69816	2.22852	2.20879	1.74988	2.27732	1.9798	1.51812	1.62974	1.28575	1.22873	1.02552	1.31518	1.03817	0.937122	1.08265	1.11533	1.12303	1.43624	1.31151	1.20415	1.2987	1.40984	1.27098	1.20313
2.08321	2.13805	1.95978	1.87937	2.09547	1.86763	1.96816	1.43731	1.77562	2.03114	2.10988	2.33721	2.11922	2.12224	1.81258	1.55037	1.27713	1.46679	1.57668	1.55507	1.27766	1.29257	1.41675	1.41457	1.4185	1.48267	1.82499	1.67515	1.82716	2.07358	1.94929	1.50795	2.06166	1.81388	1.7331	1.45764	1.34986	1.29639	1.18112	1.06654	1.05276	1.16546	1.30374	1.22514	1.40164	1.41942	1.50906	1.67805	1.20308	1.42215
1.98353	1.89814	1.79835	1.76195	2.18512	2.5464	1.96337	1.73711	1.52862	1.36254	2.24338	2.55814	2.13229	1.85424	2.37163	1.54219	1.58497	1.29336	1.37132	1.46367	1.54647	1.43459	1.32671	1.30984	1.27513	1.75763	1.62146	1.95456	1.77615	1.74856	1.97527	1.9699	1.40407	1.622	2.00468	1.37557	1.30013	1.63548	1.563	1.4276	1.30352	1.52934	1.31155	1.38992	1.35573	1.51509	1.74414	1.26522	1.21952	1.21697
2.06903	1.71041	1.85375	2.30852	2.17306	1.93786	1.77008	1.44316	1.48578	1.52993	1.45176	1.75034	2.49661	2.36694	1.7677	1.73166	1.4555	1.23675	1.52797	1.28956	1.51795	1.4129	1.31606	1.50241	1.2559	1.24845	1.9103	1.52693	1.92857	1.68529	1.73104	1.70033	1.66377	1.57316	1.69352	1.65833	1.57823	1.99236	1.56661	1.65376	1.58799	1.62258	1.45793	1.25398	1.48344	1.36283	1.46963	1.23829	1.28763	1.41958
1.737	2.50299	2.45997	2.41828	2.18206	2.16218	1.85165	1.85475	1.60517	1.55855	2.00442	1.91028	2.25021	2.34659	1.84055	1.57359	1.22751	1.09397	1.21469	1.20131	1.17727	1.11177	1.16986	1.23757	1.52296	1.64965	1.74834	1.97841	2.08802	2.03271	1.75363	2.51587	1.75105	1.65834	1.77514	1.66878	1.68946	1.87573	1.82525	1.81786	1.65948	1.81535	1.94534	1.35542	1.57611	1.60686	1.77352	1.48532	1.87098	1.4841
1.34796	1.3179	1.48518	1.56187	1.50003	1.32656	1.46586	1.12153	1.03156	1.403	1.22285	1.8425	1.37325	1.4791	1.37443	1.24268	1.28331	0.884467	0.963217	0.835992	0.860559	0.938501	1.11814	1.1131	0.892924	0.885136	1.08387	1.14534	1.34699	1.58872	1.32649	1.24743	1.43957	1.2668	1.29091	1.2176	1.28459	1.18202	1.13161	1.13244	1.42196	1.24743	1.15217	1.03021	1.26364	1.41739	1.06465	1.2863	1.96225	1.77797
1.26193	1.21419	1.34366	1.97289	1.53839	1.32415	1.43008	1.50643	1.14158	1.20301	1.21929	1.2605	1.62555	1.26204	1.14502	1.54823	0.885248	0.822868	0.732426	0.858838	0.690553	1.04744	0.805056	0.716373	1.00263	1.13618	1.32604	1.419	1.27615	1.35286	1.28345	1.34162	1.31948	1.47583	1.3747	1.39685	1.26045	1.12449	1.06506	1.03077	1.2537	1.5138	1.60318	1.3606	1.47071	1.2131	1.41639	1.23084	1.61147	2.18533
1.40251	1.2981	1.5026	1.36005	1.8133	1.62083	1.68182	1.52207	1.92469	1.88226	1.96085	1.77514	1.60594	1.67882	1.35703	1.41525	0.849573	0.85544	0.885291	0.821697	0.976264	0.859396	0.869319	1.1906	1.18818	1.0501	1.01682	1.13219	0.980989	1.45784	1.2167	1.40713	1.23616	1.21556	1.67066	1.7927	1.17544	1.15447	1.23936	0.960552	1.40274	1.24335	1.57503	1.7291	1.57132	1.23593	1.28368	1.35313	1.95205	1.61572
1.37219	1.22124	1.24706	1.28615	1.02905	1.24312	1.25859	1.28072	1.58361	1.74305	1.47782	1.344	1.34907	1.32694	1.33054	1.07513	0.901433	0.884649	0.89596	0.995212	0.895391	0.966713	0.953709	1.04732	1.27755	1.01954	1.0635	1.10725	1.12443	1.21448	1.00383	1.25374	1.43643	1.50747	1.42884	1.4895	1.19012	1.34736	1.05926	1.28977	1.31422	1.12431	1.51508	1.2594	1.65131	1.39314	1.37288	1.40965	2.1258	2.1455
1.18363	1.35889	1.29423	1.1206	1.05286	1.16825	1.38329	1.27154	1.71714	1.31368	1.76324	1.19974	1.22441	1.11215	1.15141	1.12885	1.00757	0.896046	0.965379	0.840858	0.790914	0.95738	0.930317	0.99986	0.833068	1.16386	1.12266	1.08029	0.874347	1.26086	1.16915	1.3154	1.40098	1.25239	1.36759	1.4089	1.18741	1.30545	1.22381	1.08488	1.24261	1.58436	1.36545	1.09985	1.25695	1.26359	1.27549	1.03864	2.2232	1.95429
1.12832	1.20159	1.21165	1.50176	1.03991	1.40251	1.10085	1.45225	1.40693	1.24124	1.20993	1.09586	1.04679	1.03158	1.21524	1.09331	0.855108	0.886953	0.997518	0.991686	0.878555	1.14174	1.00705	0.901441	0.971394	1.00535	1.19771	0.972184	1.14156	1.41506	1.40907	1.2161	1.3951	1.83277	1.28818	1.46117	1.65267	1.35823	1.29221	1.12174	1.22614	1.26344	1.38591	1.22572	1.08346	1.11379	0.972854	1.17309	1.55023	1.97957
1.02514	1.12094	1.58418	1.17207	1.23474	1.19717	1.07378	1.3416	1.2551	1.15893	1.27047	1.39873	1.1958	1.26373	1.06473	0.978635	0.91555	0.923886	1.01612	0.915702	0.98872	0.87378	0.884978	0.86846	0.806471	0.937537	1.00584	1.13823	1.17833	1.04673	1.25967	1.02247	1.20754	1.38856	1.25013	1.26355	1.10945	1.48779	1.24105	1.2766	1.20946	1.10668	1.01225	1.00173	1.05179	1.20566	1.07259	1.05178	1.57769	1.7209
1.40817	1.50555	1.32286	1.81277	1.03705	1.10506	1.17639	1.10407	1.2416	0.998193	1.26105	1.1138	1.11404	1.10666	1.08671	1.07707	1.02016	0.899948	0.782078	0.900982	0.924834	0.962316	0.861595	0.935815	0.916853	0.981016	1.20911	1.10621	1.12274	1.16389	1.66516	1.32587	1.41763	1.30728	1.7225	1.20984	1.23394	1.27718	1.04875	1.18803	1.11723	0.983773	1.04107	1.24442	1.13623	1.05326	0.948857	1.17506	1.71321	1.80792
1.49868	1.39173	1.57382	1.27583	1.24273	0.979973	1.14676	1.27199	1.18874	1.07042	1.00514	0.964433	1.21041	1.12769	1.39115	1.10073	0.96588	1.0241	0.882221	1.14629	0.83143	1.12182	0.917249	0.966937	1.02177	1.13045	1.02779	1.08664	1.0418	1.09495	1.17627	1.37351	1.37306	1.20605	1.24348	1.16473	1.36732	1.27537	1.01557	1.13022	1.15927	0.970531	0.949928	0.984821	1.10635	1.15828	0.988176	1.14859	1.18872	1.30013
1.37379	1.06608	1.69213	1.52371	1.33595	1.25731	1.33601	1.247	1.15297	1.05448	1.08632	1.00758	1.09483	1.35268	1.15523	1.16677	1.05379	0.900954	0.994234	1.02461	1.031	1.00391	0.962716	1.07486	1.03546	1.18077	1.05317	1.12035	0.99827	1.08897	1.38175	1.10811	1.32692	1.47303	1.35287	1.41979	1.21043	1.01429	0.96747	1.07001	1.27344	0.881177	1.0342	0.890228	0.949276	1.26593	1.13356	1.04934	1.36171	1.48695
1.54758	1.27717	1.39783	1.3312	1.2522	1.28466	1.29674	1.22952	1.15915	1.04206	1.01649	1.24524	1.28453	1.20326	1.51734	1.15927	0.988389	1.02619	0.947396	0.981269	1.1391	1.18926	1.11326	1.03372	1.1701	1.30717	0.992169	1.40516	0.85401	1.16375	1.0067	1.1978	1.25982	1.49172	1.37732	1.3752	1.38382	1.11256	1.12537	0.93468	1.04896	1.17104	0.936405	1.02215	0.965402	0.897302	1.07219	1.11463	1.19911	1.64167
1.46108	1.29083	1.55614	1.38367	1.23009	1.50873	1.11794	1.58537	1.26959	1.37341	1.2582	1.22764	1.2745	1.11878	1.18348	1.28179	1.03094	1.1549	0.936278	1.17576	1.05375	1.12252	1.21229	1.24758	1.22325	1.10304	1.22206	1.37936	1.01954	1.02232	1.05339	1.74259	1.33077	1.23263	1.56055	1.29168	1.39774	1.09104	0.868913	0.994458	0.909968	1.06922	0.963755	0.971963	0.825533	1.04508	1.25425	1.45851	1.59983	1.50499
1.43791	1.35563	1.57875	1.62471	1.47559	1.61134	1.33849	1.47545	1.35263	1.24256	1.25056	1.31378	1.51979	1.41597	1.26563	1.59063	1.04726	1.12404	0.938802	1.18595	1.08581	1.1472	1.23704	1.09398	1.23667	1.11531	1.07576	1.06824	1.10142	1.07486	1.24064	1.09409	1.20252	1.1994	1.42971	1.41263	1.24066	1.24498	0.9429	1.02637	0.976429	1.2903	1.04714	1.04554	1.02122	1.13972	1.22769	1.18754	1.52666	1.42648
1.73037	1.59484	1.43907	1.48526	1.13876	1.60968	1.40179	1.15893	1.11133	1.34023	1.35906	1.3346	1.01357	1.16003	1.35558	1.59018	1.09884	1.17193	1.09317	1.1277	1.14661	0.850775	1.14247	1.10991	0.940827	1.02586	1.04366	1.0029	1.17163	1.03121	1.21965	1.59495	1.37143	1.05774	1.17848	1.47214	1.42785	1.01032	0.841254	1.19424	1.17717	1.1321	0.858721	0.999705	1.21499	0.980476	1.05487	1.52351	1.55054	1.68195
1.48082	1.38255	1.46234	1.33192	1.29263	1.39806	1.59128	1.5707	1.30181	1.18647	1.29062	1.58122	1.32562	1.19799	1.33738	1.3433	1.25558	1.16239	1.05261	1.12308	1.17918	0.975589	1.14583	1.09736	1.10953	1.31608	1.3414	1.44389	1.06236	1.25074	1.41916	0.948019	1.22639	1.45807	1.3369	1.54547	1.46965	0.92222	0.986515	1.0297	1.2532	1.05662	1.14507	1.13733	1.21894	1.22989	1.46994	1.32572	1.7659	1.56282
1.41598	1.55561	1.54915	1.43543	1.48849	1.61635	1.39977	1.43015	1.54041	1.23633	1.41182	1.2928	1.28987	1.63338	1.52725	2.23781	1.22835	1.12329	1.05347	1.15339	1.32535	1.1672	1.31717	1.18781	1.03975	1.25688	0.951104	1.27738	1.19882	1.08902	1.03158	1.08669	1.37118	1.35367	1.40552	1.47595	1.25548	1.05506	1.07975	1.09134	0.936369	1.33095	1.14872	1.06228	1.021	1.0134	1.29727	0.678824	1.27699	1.30847
0.67682	0.953751	1.37583	1.44186	1.35942	1.32625	1.15466	1.11673	1.05306	0.909938	0.975722	1.04074	1.10497	1.36119	1.38022	1.19781	1.98937	2.17458	1.61164	1.67777	1.6356	1.61296	2.15651	2.33724	2.94128	2.308	2.05759	1.76266	1.79545	1.97623	1.65854	1.96943	1.55995	1.49238	1.27184	1.37744	1.68266	1.06127	0.965999	1.15054	1.19192	1.17422	1.13657	1.2552	1.1399	1.30678	1.3055	0.985401	0.877167	0.903282
1.30424	1.2247	1.26585	1.13825	1.01177	1.0041	0.822529	0.898835	0.970022	1.01647	1.03885	1.21802	1.01589	1.16295	1.24903	1.29276	1.93588	2.06018	1.72066	1.77552	1.59272	1.85293	1.93799	1.38718	1.80169	1.89738	1.87946	1.65761	1.89701	1.85586	1.62911	2.18221	1.46492	1.40006	1.45145	1.33366	1.23029	1.07683	0.997339	1.08853	1.1036	0.984774	1.16081	1.25372	1.07773	1.39952	1.36133	1.18736	0.95554	1.10409
1.79686	1.58106	1.08323	1.04004	1.01296	0.944338	0.945026	0.913403	0.912188	0.894704	0.894553	0.791764	1.06285	0.899452	1.10377	1.00146	1.50892	1.28727	1.61565	1.18787	1.56513	1.98681	1.95729	1.87535	1.41132	1.63368	1.73642	1.41636	1.55379	1.72962	2.17343	1.71445	1.20171	1.13144	1.30065	1.30814	1.17282	0.935126	1.16413	1.12788	1.04376	0.971931	1.09726	1.13322	1.02542	1.11175	1.2742	1.13409	1.30523	1.14442
1.24735	1.05977	1.3496	1.19513	0.795796	0.895041	0.953552	0.943548	0.941823	0.959554	0.920702	1.03153	1.06086	0.973072	1.02224	1.09293	1.30459	1.34956	1.75281	1.45527	1.37963	1.43131	1.67323	1.96215	1.6953	1.87833	2.03173	1.68383	1.84787	1.6771	2.42578	2.13042	1.28403	1.14856	1.1602	1.4046	1.22422	1.07244	1.17313	0.979779	1.05994	1.26541	1.01082	1.06123	1.11745	1.23145	1.0964	1.26792	1.03891	1.08461
1.29401	1.23415	1.3394	1.18893	1.20455	1.19095	1.06539	0.874968	0.814792	0.878213	0.894758	0.944042	1.06529	0.936789	0.994464	1.25006	1.85874	1.66877	1.61159	1.47638	1.3544	1.48999	1.857	2.17897	1.80231	1.75485	1.89144	1.70439	1.41862	1.75461	1.9329	1.94381	1.28133	1.26924	1.37692	1.40903	1.31556	1.16788	0.986743	1.00475	0.981223	1.00772	1.15801	1.12115	1.16633	1.14718	1.11471	1.2157	1.19868	1.03056
1.58453	1.55534	1.19547	1.23158	1.08033	0.987441	1.08236	1.0833	1.13336	1.12954	1.12041	1.0154	1.10241	1.06585	1.2894	1.47062	1.81713	1.8949	1.67528	1.67674	1.55831	1.46918	1.94573	2.10694	1.74138	1.64989	1.57605	1.46422	1.78742	1.93264	2.27994	2.16947	1.34012	1.14008	1.46489	1.45797	1.31316	1.2046	1.32754	1.1816	1.15717	1.03149	1.15866	1.29115	1.12343	1.31622	1.19144	1.10624	0.947475	1.01091
1.20438	1.34403	1.30755	1.40843	1.18977	1.24892	1.09085	1.10806	1.13289	1.06107	1.26122	1.27415	1.1297	1.52563	1.24278	1.38314	2.42345	2.30281	1.85437	1.80784	2.30678	1.99226	1.71448	1.92466	1.44217	1.49212	1.84563	1.58567	1.80694	1.79536	1.85373	2.51052	1.73832	1.73101	1.45416	1.42601	1.35486	1.13126	1.16507	0.996479	1.00475	1.2817	1.3834	1.31031	1.20688	1.36006	1.21996	1.02624	1.09862	1.07459
1.29051	1.37114	1.66865	1.50185	1.25657	1.19824	1.26522	1.20669	1.16881	1.25242	1.25301	1.47409	1.371	1.52709	1.78015	1.54214	3.02612	2.92189	2.38354	2.17782	2.06434	2.27251	2.06412	1.71349	1.4748	1.53352	2.03825	2.19532	2.03327	1.79191	1.68971	1.86634	1.4689	1.30301	1.37581	1.33268	1.52639	1.29247	1.16363	1.18437	1.30234	1.21272	0.9998	1.01509	1.50245	1.22375	1.19129	1.35623	1.12014	1.3249
1.12416	1.14538	1.0818	1.1373	0.963916	0.993022	0.953597	0.925811	0.962993	1.11832	1.19561	1.02445	1.33076	1.29787	1.14465	1.15044	2.32749	2.19994	2.11031	2.12262	2.0578	1.94504	2.34625	2.09403	1.8504	1.79664	1.87472	1.75441	2.16924	1.73956	1.69871	2.46076	1.36438	1.25665	1.35983	1.39863	1.29879	1.468	1.39644	1.50136	1.36954	1.18087	1.21602	1.19354	1.16914	1.31803	1.04729	1.2541	1.07333	0.999477
1.15357	1.14943	1.19459	1.0941	1.11747	1.00819	1.17581	1.08936	0.950092	1.01536	1.0544	0.922817	0.976408	1.03081	0.982519	0.845098	1.60658	1.5586	1.59387	1.53644	1.76955	1.90152	1.69376	1.83241	2.03763	2.32341	2.12898	2.70096	1.72921	2.0451	2.11345	1.79306	1.44226	1.21265	1.03169	1.03794	1.28054	1.20257	1.18315	1.28601	1.09482	1.31314	1.16488	1.3249	1.33181	1.28594	1.16723	1.05595	1.07459	1.19705
1.07188	1.21479	0.926139	1.35217	1.05575	0.816596	0.907981	1.03297	0.932207	0.926326	0.928489	1.21815	1.14973	1.08125	0.949383	0.927838	1.34746	1.30286	1.57651	1.32938	1.29939	1.36057	1.20061	1.55265	1.52798	1.86435	2.09342	2.47306	2.56769	1.79421	1.98487	1.50479	1.27337	1.00224	1.06292	1.08058	1.16825	1.25051	1.04576	1.00819	1.06156	1.29517	1.06587	1.15773	1.36817	1.18513	1.20941	1.28413	1.22107	1.118
1.00478	0.943604	1.09971	1.2188	1.15051	1.43701	1.21227	1.16757	1.18917	1.01215	1.0907	1.06512	0.944251	0.957319	1.05074	0.938032	1.70322	1.6255	1.5068	1.38774	1.57953	1.42721	1.39515	1.19998	1.7663	1.5337	0.961163	2.03584	2.08744	1.57961	1.50447	1.5739	1.24126	1.0775	1.11837	1.2019	1.11716	0.997748	1.06226	1.18828	1.41729	1.08941	1.31755	1.11167	1.22566	1.18225	1.32849	1.35594	1.15945	1.09362
1.27661	0.946824	1.03758	1.08495	1.06174	1.10592	1.02646	1.14585	1.34249	1.32908	1.07155	0.961704	1.29376	1.09391	1.18138	0.961434	1.91054	1.91685	1.68443	1.51331	2.06383	1.46302	1.39749	1.39772	1.50979	2.29469	1.74737	2.82268	1.83342	2.25539	1.67034	1.97052	1.45409	1.39815	1.28272	1.10253	1.21896	1.57313	1.31296	1.41285	1.27241	1.46886	1.47821	1.45439	1.19226	1.28799	1.17743	1.17043	1.13652	1.13634
1.00003	1.01614	1.21217	1.28775	1.10003	1.058	1.19669	1.11475	1.21307	0.998223	1.17673	1.01541	1.15631	1.11055	1.14336	1.0416	1.94303	2.27576	2.14111	1.57181	1.56914	1.78431	1.65167	1.40838	1.54719	2.21756	2.18636	2.18873	2.23162	2.03297	2.29796	2.18482	1.34744	1.14638	1.24441	1.22121	1.29651	1.43335	1.19465	1.19259	1.35579	1.41458	1.16685	1.24412	1.25033	1.35462	1.18965	1.21105	1.08584	1.07219
1.05945	0.992658	0.98314	0.91114	1.03398	0.967709	1.02727	1.04213	1.18042	1.10168	0.959096	0.996173	0.995209	1.01724	1.13584	1.12494	1.61897	1.6566	1.39314	1.72428	1.42241	1.25711	1.50646	1.67691	1.70843	2.05475	2.33179	2.83612	2.1363	1.91476	2.09143	1.74709	1.10442	1.26618	1.28237	1.07911	1.15798	1.41568	1.15175	1.03312	1.19847	1.28899	1.61012	1.54506	1.40816	1.32782	1.566	1.25036	1.05259	1.15291
1.1227	1.19337	1.00523	0.984969	1.11484	0.97088	0.998267	0.891482	0.903858	0.930781	0.995038	0.937349	1.18064	1.08566	1.10141	0.991723	1.81718	1.40713	1.30737	1.5281	1.42058	1.73247	1.72599	2.33976	2.16456	2.22994	2.688	2.99001	2.48115	2.19549	2.1097	2.83963	1.51566	1.24878	1.51669	1.50428	1.33262	1.20328	1.17974	1.45717	1.56175	1.30929	1.54974	1.34911	1.51183	1.40503	1.35677	0.717788	1.19032	1.13724
1.14963	1.14391	1.21307	1.27793	1.07134	1.1905	1.14726	1.08251	1.16911	1.00595	1.02263	1.06325	0.970482	0.979067	1.08055	1.02242	1.81711	1.50272	1.66741	1.51837	1.42317	1.3104	1.41971	1.48544	1.40627	1.40954	1.47252	1.87698	2.06151	2.09919	1.75446	1.6387	1.36026	1.37872	1.24817	1.38322	1.18501	1.21487	1.1921	1.33633	1.18403	1.19387	0.890101	1.05565	0.939804	1.3121	0.98865	1.12771	0.943927	0.939124
0.869913	1.11278	0.81192	1.14304	1.0562	1.1619	0.972006	0.899011	0.879827	1.01539	0.9434	0.923692	0.923079	1.15467	1.00467	1.00232	1.01385	1.15209	1.70882	1.34534	1.31538	1.30448	1.19063	1.23155	1.56227	1.75096	1.65551	1.83529	1.7306	2.1095	2.17475	1.85258	1.18145	1.12212	1.27431	1.41802	1.57311	1.16417	1.23883	0.971108	1.6186	1.37466	1.22027	1.1366	0.935924	0.902844	1.03794	1.05452	0.747027	0.944084
1.32333	1.05199	0.922956	0.83995	1.00478	0.895725	1.0174	0.836895	0.976771	0.909823	0.913779	0.879155	0.960973	0.904978	0.848639	0.900457	1.35828	1.29948	1.21479	1.31462	1.23726	1.3742	1.33516	1.42619	1.44364	1.62859	1.76244	1.74952	1.65547	2.00452	2.06517	1.97952	1.3092	1.19283	1.19411	1.21093	1.06015	1.47646	1.20106	1.33847	1.02807	1.4529	1.4406	1.16897	1.30545	0.77296	0.882224	1.06651	0.909676	0.876637
1.20245	0.971506	0.928227	1.12362	0.934021	0.960799	1.00719	1.04634	0.871566	0.948214	1.0206	0.871918	0.982932	0.901029	1.1632	1.10753	0.877544	0.998095	1.32433	1.45255	1.45254	1.41986	1.36249	1.58429	1.48487	1.53148	1.66992	1.48543	1.75555	1.70563	1.94609	2.62269	1.1711	1.02881	1.45209	1.42444	1.45619	1.16919	1.488	1.09539	0.978454	1.24568	1.04588	1.0628	0.900011	1.03738	0.870432	0.846911	0.850942	0.901093
1.0727	1.46727	1.00561	1.10075	1.05393	0.877508	0.901722	0.914733	0.937373	0.920709	0.870726	0.825024	0.963782	0.979464	0.986075	1.22923	1.05883	1.40031	1.29833	1.41041	1.36888	1.26243	1.50363	1.42407	1.63035	1.50502	1.66596	1.34288	1.61479	2.09375	1.87806	1.78142	1.50795	1.07069	1.23602	1.38429	1.16629	1.04203	1.05907	1.12438	1.27585	1.07886	0.887277	1.25654	0.932105	1.0629	1.19206	0.950302	0.659522	0.874382
1.33934	0.983897	1.35721	1.18596	1.07164	1.08149	0.945468	0.981154	0.813324	1.06892	0.955259	0.998806	1.01407	0.992089	1.25687	1.24443	1.19125	1.26151	1.3265	1.29666	1.82042	1.70462	1.50292	1.50038	1.46929	1.50768	1.6292	1.50727	1.71082	1.99204	1.67867	2.09607	1.23692	1.12955	1.12679	1.05966	1.14187	1.01396	1.11574	0.894959	0.800153	0.896668	0.924845	1.25833	1.06709	1.04295	0.95254	1.20033	0.761401	0.828721
1.26134	1.21169	1.27817	1.34975	1.04651	1.14583	0.935762	1.05556	0.876117	1.0873	1.08774	1.05201	0.972021	1.07995	1.07357	1.24002	1.24423	1.21925	1.34546	1.54834	1.56274	1.63728	2.14839	1.67584	1.66281	1.65584	1.88787	1.84529	1.99937	2.22303	1.84828	1.73983	1.33137	1.15617	1.02579	0.922447	1.08704	1.15699	1.02383	0.845072	0.917201	0.928022	0.873218	1.1184	1.08836	1.24846	1.19314	1.09786	0.805184	0.890468
1.26299	0.932697	1.13077	1.07759	1.5206	1.27672	0.994269	1.26178	1.07008	1.14045	1.01737	1.04359	1.18612	1.09526	1.10332	0.999392	1.50579	1.58026	1.43969	1.87821	1.48791	1.49099	1.69827	1.56837	1.98984	2.05894	2.18683	1.83697	1.81836	2.06977	2.27462	1.48057	1.43191	0.973342	0.901075	0.879906	1.06309	1.01077	0.923693	0.877673	0.885328	0.879229	0.937295	0.864677	1.00203	0.977129	1.02517	1.38371	1.13922	0.866974
0.995679	1.13386	1.45066	1.38663	1.63344	1.22691	1.22211	1.24808	1.14246	1.06095	1.12889	1.27545	1.03663	1.0801	1.3984	1.18175	1.85264	1.50373	1.65509	1.50759	1.78215	2.00621	1.60055	2.33626	1.48181	2.20852	2.15284	1.69596	1.82389	2.09001	2.03016	1.75168	1.07925	1.03251	1.13562	1.02979	1.07149	1.1618	1.00217	0.968762	0.866575	0.916395	1.07289	1.16398	1.12104	0.910731	1.11717	1.08452	0.851144	0.957434
1.09559	1.44388	1.00228	1.20231	1.38024	1.58359	1.36244	1.37306	1.35663	1.23242	1.35719	1.45686	1.35416	1.58698	1.60221	1.54852	1.77333	1.71505	1.77449	1.3236	1.59673	2.0383	1.84912	1.93102	2.00861	1.94767	2.02098	2.43371	1.74009	2.06293	1.90466	2.42116	0.97078	1.02207	0.969148	0.875222	0.866465	0.99362	0.862333	0.984695	1.00474	1.11174	1.04927	1.06172	0.99622	1.14011	0.92131	0.817297	0.815447	0.970337
1.0767	1.04867	1.36697	1.04432	1.6836	1.33701	1.37597	1.46045	1.54962	1.18883	1.40635	1.32995	1.30528	1.2794	1.26354	1.08485	2.51265	2.60341	2.15199	1.63638	1.5301	1.57093	2.10697	1.99609	1.87523	1.71445	1.75761	1.65549	2.06564	1.8565	1.37262	1.83008	1.18737	1.05202	0.984052	1.11664	0.972549	0.828285	1.08133	1.10481	0.928254	0.996451	0.937425	0.889813	0.907326	0.86741	0.934086	1.57387	0.848855	0.702236
1.15162	1.02961	1.04694	1.26942	1.10692	1.37153	1.20801	1.11622	1.16946	1.10006	1.29845	1.39023	1.79675	1.52392	1.43704	1.62944	1.76418	1.98811	2.51527	1.40746	1.39066	1.36755	1.7452	1.86585	2.17626	1.66377	2.25003	2.81593	1.91896	1.45603	0.525075	0.847871	1.33947	1.18756	1.12081	1.04584	0.998227	1.06821	0.906671	1.19932	0.958272	1.00447	0.983557	0.910623	0.817489	0.874917	1.05226	1.16145	0.709918	0.879048
1.24065	1.32702	1.26107	0.94591	1.12738	1.32896	1.13414	1.17942	1.08934	1.25217	1.34677	1.31185	1.23071	1.48295	1.39242	1.50111	1.9794	1.77496	1.52184	1.40603	1.63486	1.56904	1.77351	1.67371	2.17114	1.6374	2.12805	1.74691	1.65883	2.36424	1.89894	1.28573	1.00655	1.14267	1.23774	1.0621	1.0252	1.03641	0.983441	0.99953	1.09912	0.997806	0.96742	0.995215	0.806518	0.772497	1.16533	0.952735	0.802333	0.901673
0.999782	0.877522	1.29144	0.981705	1.3116	1.38651	1.4489	1.35884	1.25105	1.10448	1.18468	1.32007	1.36677	1.53622	1.40763	1.35197	1.6348	1.69776	1.59031	1.96657	1.34579	1.31562	2.04607	1.65144	2.00256	1.83891	2.17549	1.90931	1.80261	1.4117	2.14671	1.90081	0.995243	1.10072	0.885486	0.805786	0.937273	0.93579	0.9478	0.967714	1.07096	1.07874	1.01289	0.970098	0.791035	0.876561	0.881861	0.928002	0.786392	0.810568
1.1069	1.03335	1.20675	1.21594	1.00951	1.24792	1.15602	1.16731	1.32227	1.21324	1.2694	1.35229	1.34973	1.37674	1.24675	1.15597	1.68338	1.92706	1.80233	2.04522	1.63755	1.35421	2.08492	1.74292	1.88461	1.56965	1.65242	2.06803	1.98109	2.03318	2.2921	1.54657	1.09731	1.10158	1.16342	1.32953	1.16691	0.879404	0.883577	1.17334	1.49212	1.10829	1.12955	1.14186	1.01354	1.08521	1.03759	0.914329	0.907856	0.84751
1.02668	1.12284	1.36349	1.15318	1.31821	1.26152	1.22682	1.15397	1.46835	1.46856	1.27944	1.23875	1.31515	1.30402	1.14993	1.69486	1.69412	1.59902	1.66957	1.85255	1.63061	1.53247	1.60326	1.69037	1.69793	1.94895	1.96918	1.35109	1.41073	1.89064	1.79197	2.43191	1.15493	1.21255	1.43395	1.25307	1.31932	1.15465	1.41131	1.13698	0.982733	1.02054	0.806064	0.906024	1.03915	1.11293	1.24953	1.59114	0.938871	0.964604
1.86363	1.60891	1.24399	1.45461	1.47531	2.12091	1.58621	1.18787	1.50964	1.60399	1.59404	1.79927	1.549	1.89128	1.72192	1.37744	1.01664	0.732927	0.780824	0.874337	0.874357	0.755212	0.794168	0.943514	0.974468	0.946665	0.879376	0.714242	0.698727	0.840452	0.732494	0.78221	0.717455	0.625861	0.673479	0.718178	0.816308	0.67428	0.58165	0.571234	0.635618	0.639368	0.610464	0.594335	0.608582	0.841941	0.794393	0.730644	0.984513	1.11527
1.67144	1.5694	1.44862	1.45207	1.75978	1.6741	1.3107	1.73564	1.52752	1.80015	1.62051	1.57779	1.62117	1.91247	1.58684	1.20005	0.914149	0.894812	0.789648	0.912	1.07488	0.830802	0.870984	0.835966	1.24113	1.25231	0.7528	0.864826	0.784443	0.666508	0.716813	0.854367	0.648917	0.633031	0.849208	0.673495	0.642443	0.840221	0.584791	0.743711	0.670437	0.683925	0.598316	0.660764	0.680426	0.7091	0.659419	0.812568	1.03526	1.26727
1.50697	1.52847	1.33686	1.33857	1.86875	1.77009	1.58322	1.86101	1.33564	1.23214	1.66134	1.48702	1.6644	1.3469	2.05134	1.83993	0.88449	0.984716	1.00572	0.95015	0.865408	0.784693	0.891198	0.822523	0.965787	0.919383	0.838862	0.632907	0.772157	0.699597	0.777189	0.747126	0.669443	0.679599	0.792834	0.582304	0.652784	0.588185	0.578585	0.645631	0.817644	0.878075	0.660743	0.692629	0.710187	0.55463	0.591129	0.787585	1.34102	1.13609
1.33268	1.2611	1.14614	1.44382	1.56772	1.45688	1.90737	1.33819	1.57783	1.7551	1.35605	1.33893	1.48199	1.32485	1.71998	1.94468	1.03556	0.974241	0.931303	0.827924	1.00524	0.844489	0.784369	0.941299	0.802028	1.06012	0.966964	0.750606	0.823898	0.811819	0.772411	0.727003	0.633123	0.660481	0.744435	0.706004	0.61609	0.676613	0.55487	0.78786	0.696618	0.789476	0.737728	0.625136	0.746498	0.686956	0.931213	0.752039	1.14748	1.13108
1.17756	1.39304	1.21103	1.32869	1.35269	1.34259	1.10223	1.20747	1.47166	1.08912	1.46154	1.39886	1.20805	1.55282	1.44393	1.60925	0.882446	1.00158	0.867891	0.921496	0.777885	0.808606	0.860626	0.925562	0.931553	0.924753	0.861355	0.686491	0.788698	0.709746	0.79525	0.847949	0.781372	0.711185	0.779914	0.640089	0.597819	0.710481	0.647096	0.82625	0.654252	0.629972	0.579086	0.666575	0.572829	0.743074	0.785194	0.695255	1.31026	1.21411
1.35401	1.52906	1.18351	1.77691	1.51844	1.22581	1.05684	1.07871	1.17743	1.33921	1.58679	1.34871	1.58586	1.8091	1.24862	1.50141	0.857547	0.850882	0.863698	0.844974	0.868629	0.806836	0.84303	0.758119	1.04991	0.870735	0.736699	0.71256	0.762292	0.792737	0.816716	0.802819	0.706355	0.83222	0.601863	0.76071	0.581891	0.587726	0.761978	0.715145	0.637289	0.932719	0.602961	0.784548	0.77738	0.926449	0.710447	0.606318	1.11563	1.03743
1.48045	1.40863	1.65262	1.62931	1.41922	1.47055	1.30969	0.998876	1.30906	1.21078	1.34155	1.52727	1.41778	1.8293	1.57636	1.43211	0.919009	0.917497	0.92535	0.89749	0.817788	0.702938	0.948106	0.835199	0.735336	0.758883	0.798857	0.660556	0.769789	0.748561	0.702914	0.736598	0.678089	0.709138	0.532895	0.686798	0.815834	0.628239	0.620216	0.765686	0.680728	0.614705	0.64282	0.685795	0.624892	0.563696	0.624513	0.559603	0.843313	1.18719
1.66166	1.54849	1.52751	1.21265	1.23758	1.27095	1.19128	1.20027	1.42919	1.11376	1.2997	1.24366	1.62407	1.51535	1.63209	1.35535	0.89239	1.08534	0.819008	0.756864	0.861224	0.918088	1.04781	0.734857	0.834036	0.829456	0.685655	0.680392	0.659476	0.754552	0.703055	0.788346	0.614798	0.679747	0.732629	0.626303	0.702504	0.641822	0.683381	0.77441	0.660231	0.714561	0.644888	0.658534	0.611914	1.02189	0.680469	0.790772	0.964099	0.924219
1.54132	1.20369	1.33066	1.51352	1.30726	1.12622	1.17527	1.06966	1.45363	1.46291	1.291	1.49225	1.54279	1.64758	1.71475	1.54633	0.920467	0.940039	0.866603	0.944329	0.963888	0.795152	0.83871	0.905138	1.0399	0.70202	0.850281	0.714919	0.746692	0.801067	0.699309	0.770357	0.679016	0.564038	0.639532	0.755949	0.773093	0.683931	0.622738	0.733508	0.807285	0.613102	0.77242	0.590844	0.771548	0.725698	0.66277	0.859355	1.16057	1.26751
1.67503	1.46652	1.28098	1.19007	1.14066	1.27458	1.28318	1.18413	1.15864	1.76646	1.54298	1.26676	1.58796	1.40981	1.42739	1.55446	0.948659	0.861582	0.950719	0.779267	0.843964	0.813179	0.77465	0.863469	0.820366	0.728563	0.807173	0.823327	0.782239	0.810144	0.876309	0.864941	0.96112	0.67	0.694374	0.570742	0.678385	0.698126	0.711357	0.711648	0.593069	0.735164	0.753323	0.642697	0.662933	0.794866	0.569106	0.756547	0.963614	1.04755
1.09532	1.76105	1.89164	1.63933	1.16838	1.29906	1.48233	1.33897	1.18955	1.32586	1.58428	1.35016	1.19405	1.20868	1.37736	1.47527	0.973059	1.02129	0.80569	0.790125	0.774416	0.76557	0.951794	0.800932	0.822501	0.82898	0.844928	0.816056	0.720057	0.715828	0.69429	0.741071	0.593702	0.679476	0.676627	0.68714	0.640861	0.982449	0.73151	0.61082	0.569365	0.8223	0.648837	0.704804	0.714788	0.752844	0.644863	0.740638	1.15328	1.06647
1.25491	1.14195	1.57043	1.46617	1.14515	1.08374	1.21024	1.2502	1.17641	1.29006	1.17667	1.46163	1.65962	1.27692	1.35833	1.17922	0.81664	0.780123	0.809385	0.869908	0.78568	0.861245	1.00997	0.8393	0.754175	0.835783	0.788737	0.681527	0.978053	0.747599	0.726305	0.926472	0.635862	0.778828	0.861198	0.707771	0.723659	0.687366	0.639462	0.646693	0.567008	0.899926	0.751547	0.566838	0.659855	0.653609	0.599544	0.581614	0.985909	1.12332
1.35448	1.25963	1.21148	1.55236	1.48151	1.24372	1.06256	1.42436	1.40638	1.42988	1.32251	1.41887	1.65173	1.29003	1.25402	1.62923	0.861115	0.764395	0.703387	0.77586	0.890326	0.79328	0.869055	0.873897	0.830368	0.89423	0.854877	0.786595	0.771684	0.669079	0.749993	0.590531	0.763818	0.724276	0.587212	0.615353	0.76181	0.759181	0.81292	0.74583	0.620756	0.620894	0.669165	0.587184	0.626404	0.825736	0.570676	0.687316	1.17091	0.966703
1.38358	1.62437	1.328	1.54333	1.57058	2.01742	1.28473	1.40847	1.54306	1.37404	1.60341	1.478	1.50048	1.54118	1.28748	1.22637	0.722269	0.764717	0.803967	0.850379	0.792032	0.71642	0.966274	0.869717	0.991529	0.87635	0.807866	0.782652	0.706645	0.702007	0.757526	0.830517	0.689085	0.684447	0.641477	0.658781	0.796984	0.787184	0.653394	0.672843	0.642457	0.599583	0.709748	0.604905	0.628402	0.659064	0.620902	0.565032	0.885121	1.01577
1.17436	1.38809	1.64921	1.54502	1.36108	1.47951	1.59022	1.5036	1.28951	1.27534	1.60948	1.23839	1.28332	1.01883	1.26699	1.56717	0.801941	0.810031	0.914453	0.836915	1.00248	0.760301	0.747605	0.78673	0.750284	0.707587	0.714735	0.745547	0.764416	0.744119	0.793091	0.895547	0.827004	0.756781	0.824004	0.611942	0.647177	0.815917	0.696811	0.634319	0.67073	0.643854	0.91461	0.772795	0.703706	0.721992	0.649155	0.770007	1.00842	1.02296
1.36522	1.53714	2.0705	1.52048	1.24256	1.42703	1.22938	1.31562	1.43822	1.32163	1.28551	1.48735	1.08907	1.26627	1.60519	1.25156	0.870242	0.881556	0.905587	0.827145	0.762277	0.898499	0.966747	0.842962	0.740212	0.786009	0.798033	0.706251	0.862343	0.72574	0.884548	0.71218	0.680177	0.672708	0.734781	0.656581	0.723874	0.614255	0.76881	0.640769	0.65179	0.587302	0.664039	0.636415	0.533613	0.783547	0.535992	0.552794	0.936046	0.965803
2.15603	1.61942	2.06507	1.90322	2.48815	1.94918	2.60012	2.37881	2.53549	2.54338	2.3649	2.03372	1.73889	1.95006	1.6058	1.62451	1.63879	1.46925	1.35055	1.27697	1.3672	1.40101	1.48999	1.74037	1.4023	1.65444	1.31282	1.19974	1.20122	1.27731	1.04381	1.37458	1.22083	0.862475	0.907248	0.883361	0.93852	0.897821	0.953017	0.836848	0.816414	0.84064	0.742546	0.851648	0.915701	0.893228	0.825239	0.911115	0.972758	1.07092
1.72288	1.81465	1.73323	1.66923	1.75075	2.7109	2.69245	2.39057	2.65618	2.47606	2.31901	2.10422	2.70941	2.10541	1.97443	1.7557	1.16284	1.35756	1.6245	1.62367	1.4254	1.66316	1.35191	1.34577	1.38603	1.24082	1.3347	1.0283	1.13008	1.13553	1.07566	1.25243	0.98196	0.937821	0.886085	0.939976	0.80513	1.00878	0.94098	0.847506	0.868523	0.900191	0.879586	0.770975	0.883161	0.931827	0.981823	0.943489	1.25323	1.3563
1.29531	1.58282	1.57669	1.68622	2.11406	2.6944	3.09611	2.25107	1.76562	1.31629	1.7467	1.73724	2.46078	2.91692	2.11012	2.49411	1.46293	1.6215	1.63091	1.65725	1.67244	1.48534	1.50603	1.55032	1.22834	1.2073	1.06572	1.1528	1.23097	1.27513	1.32537	1.15517	0.830754	0.970227	0.983915	0.829806	0.885264	0.942253	0.890016	0.961465	0.922261	0.872329	0.738702	0.882656	0.785701	0.868614	0.96652	1.00186	1.5176	1.077
1.92708	1.98765	1.76874	2.13961	1.94757	2.09505	2.20844	2.41443	2.5881	2.20076	2.37347	2.25581	2.08909	2.4067	2.10687	2.06784	1.53008	1.68395	1.78546	1.66147	1.7923	1.36935	1.46226	1.45963	1.31368	1.37919	1.31044	1.28487	1.21675	1.22473	1.30807	1.38721	1.20977	1.25939	1.02085	0.991533	1.0478	0.949813	1.06171	0.994555	0.945425	0.883448	0.837763	1.08544	0.932648	0.914033	0.952649	1.08963	1.03533	1.18334
2.83022	2.79386	2.57364	1.97152	2.08824	1.88702	1.78259	1.8179	1.64125	2.16941	2.2363	1.86135	1.91762	1.75388	1.87952	2.2226	1.38907	1.47685	1.36096	1.30742	1.46648	1.46658	1.58525	1.46503	1.59348	1.25709	1.20609	1.25273	1.23133	1.38818	1.45542	1.484	1.11719	0.947951	1.14626	1.31241	1.19591	1.15285	1.04088	0.927305	1.31157	1.07436	1.17952	0.952449	0.904101	1.08666	1.04391	1.10796	1.09496	1.11275
2.87786	2.24346	2.18823	2.00962	2.03483	2.57415	2.10411	2.18857	1.74007	1.96352	2.08427	2.33059	1.86407	1.67317	1.84073	2.48321	1.2351	1.46918	1.42426	1.82166	1.4293	1.62366	1.81556	1.61017	1.65618	1.85598	1.42651	1.57168	1.41342	1.55955	1.81539	1.97495	1.0939	1.21822	1.32377	1.16951	1.15889	1.22271	1.24601	1.031	1.34064	1.29019	1.1953	1.22765	1.10657	1.26017	1.31343	0.930579	1.23624	1.26768
2.83812	2.53196	2.09455	2.26506	2.54509	2.29043	2.44531	1.99962	1.86509	1.51808	1.80295	1.92148	1.85298	2.27165	2.04196	2.13169	1.59384	1.75189	1.36852	1.5818	1.6229	1.62863	1.71366	1.67821	1.56538	1.33	1.26925	1.55091	1.64688	1.61828	1.56864	1.58077	1.14834	1.12089	1.09093	1.02963	1.29086	1.45897	1.17723	1.11369	1.07731	1.25447	1.11833	1.04975	1.3391	1.10698	1.16998	0.944786	1.16428	1.10497
2.68876	2.41734	2.08838	2.6398	2.4197	2.4011	2.03513	2.16313	1.96933	2.26124	2.45198	2.17339	2.16737	2.25334	2.09967	1.88777	1.59783	1.5606	1.78408	1.1766	1.4896	1.58745	1.47084	1.67375	1.84753	1.58556	1.60082	1.6946	1.41414	1.68529	1.68033	1.48983	1.16932	1.1701	1.28693	1.23074	1.1071	1.03609	1.09725	0.982093	1.08124	1.18822	1.07129	1.24955	1.06622	1.25238	1.23132	1.02869	1.10189	1.19968
2.6487	2.36459	2.31914	2.6061	2.28473	2.72121	2.50038	2.51123	2.38291	2.42457	2.36197	2.53337	2.5116	2.22094	1.87893	1.99213	1.39641	1.61345	1.55538	1.54714	1.70213	1.53611	1.85786	1.64873	1.77569	1.66852	1.61481	1.54986	1.40291	1.5201	1.69293	1.66899	1.3002	1.027	1.30993	1.19015	1.01189	1.19293	1.27627	0.980284	1.19156	1.41254	1.27473	1.20505	1.10863	1.10145	1.25254	1.37678	1.03526	0.946095
2.5122	2.8742	2.22786	2.64311	2.23181	2.35597	2.61677	2.31619	2.59435	2.14707	2.76851	2.47523	2.64603	2.81623	2.13306	1.8805	1.71717	2.06293	1.80404	1.56328	1.35744	1.83153	1.49257	1.52629	1.573	1.4476	1.5667	1.59782	1.25833	1.57495	1.76319	1.81298	1.13864	1.20628	1.03455	1.19098	1.21	1.24562	1.17919	1.0943	1.16101	1.29338	1.25487	1.08965	1.18969	1.25327	1.29163	1.1514	1.07052	1.24486
3.0658	3.05033	2.84444	2.46981	2.34123	2.36298	2.61452	2.23899	2.33422	2.77189	2.45569	2.49268	2.18735	1.97162	1.81278	1.89186	1.41386	1.65489	1.76949	1.71127	1.71791	1.74008	1.6185	1.54901	1.43659	1.44914	1.9203	1.5754	1.47805	1.44617	1.66529	1.87341	1.13013	1.2414	1.25992	1.09918	1.31688	1.27452	1.14689	1.34794	1.34912	1.17565	1.10715	1.17038	1.27648	1.14044	1.08527	1.19298	1.12793	1.14777
2.87395	3.23332	2.53905	2.27781	2.46362	2.52039	2.66005	2.55635	3.17098	2.328	3.04074	2.65969	1.96441	1.84846	1.92013	1.98905	1.54012	1.84561	1.70625	1.57312	1.72452	1.41892	1.7121	1.79456	1.87049	2.11459	1.36219	1.82063	1.67752	1.60588	1.94475	1.65097	1.27286	1.27433	1.33473	1.68853	1.36246	1.28171	1.33784	1.32027	1.09235	1.2029	0.957881	1.07891	1.15324	1.19353	1.14896	1.0645	0.944506	1.12452
2.54986	2.39854	2.61336	2.71048	2.53405	2.16038	2.32667	2.24741	2.58632	2.17293	2.28434	2.17828	1.95185	1.87464	1.80471	1.71817	1.5614	1.82708	1.90592	1.86242	1.70931	1.99372	1.63885	1.67751	1.56504	1.60654	1.61137	1.69169	1.62153	1.85986	1.64329	1.87163	1.22296	1.13512	1.23637	1.18401	1.19027	1.10578	1.2958	1.23275	1.03329	1.62905	1.06442	1.24516	1.19509	1.22984	1.18849	1.19661	1.2328	1.23014
1.79909	1.76198	1.76634	1.8767	1.76618	1.70738	1.66886	2.00192	1.87713	1.97617	2.04904	1.95214	1.86564	1.91803	1.74812	2.06293	1.40454	1.40345	1.21394	1.57926	1.56509	1.19904	1.16641	1.37164	1.30967	1.14129	1.18162	1.20476	1.09498	1.16093	1.42233	1.23475	1.16828	1.12327	0.949571	0.887259	1.04055	0.981063	1.24263	1.18889	0.95788	1.02193	1.09748	0.917484	1.19875	0.988225	0.950696	1.15928	0.957121	1.12559
1.71453	1.89054	1.87951	1.81171	1.62846	1.71937	1.80301	1.6141	1.99178	1.65013	1.72133	1.61697	1.81578	2.11338	1.88204	1.47435	1.31169	1.40285	1.38794	1.13561	1.29185	1.18454	1.11882	1.11777	1.24155	1.05605	1.13742	1.15813	1.11153	1.15864	1.35384	1.03889	0.959223	1.01868	0.976286	0.807361	0.908658	0.939492	0.655443	0.80159	1.00828	0.850971	0.779516	0.754615	0.902945	1.04957	0.764471	1.08114	1.13677	1.07478
1.76167	1.81806	1.5468	1.59062	1.72065	1.97453	2.18746	2.35731	1.86593	1.62267	1.79271	2.02444	1.70557	2.13716	2.43089	2.59869	1.4989	1.58325	1.16205	1.49972	1.47343	1.28727	1.83717	1.45897	1.29345	1.13649	1.28983	1.23314	1.23473	1.23089	1.28593	1.06899	0.962241	0.801597	0.963367	0.889994	0.916593	0.864192	0.793944	0.915861	0.864826	0.978744	0.840078	0.725277	0.93051	1.00148	0.995778	1.08687	1.20647	1.38738
[truncated: 78 more columns]

## Sheet: Pavia University-OMP
Vector-based SAD
Hyperspectral data:	Pavia University
Algorithm:	OMP
Item:	vector-based SAD
Size:	256×256
1.65081	2.27476	2.92889	1.87989	2.80423	2.42637	3.49668	3.04586	5.95315	5.30167	7.09281	8.77268	12.8821	6.83861	2.94726	2.78248	3.09853	2.81853	2.29622	2.17124	1.86647	2.33999	2.08421	2.21667	1.79004	2.15318	1.75233	3.14911	2.53409	2.34437	2.46392	3.33232	2.996	2.52424	2.49181	2.55766	2.03932	1.90669	1.93236	2.46852	3.70967	2.33493	2.91454	3.75099	5.0798	2.43483	1.89574	1.86186	4.36187	3.80368
2.6119	4.25759	3.51531	3.19063	2.88498	3.64958	4.9961	7.75064	11.3725	11.3602	8.13901	9.32469	9.58115	5.24312	3.06551	2.36006	1.95572	2.20136	1.96305	2.18272	1.59623	2.416	2.72332	1.95192	2.41736	2.32368	2.13733	1.85748	2.73898	2.71789	2.79343	2.15626	2.68294	2.15733	1.9424	2.44828	1.98769	2.42368	2.86325	3.40867	2.93839	3.59717	2.95473	2.95102	2.53518	2.58919	2.06623	3.16351	3.03936	4.35251
3.10509	5.24389	7.35715	8.18716	6.59326	7.9018	8.27378	7.48955	6.24495	4.65564	3.68781	2.63107	3.92807	3.92549	2.44186	2.30866	2.46091	2.06987	1.95448	1.91432	2.13237	2.79932	3.02413	2.07389	2.0093	2.0544	2.37858	2.44604	2.48994	2.70544	2.47421	2.5248	3.23564	2.29716	1.99835	2.04086	2.72768	2.79778	3.36229	2.90882	2.73074	3.02014	2.66788	3.9775	1.95408	1.86085	3.16887	2.58491	3.83059	3.73027
6.02167	8.85562	10.1857	11.5379	8.46858	5.05557	4.9632	3.70063	2.83176	2.28535	2.02513	1.81007	2.34829	2.4569	1.98864	2.51148	2.18051	2.05422	1.80673	2.14188	1.96976	2.6967	2.56903	2.2778	2.11827	1.94463	1.98938	1.90377	2.3077	2.33275	2.44134	2.52814	2.56461	2.04259	2.20122	2.22307	2.60814	3.45177	2.82031	2.76587	3.28221	3.23305	2.44211	1.7305	2.09186	2.70579	3.59134	2.84186	2.82257	3.29858
7.35615	8.78694	9.26438	8.73568	4.18349	2.77456	2.62465	2.33685	2.02592	1.88549	2.12828	2.35724	2.15218	2.16688	1.82708	2.87539	2.31583	2.15671	2.05287	2.1097	2.20492	2.60198	2.65059	1.94711	1.96374	1.73841	1.99635	2.4918	2.21658	2.15574	2.42685	1.99959	1.8298	2.12993	2.62869	2.72478	3.91674	2.92633	2.68079	3.41666	3.49316	2.44032	1.89068	1.79302	2.66768	3.00211	3.29155	2.73919	4.12513	3.11312
3.08194	4.01442	6.86099	5.22931	2.66877	1.96174	2.09416	2.4987	1.81599	2.06248	2.40484	2.55119	1.93764	2.42916	2.23781	2.34267	1.89737	2.14299	1.81808	1.82639	1.97464	2.85015	2.27827	2.70405	1.86154	2.28603	2.1471	2.35514	2.40458	2.63321	2.00126	1.82894	2.08063	2.74922	3.10209	4.09812	3.75059	2.61025	3.05976	4.10002	3.54213	2.62053	2.47388	3.04863	2.99515	2.75746	2.98257	3.16108	3.25997	2.8816
2.96546	3.05859	2.44346	2.23118	2.29912	2.08044	2.12502	1.64996	1.86865	2.02162	2.31168	2.1787	1.99167	2.04325	2.22441	2.11992	2.14231	1.91604	1.52246	1.91335	1.56098	1.73569	2.10024	2.22324	2.14416	2.32187	2.3304	2.23395	1.94918	1.85419	1.51741	1.51009	1.77043	2.40599	4.30322	3.20362	2.26328	3.34086	3.62865	2.91813	2.10876	1.94981	3.08678	2.79277	3.43386	2.90893	3.67692	3.15774	3.45605	3.10895
2.58228	2.23751	2.29585	2.6129	1.792	2.00246	1.97197	1.65796	1.92811	2.03637	2.53345	3.05996	1.95092	2.39681	2.13163	2.53735	2.60345	2.18273	2.02879	2.02692	2.19095	2.43697	1.65381	2.30718	2.51993	3.10046	3.14127	2.40773	2.25183	2.69161	1.95937	1.68232	2.11881	2.96997	2.70199	2.74508	3.15107	3.58618	3.30091	2.53399	2.03627	3.36584	3.68815	3.39334	2.83513	3.06647	3.22702	3.1568	3.57187	2.76312
2.97537	2.26693	2.2374	2.14195	2.10129	1.80093	2.05901	1.82125	1.7795	2.11773	1.85773	2.40973	2.25508	2.17146	2.41723	1.45704	2.34011	2.01588	1.56603	1.87158	1.50729	2.02423	1.65115	2.0247	2.89887	2.35913	2.17717	2.12144	1.83437	1.81687	1.94445	2.66877	3.34109	2.69916	2.43487	3.22651	2.98509	2.47692	2.00682	2.71372	3.54668	3.61746	4.56749	3.26457	2.91505	3.31856	2.98843	3.17256	2.96299	2.57565
2.16225	2.88331	1.94719	2.13291	2.67486	2.80168	2.25375	2.2817	1.86811	1.55603	1.69591	2.16281	3.42695	2.44021	2.3487	1.91781	2.89413	3.24482	2.54075	1.84393	1.58594	1.72933	2.24786	2.7432	2.4392	1.78945	2.11719	1.98709	1.85532	2.17112	2.62077	3.57272	2.69884	3.32729	4.30488	3.90173	2.73388	2.11263	2.47434	3.26333	3.51951	3.21635	3.29847	2.74558	3.12836	3.49047	2.85795	3.119	2.58196	2.92349
2.24033	2.26682	1.75264	2.13577	2.14815	2.94352	3.13221	1.93717	1.90214	2.24589	2.0908	3.10375	2.44485	2.0221	2.54734	2.58611	3.70588	2.54432	2.38669	1.97078	1.87786	1.72928	2.6746	2.56867	2.32721	2.12195	1.81543	2.62217	1.94876	3.40063	3.24485	2.35184	3.71047	3.46529	4.28819	2.94445	2.12912	2.32443	3.11007	3.46709	3.66238	3.18418	3.26703	3.12029	2.75118	2.93568	3.03143	2.95683	3.27366	3.40889
2.70647	2.43146	1.7736	1.97242	1.73442	1.64919	2.32275	2.35843	1.93542	2.1707	2.19644	2.5202	2.19851	2.33215	2.31059	2.35701	2.24723	2.32664	2.43647	1.90138	2.22911	2.58904	2.84103	2.03846	2.22134	1.74126	2.09845	1.98972	3.05152	2.93489	2.84913	2.23766	3.04588	4.78966	3.11294	2.86288	2.11155	3.27099	4.32108	3.69633	3.28394	3.03605	2.81982	3.63525	3.19537	3.02395	4.18033	2.8424	2.88632	3.60845
2.75369	2.74866	2.78303	1.88405	1.72461	2.55221	2.89097	3.19128	2.39369	2.22629	1.66214	2.08146	1.98021	1.92265	1.71529	2.17009	2.54991	2.83965	2.22677	1.90184	2.22411	2.36582	1.96291	1.73966	2.11182	2.18292	2.39553	2.70232	2.95893	2.63821	3.25319	3.20191	3.24108	3.41857	2.42655	2.59566	3.48493	4.12739	3.27903	3.89609	2.99955	3.25721	2.68895	3.45417	3.28367	4.10057	3.46649	3.85899	4.41715	3.77124
3.21884	2.78771	2.50544	2.12534	1.88426	3.80959	2.84799	2.77367	2.93295	2.03046	2.41179	2.77759	2.34542	2.45066	2.62247	1.9334	1.98675	2.73467	2.37868	1.79992	2.45777	2.43303	1.82811	1.63921	1.92544	2.51265	2.05007	3.43377	3.10524	2.16982	3.77152	3.00157	3.63542	2.34126	2.31081	3.53028	4.0401	4.11297	4.36855	3.48665	3.13238	3.15231	3.4704	3.32553	3.27765	3.37489	3.9743	3.86871	3.18964	3.52266
2.27597	2.47116	2.1051	2.2134	1.87466	1.90172	2.49654	2.17467	2.0564	2.29001	1.95077	1.6215	2.42423	2.75875	2.31188	1.81632	2.61919	2.80343	2.14828	2.29199	2.2251	2.80689	2.32618	1.97203	2.04841	2.37466	4.52459	2.90556	2.12103	3.01981	3.07715	3.3476	2.58751	2.11709	3.66013	3.76899	3.3969	4.79808	4.01719	3.34853	4.14812	3.45885	3.91136	3.75866	3.57415	3.65828	3.24035	3.2581	4.6216	3.98082
2.61046	2.90417	3.20717	2.08092	1.45076	1.84656	2.37508	2.4335	1.85077	1.87258	1.9724	2.36834	2.24432	2.46442	1.9882	1.86869	2.63213	2.02974	3.39712	2.97123	2.70343	2.24062	2.3423	1.92385	2.8005	4.36404	3.06306	1.98258	2.96593	3.18015	3.41482	1.24088	1.75141	2.60467	2.72518	3.46982	4.10384	4.3206	3.58021	3.6874	4.02772	4.03522	4.12971	4.48909	3.74143	4.04903	2.35795	2.62772	4.64066	6.63067
2.63736	1.90095	2.48406	2.85695	2.26917	2.79042	2.66162	2.77605	2.52256	2.25339	2.07326	1.97066	2.14464	2.85392	2.71833	2.40099	2.74095	1.97371	2.40678	2.30672	2.26534	2.1026	1.68901	2.47033	3.07864	2.79164	2.55311	3.52454	3.23155	3.14893	2.13027	1.52152	2.08689	3.72105	4.46949	4.05475	3.53041	2.7945	3.99247	4.03277	4.62892	3.05581	3.38156	4.353	3.79035	2.83388	2.43138	3.65184	6.95404	4.52369
2.63635	2.39351	1.95426	1.84073	2.21041	3.39702	3.24828	2.38224	2.37009	2.09531	2.3831	1.92127	2.88562	2.27761	2.03307	2.50544	1.87021	2.78402	2.33796	2.26509	2.31591	2.3046	2.48985	3.78167	2.83883	2.73979	2.70533	3.6009	3.01498	2.32835	1.96484	3.24954	3.15329	4.87911	4.1197	3.19698	3.37635	3.04093	3.52817	3.1717	3.01847	4.14168	3.74904	2.54877	2.20909	2.7765	5.14408	7.0575	7.03595	5.65469
3.24425	2.16998	1.85519	1.78689	2.58206	2.77468	2.61297	2.10168	2.04767	2.08975	2.64482	2.24177	2.40446	2.05285	1.81777	2.01845	2.13182	2.1329	2.17148	2.029	2.16134	1.91308	3.2679	3.37371	1.75041	2.7975	3.10483	3.50875	2.69714	1.68045	2.37735	3.42926	4.75287	3.25881	4.24136	3.63177	3.74811	3.88919	3.57053	3.27755	2.76365	3.03071	2.73274	2.36034	3.11819	4.98268	6.8297	6.12241	4.06507	4.07582
4.13094	2.33238	2.33462	2.18221	2.99614	5.08456	2.81884	2.32042	1.85496	1.99737	2.32114	2.22168	2.05195	2.43863	2.47922	2.17973	2.69549	2.18535	2.21418	1.84367	2.25819	3.34733	3.06527	2.69301	2.51964	3.07917	3.45457	2.34405	1.66443	2.28181	3.16011	4.22465	4.5415	4.02512	3.37929	3.76988	4.28123	3.65085	3.49868	3.16862	2.92578	2.69001	2.13301	3.76484	5.03867	7.99688	5.70283	3.08735	1.97139	2.86178
2.51328	2.44135	1.67737	2.77072	4.11892	3.72568	2.50618	2.20948	1.46519	2.05327	1.87088	1.38006	2.47784	2.85451	2.48724	2.42361	2.28025	2.16542	2.0696	2.29397	3.87484	2.92313	2.56048	2.63908	3.1767	3.41993	2.16905	2.05742	2.26208	2.95308	3.13497	4.23476	4.88629	4.89147	3.01984	3.91872	3.07125	3.49063	4.29929	3.34483	3.02816	2.52286	4.30583	8.18947	7.60115	6.40086	3.40296	3.05871	3.20631	3.56006
2.08991	2.51624	2.16537	2.11631	2.45602	2.49404	1.93423	2.03024	1.9649	2.54242	1.88496	1.77696	2.24384	4.51007	3.48261	2.65513	2.40359	2.18334	2.59899	2.54966	2.57962	2.3955	2.84465	2.81512	2.89667	2.275	2.1388	2.02473	3.70789	3.62236	3.63674	4.10773	3.94969	4.12196	3.96932	2.72048	3.34106	3.07144	2.97919	2.40156	2.58761	3.84989	7.05286	6.35972	6.19787	3.91333	3.44652	3.31565	4.07558	2.83056
1.82878	2.19041	1.92677	2.58804	2.29214	2.33945	1.92126	2.11681	2.35474	2.42677	2.34476	3.38278	4.66675	5.36965	3.0809	2.13052	2.3826	3.09478	3.5313	2.49563	2.31729	2.22923	3.43903	3.07324	1.90889	1.72468	2.24823	2.93056	3.77764	3.25257	2.73161	3.48042	3.39658	4.4658	3.00923	4.25558	2.97881	3.23004	2.07157	2.88041	5.48723	8.09499	5.47027	3.78977	3.13855	3.69566	3.92622	2.84078	1.84809	1.8547
3.14654	2.3871	2.77455	2.52209	2.68467	2.13758	2.03849	2.54769	2.82646	2.69615	2.90711	3.19243	3.32045	4.14666	2.66885	3.79568	2.50771	3.88024	3.27581	2.58691	2.42499	2.91098	2.92452	2.48977	1.9581	2.23991	2.84996	3.81728	3.95976	2.81714	3.84732	4.01397	3.89299	3.47274	3.65222	3.53532	2.63743	2.5599	2.60564	5.79508	7.54231	4.71816	3.8767	2.42967	3.50539	2.78641	2.60594	1.25152	1.54255	2.37476
3.2769	2.46017	1.75008	1.75502	2.20342	2.02664	2.24299	2.36334	3.31731	3.159	2.39898	2.15417	3.32676	3.28027	3.26603	3.48366	3.34724	2.31477	2.43626	2.34785	2.8851	3.43025	2.19228	1.6417	2.24607	3.25082	3.42351	3.93534	3.23445	3.21719	3.28496	3.14338	3.49829	4.02335	3.30328	2.49701	2.97723	3.92059	6.59277	6.66494	5.99579	2.9008	2.30282	3.05074	2.6539	2.44268	1.55573	2.4039	2.93397	3.35956
2.86745	1.62508	2.01637	2.26394	2.29154	2.0919	2.03394	2.24465	2.818	2.30087	2.05843	2.47049	2.80782	3.23549	3.55442	4.13931	2.6843	2.41328	2.61704	2.84736	3.22935	2.50824	2.13792	1.84558	3.05598	3.16607	3.76336	2.66602	3.61127	3.33349	4.56405	3.37109	3.87169	2.94232	2.40926	2.91939	4.18999	6.18541	6.17918	4.16779	3.5869	3.20324	2.95437	3.15238	2.11686	1.4619	2.41456	3.47676	4.09598	4.98634
2.03427	2.43691	1.82983	2.20981	2.49036	2.62764	2.39164	2.54312	2.54306	2.78623	2.43738	2.39937	2.94897	3.74044	3.46054	3.12773	2.56809	2.47458	3.19685	3.10473	2.84606	1.80319	2.16004	2.65611	3.68789	3.74101	3.52264	3.8697	2.81963	3.64611	4.8432	4.15802	3.29287	2.9272	2.70871	5.43257	7.79834	5.56619	3.97892	3.22793	2.92327	3.6648	2.67648	2.17032	2.14474	2.63639	2.9528	3.33063	2.92695	4.31968
1.52325	1.96126	1.88116	2.22922	2.35913	3.08826	2.01904	2.13349	3.06202	2.53378	2.02313	2.62558	4.03557	4.11667	2.86329	2.15864	3.21218	3.56162	2.70716	2.08682	1.90855	2.53466	3.17678	3.94627	3.46657	3.20507	2.73962	2.94659	4.60453	4.20667	2.8234	3.3232	2.95098	5.13102	6.85312	6.65509	5.96612	2.76062	3.64099	3.09653	3.05515	2.34411	1.62151	2.40626	3.19673	3.72291	4.03235	3.33731	2.88903	3.05454
2.32093	2.23898	2.35142	2.2337	2.59757	2.85134	2.1426	2.32474	2.64712	2.41059	2.62931	2.7476	4.06943	3.52823	3.34857	3.13281	3.45586	3.70886	2.64068	2.10291	2.04583	3.54116	4.09813	4.29786	3.30123	3.41963	3.54629	4.18613	3.74951	3.05012	2.91311	3.62655	4.5472	8.06996	7.09905	5.31148	3.47485	3.45919	3.15996	2.72773	2.07684	1.70023	2.71921	3.16459	3.36953	3.17304	3.79772	3.31921	3.41645	4.37
2.47987	2.15041	2.462	2.86413	2.41138	2.96408	3.14219	2.82263	2.51205	2.41212	3.34973	3.39057	2.70036	2.83894	2.63829	4.44963	3.36403	2.68547	2.08108	2.41948	2.96303	4.08026	3.84478	3.9584	3.39103	3.48101	4.16234	4.31374	3.00458	2.70651	3.99163	6.52398	7.62037	6.11899	3.91476	3.36509	3.24929	3.11659	2.42067	1.92249	1.74464	2.77286	3.26038	3.28323	3.59394	3.79415	3.97721	4.34432	4.21043	3.59748
2.27918	2.53092	2.19654	3.27244	3.191	2.22436	2.38818	2.87102	2.45382	3.49963	4.0966	2.57474	2.67412	3.45503	3.15042	3.86342	2.99197	1.8656	2.07192	3.11089	3.90643	4.75574	3.41038	3.12022	3.22638	3.53777	2.97938	2.58135	2.77124	2.75	4.79916	7.39824	5.13362	2.99981	2.92862	3.49022	2.98801	2.43479	1.83551	1.88976	2.71798	3.28883	3.35727	4.29746	3.55	3.57658	3.596	4.26104	4.84863	3.08856
2.73895	2.68493	2.69912	2.69449	1.95284	2.45398	2.96937	2.51086	3.08097	3.60529	2.36155	2.67166	3.52092	3.59099	3.71773	1.68563	1.93828	2.22144	2.973	3.39749	3.29037	3.35357	2.93978	2.91453	4.00424	3.20549	2.31151	2.56976	2.10509	1.93707	5.25484	4.67733	3.34602	3.29022	3.19138	3.76768	1.78386	1.5735	2.17221	4.05093	4.37472	3.3297	5.0924	4.93054	3.58374	3.53933	4.34636	3.54376	3.04494	1.96246
3.18011	2.89184	2.48623	2.31303	2.21886	2.21836	1.98571	3.13098	3.7923	2.3911	2.22053	3.2789	3.27108	3.29957	2.1719	1.61177	2.78382	3.50259	5.33432	6.3643	5.43199	6.40146	5.07518	5.63724	4.04492	3.02663	3.19421	4.28667	3.39573	4.25975	4.54378	5.09688	4.95404	3.0998	3.13785	2.3588	1.6154	2.63049	3.59255	4.55939	6.48228	6.86566	6.24822	3.61197	4.49347	4.28816	3.78732	2.82863	1.67097	2.30459
3.50405	2.74619	2.64017	2.70525	2.97438	2.73676	3.82579	3.82529	2.40358	2.67748	2.8847	2.60049	3.95076	2.08201	1.93548	2.27282	3.85449	4.20459	4.76734	5.16426	5.0398	5.52748	4.68445	3.63535	2.98922	3.81972	6.07765	5.09614	5.12783	4.29927	3.97061	3.60457	4.54037	3.48042	2.16715	1.93038	3.36182	4.53189	4.63668	4.36708	4.85675	5.11627	3.82688	4.79867	3.69372	2.97075	2.80793	2.42676	1.19482	1.3838
2.94684	2.4278	3.11257	2.94196	2.99786	3.99511	3.39851	2.24411	2.67352	2.86812	3.16185	2.68813	2.07353	1.9889	2.3222	3.76153	3.96186	4.42535	6.22826	5.45362	4.5056	4.90182	3.49607	3.58242	5.22465	8.88035	7.86245	5.43407	5.05627	3.60217	3.95103	3.17217	2.88178	1.86814	2.95786	3.55984	4.23787	4.45843	4.54625	3.83873	3.92898	4.50593	4.73048	3.31908	2.76424	2.63014	2.52931	2.21941	2.03811	1.79933
2.56779	3.11006	3.35783	3.17308	3.22811	2.96365	2.95203	2.65393	3.05908	3.33482	3.84726	2.46082	2.35647	2.12281	3.05145	3.21796	5.53223	5.6074	4.36992	4.69194	3.70039	2.67922	3.50863	5.68216	8.81834	8.59109	7.6871	4.01047	4.08594	3.38459	4.36451	2.58179	1.83097	2.54648	3.6135	3.7215	4.2329	3.98429	3.22199	3.27866	4.17084	4.06482	3.07307	3.24062	2.85452	2.08495	1.86691	2.11273	1.99258	1.76648
3.31976	3.08281	2.93862	3.46408	3.24171	2.96026	2.33203	3.87019	4.14472	2.71422	2.08055	1.76523	2.65241	3.7992	2.89886	3.136	5.20713	5.66536	5.05822	3.9975	3.33908	4.11306	6.08319	6.85136	6.45139	4.51965	4.24795	3.79117	3.55827	3.03454	2.63296	2.43078	3.12371	4.34968	4.0725	4.3538	3.85173	4.01797	3.90136	4.27772	3.59508	3.05362	2.33543	2.00608	1.96651	2.13555	2.47724	2.36611	1.77762	1.69149
2.85182	2.21735	4.02696	3.05963	2.07276	2.33287	3.09722	2.89891	3.03632	2.11711	1.82531	2.60309	2.86364	3.30935	3.26381	4.18123	5.36131	4.72724	3.67922	3.56237	4.26416	7.32791	8.09397	4.79918	3.70488	5.15719	3.908	4.22433	3.15287	2.41508	3.2236	4.16176	4.41258	4.14484	4.3444	3.93899	3.80283	4.61201	4.76285	3.81789	2.3023	2.58464	2.31051	2.37914	2.06252	2.12121	2.16143	2.09827	1.63183	1.71667
3.10076	3.29869	3.50877	2.2353	2.49538	2.98609	3.18379	2.82367	2.11627	1.86345	2.7774	5.42855	3.4024	3.13828	4.59957	4.06956	3.84555	3.50397	3.75025	6.79906	8.32079	8.84584	7.00694	3.68438	4.10194	3.60227	3.32065	2.18064	2.3121	3.15975	3.52479	4.55089	4.62843	4.54725	4.08009	3.22267	3.90735	4.1786	3.54065	2.19256	2.70167	1.88174	1.76525	1.67872	2.12866	2.35638	2.19288	2.71451	1.61677	1.87259
4.46946	2.70888	2.92939	2.85456	3.10196	3.61922	2.43265	1.72392	2.02831	3.26828	3.46116	2.85962	3.72369	3.75181	3.09272	3.35333	3.14809	3.56005	4.29015	6.09857	4.79873	4.91697	3.81995	4.00557	3.24796	2.64217	1.97204	3.02255	3.29582	4.80255	3.86903	4.66091	3.05773	3.01443	3.0161	3.61751	3.49836	2.72951	2.02489	2.19632	1.68738	1.90623	1.95302	2.57821	2.35809	2.2845	2.6477	2.36251	2.11557	1.98447
2.81838	2.67394	2.89194	3.52166	3.44176	2.77629	2.28239	1.89291	2.45779	4.44441	3.81574	3.63302	3.56224	3.32302	2.69281	2.94422	5.83356	7.86517	6.18862	4.74522	4.60195	3.69775	3.69419	4.66836	2.96407	2.83332	2.78636	4.00008	3.43323	3.49199	4.56907	5.36035	3.46942	3.56792	4.00154	4.05611	3.5302	2.34769	2.30223	2.10727	2.14916	1.84183	2.37257	2.83671	2.07875	2.69155	2.11695	3.28376	1.92682	2.06792
2.65408	2.82116	3.18932	3.61604	2.4754	1.88525	2.28257	3.98329	3.33569	3.49869	4.41033	4.12381	2.72576	3.19563	4.90679	5.61391	9.25363	6.50995	4.39259	3.81996	3.95483	4.65319	4.07827	3.34918	2.44409	2.81947	4.17954	5.41368	4.00682	3.9836	4.35308	4.14992	3.89124	3.54489	3.56061	2.60618	2.32603	2.12627	1.94986	2.28709	2.55938	2.26546	2.49909	2.20096	2.64727	2.71989	2.56888	3.05056	2.02862	1.62426
2.86253	3.6577	2.73511	2.19707	1.95239	1.86806	3.00149	3.21558	3.08479	3.26743	3.96266	3.67183	2.67987	4.09174	6.73195	6.22045	7.65196	4.30135	3.81042	3.51059	3.63888	3.63237	2.84146	1.7299	3.28723	4.2206	4.59482	3.66291	4.06985	4.67675	3.34359	4.8597	3.58882	2.98041	2.35023	2.90225	1.61859	1.75739	2.37369	2.25237	1.9927	2.22979	2.16697	2.38049	2.65183	2.97278	2.42623	2.31373	1.54478	1.85523
3.28633	2.9565	2.09791	1.90501	2.21789	3.21226	3.40112	3.15236	3.68914	3.39001	2.59166	2.50557	4.10499	6.61115	6.6924	3.82868	4.3725	3.95351	3.60752	3.75046	2.5497	3.34392	3.56979	4.12692	4.31185	4.34802	3.50417	3.34184	4.11271	3.89985	4.9773	4.85908	2.93493	2.79934	2.81475	2.33394	1.96477	1.86341	2.16734	2.25356	2.25676	2.76176	2.38257	2.8584	2.61942	2.49624	2.20217	3.27459	2.73656	2.64421
2.95126	2.4418	2.02212	2.62564	3.65677	4.86737	4.30994	3.22898	3.3165	2.08715	3.27896	5.31884	6.1922	5.47743	3.14292	2.60816	3.78156	3.87763	3.53204	2.43708	1.98512	3.33381	5.22439	4.29055	3.96987	4.3606	4.21146	3.73355	4.09438	5.92119	4.43751	3.11167	2.44703	2.57667	2.22629	2.24087	2.7209	2.60451	2.69986	2.1188	2.49381	3.09195	3.47453	2.8236	2.23379	3.1161	3.83887	4.0161	3.03141	2.36864
2.55334	1.68866	2.13667	3.61679	3.74166	4.37341	3.43378	2.78573	1.9639	2.7793	5.2328	7.14348	5.51006	4.14404	2.68193	3.07359	4.24761	3.68786	2.84657	2.14077	2.3877	3.39159	4.50671	5.00671	4.00052	4.34872	4.22325	4.81373	4.48343	3.5412	3.73669	2.41639	2.07309	2.23761	2.40935	2.84344	2.45323	2.65492	2.66702	2.1979	3.29834	2.51857	2.54364	2.13563	2.91078	3.34604	4.02231	3.93639	2.10508	1.56478
1.76613	2.84546	3.50854	4.30168	4.82071	3.39803	3.05928	3.29353	4.61749	6.49858	5.86592	4.4358	3.35232	2.75003	3.65933	2.99249	2.49225	2.13621	3.62155	3.60574	4.35845	3.76128	4.60945	4.18622	4.63231	4.02228	4.71002	4.53072	4.47856	2.9404	2.55791	1.27576	1.98843	2.21776	2.67766	2.5329	2.77681	2.78516	3.58211	3.60225	2.50866	2.2945	2.96142	2.89895	3.81443	3.57923	3.37574	2.01715	1.73643	1.9329
2.71351	2.89654	3.58559	4.22609	3.59103	2.78615	3.42513	5.79652	6.35287	4.578	4.71224	2.91361	3.2923	3.20968	2.6342	0.951591	1.8738	3.24772	4.37673	4.5007	5.58083	4.79031	3.41221	3.63846	4.16381	6.02349	3.94088	3.31949	3.04175	2.46176	1.67466	1.53042	2.44613	3.31119	2.86282	2.65614	3.10281	2.9378	2.98091	2.34101	2.466	3.59796	3.222	3.03486	3.28223	2.06938	1.65535	3.19677	1.8447	2.30908
6.30242	4.0319	4.33797	3.75394	2.49676	2.91126	7.09204	6.79967	4.03869	3.45215	3.91877	2.94007	2.92292	2.53245	1.7642	2.14353	3.11998	3.19066	3.25401	3.13074	2.94629	3.25753	3.18647	4.628	3.29348	2.15534	2.80701	2.23687	1.9951	2.15539	2.11011	2.55981	2.26446	2.1974	2.29432	2.54145	2.29723	2.08236	1.65223	2.88131	3.25581	2.64235	2.73006	2.00684	1.84046	1.86879	2.38178	3.08863	2.21822	2.22642
3.96891	3.80162	3.44854	3.16839	5.26521	6.52278	6.27847	4.65875	4.11942	3.36115	2.70419	2.36693	2.20347	1.6387	3.01792	4.13015	3.4018	2.756	3.43815	2.8071	3.31134	3.39324	3.51115	3.2565	2.76574	2.70848	2.51809	2.43873	2.03431	1.8119	2.04937	2.11498	1.92965	2.91208	2.25421	2.01093	1.61149	2.50851	2.72572	3.0761	2.78655	2.36241	2.1111	1.67204	2.03738	2.47597	2.63301	2.59306	1.71602	1.62331
3.45237	2.97056	4.11272	7.08011	7.52207	5.31756	4.99382	3.76953	3.63353	2.90746	2.71662	2.26332	2.01459	3.44649	3.5855	3.42563	3.52987	2.67915	3.0913	3.47982	3.6622	3.17677	3.16638	3.02329	2.29543	2.55462	3.06661	2.1406	3.05122	3.17378	2.2115	2.86508	2.21287	2.15194	2.01737	2.62809	2.91858	2.72611	2.84505	2.72341	2.09074	1.85569	1.88303	2.33325	2.8978	2.69483	2.17116	2.39214	1.39799	1.68658
3.46266	5.22865	8.14779	6.55991	3.91961	2.74735	3.26305	3.03413	2.91077	2.50034	1.98704	2.59364	3.22132	2.92737	3.05894	3.34239	3.47025	3.70012	3.45131	3.68094	3.21459	2.38693	2.25274	2.3017	2.47498	2.47188	2.54403	3.54819	2.5745	2.90233	2.13935	2.30614	1.8896	2.67998	2.32532	2.65732	2.58344	2.7381	1.75271	1.69896	1.87243	1.81588	2.47177	2.49299	2.2781	2.65955	2.19023	2.36688	1.39066	2.09074
5.56467	6.95759	6.77056	4.99307	2.90212	2.86888	3.24504	3.43084	2.06403	1.83005	2.20668	3.20508	2.93221	3.13794	3.31426	2.95226	2.72716	3.61056	3.65691	3.09696	2.79011	2.41575	1.99531	2.07471	2.08085	2.19773	2.32477	3.26923	3.11688	2.64755	2.44753	2.71451	2.28166	3.03071	3.49077	2.74945	2.38052	1.72302	2.06624	1.85395	1.71831	1.91845	2.70685	2.4733	2.26587	2.72701	2.21286	2.15188	2.29606	1.99137
6.43643	4.27036	3.38604	2.95907	2.64095	3.26671	2.27838	1.75755	2.22525	3.62872	3.23697	3.65134	2.88025	2.88377	3.44373	3.39659	3.95231	3.75862	3.33437	2.58107	1.97902	1.56548	1.76096	1.82233	2.0371	2.23494	2.04914	2.68428	2.20147	2.84383	2.69197	2.62209	3.03777	2.74814	2.33203	1.62364	1.51953	1.55425	1.70584	1.83699	1.98292	2.13875	2.27308	2.14209	2.35462	3.53972	2.35301	2.78557	1.69663	1.87516
4.18129	3.71909	2.93841	3.30605	2.84467	1.88658	2.0094	2.59503	3.50054	3.64717	3.06177	2.8331	3.04022	2.93763	3.3317	3.457	4.2847	3.23583	2.38807	2.88784	1.58422	1.77981	1.90927	2.38759	2.5695	2.46195	2.10658	2.08006	2.21584	2.46148	3.10873	3.61026	2.86648	2.4771	1.69593	1.85636	2.125	1.40676	1.81619	1.83391	2.25504	2.35283	2.23006	2.45009	2.79087	2.30673	2.86345	2.37792	2.23502	1.6617
3.02389	3.0076	2.63759	2.32822	1.78807	1.75443	2.35209	2.96935	2.66603	3.85364	3.1079	3.04723	3.36099	4.24552	3.02183	2.96541	3.30631	1.83019	2.09393	1.9731	1.65333	2.22032	2.22742	2.33664	2.46536	1.97654	2.02297	2.21813	2.96973	2.98945	2.9106	2.23621	1.70883	1.9624	1.91271	1.65707	1.88134	2.02327	2.14515	1.84139	2.31911	2.86196	2.57098	2.45924	2.40844	2.62778	2.43176	3.95801	2.61309	1.43034
2.91285	2.36798	1.92935	1.68434	3.26502	3.75663	2.92848	3.49931	3.17009	3.0203	2.46214	3.4994	3.42646	3.79964	2.7694	2.50419	1.9881	2.15255	1.69714	2.00057	2.2724	2.97083	2.60589	2.28059	2.7463	2.20553	4.11886	3.47223	2.59528	2.30773	2.35124	2.25395	1.72136	1.56588	1.49012	1.54466	1.98069	2.67365	2.24496	2.49429	2.62816	2.12353	2.65041	2.71443	2.50638	2.98734	2.58517	3.53528	2.07548	1.53407
2.56973	2.1636	1.78412	2.965	3.0117	3.6525	3.35472	3.12148	2.92492	3.20511	3.27668	3.44818	3.17727	2.68559	2.54983	2.097	1.96127	2.39965	1.9788	1.93248	2.44911	2.12176	1.67346	2.4916	2.19324	3.3867	3.00024	2.9047	2.71137	1.79034	2.18982	1.89992	1.39966	1.32659	1.55507	1.91603	2.11753	2.23154	2.15204	2.16599	2.55041	2.43257	2.32488	2.63952	2.6719	1.86487	3.21617	2.6085	1.92277	1.76663
1.62628	2.55863	2.72219	3.73931	2.626	2.57937	2.75423	2.83563	3.11831	4.2183	3.99361	3.41425	2.74378	2.24262	1.9673	1.98704	2.07084	2.4309	2.57209	2.65934	2.08551	2.26444	2.62379	3.21676	3.17297	2.93944	2.36159	1.8799	2.05753	2.27674	1.94429	1.91044	1.40987	1.99799	2.89624	2.00703	2.48325	2.81409	2.39173	1.7504	1.85328	3.44837	2.33827	2.21157	2.28396	2.12149	2.36812	2.08546	1.6969	1.77883
2.43262	3.29525	3.4369	3.1965	3.29525	2.95241	2.80918	3.00313	3.70433	2.64697	2.50312	2.07921	2.22246	2.27555	2.04687	2.22847	2.03674	2.61093	2.65326	2.42754	2.41687	2.98758	3.88686	3.09558	2.89548	1.976	1.97229	1.70227	1.87764	2.27177	2.19121	2.1208	1.79688	1.97862	2.0528	2.21503	2.31361	2.27239	2.24366	2.22501	2.23809	2.53584	2.05552	2.33432	2.32257	2.28062	2.08079	2.48993	1.58795	1.54086
4.17136	3.4055	3.20399	3.54535	3.18162	3.14842	3.63452	3.96588	3.06348	2.96117	2.34303	2.42671	2.22947	2.5641	2.34724	2.6574	2.68909	2.50404	2.68595	3.06965	2.81055	2.70172	2.59435	2.58219	1.85944	1.84891	1.92944	1.43508	2.03945	1.88642	1.96753	2.82268	2.69803	2.01401	2.22179	2.94949	2.74139	2.76335	2.24697	2.0885	2.34752	2.62025	2.29683	2.30769	2.27344	2.69685	2.4868	2.2976	1.68975	1.64393
3.54624	2.85073	2.94991	3.51002	4.10067	3.80745	4.30357	2.66764	2.48068	2.17611	1.9712	2.29016	2.37423	3.39292	2.24725	1.87126	3.15361	2.66281	2.89027	3.91542	2.65647	1.99673	1.80493	2.17841	2.17314	1.45342	1.49239	1.64818	1.59403	2.41995	2.25706	2.42758	2.56599	2.19844	2.12121	2.41558	2.93273	2.3594	2.43979	3.08751	3.48769	2.39923	2.07625	2.05778	2.38232	2.49819	2.05748	2.79834	1.1043	1.8809
2.81625	3.23107	2.65089	3.94016	4.19237	3.699	3.3317	2.29049	2.07365	1.76104	2.30464	2.92332	2.98047	2.46877	2.34065	3.09857	2.81347	3.05781	3.14907	2.48333	2.26196	1.82768	2.10722	1.87382	1.45878	1.70037	2.0341	2.14735	1.94972	2.02817	2.05269	2.30823	2.23262	2.18759	2.47785	2.61328	3.05356	3.05691	3.27827	2.69405	2.76159	3.04504	2.46998	2.45926	2.63055	2.20137	2.0878	2.28562	1.91878	1.83077
3.44957	3.25862	3.54516	3.92231	3.82677	2.25799	2.14287	1.61562	2.2728	3.17143	2.45017	2.39741	2.18451	2.62196	2.91896	4.03027	2.96063	2.86327	1.68749	1.46749	2.0354	1.69608	1.48628	1.87084	2.17541	2.00121	1.82799	2.72456	2.17429	2.10064	2.17722	3.56767	2.38213	2.21292	2.76247	2.97583	3.19807	2.9598	2.04603	3.37141	2.83212	2.38246	2.28094	2.55241	2.2513	2.23708	2.45233	2.73511	1.77451	1.81609
3.11245	3.50472	3.31539	2.44065	2.0936	1.92801	2.35661	1.6895	2.17741	2.40616	1.89457	2.26486	3.63458	3.70926	3.15927	2.38462	2.30651	1.5277	1.06991	1.43699	1.18978	1.17069	1.45698	1.84771	1.53708	1.94709	1.74248	1.80836	2.18986	2.14173	1.8628	2.49368	1.17694	2.38842	2.35501	2.0646	1.96855	2.21018	2.05454	1.86189	1.91544	1.85508	2.11366	2.0456	1.83464	1.88132	2.00484	1.88444	2.3693	2.19487
3.31848	3.58834	2.64903	2.27297	2.21153	2.16451	2.39886	2.24029	2.07301	2.46515	2.55636	4.34349	3.17624	2.4525	2.57638	2.35842	1.09559	1.65138	1.31987	1.60045	1.71622	1.68182	1.61885	1.78131	2.03474	1.94986	1.67611	2.17317	2.30934	2.10308	2.15474	2.29303	1.96813	2.14581	2.00958	2.17336	2.25794	1.96735	1.71957	1.64225	1.50389	1.57498	1.70851	1.33896	1.68282	1.65439	2.1727	1.87761	2.37778	2.8043
3.38363	2.36431	2.19166	2.24151	2.25886	2.0766	2.25473	2.3473	2.77382	3.22315	2.73062	2.99657	2.02487	1.98877	1.83473	1.94515	1.34616	1.32085	1.47857	1.64286	1.90176	1.8325	1.97301	2.03146	1.99404	1.8647	1.97668	2.18384	2.18133	2.22416	2.43324	2.70345	2.43383	1.69512	2.76684	1.99953	2.27804	1.5732	1.68935	1.63035	1.55184	1.60419	1.51182	1.57733	1.59509	1.60641	2.02305	1.82958	2.19344	2.01058
1.91954	2.88005	2.36844	2.17715	2.02803	1.9613	2.92721	3.30152	2.94508	3.23586	2.2588	2.03814	1.66568	1.7353	2.09006	1.86634	1.71385	1.76885	1.86775	1.74853	1.86495	1.95624	1.96397	1.8484	2.30922	1.90563	2.20735	2.32485	1.96792	2.39324	2.45246	2.31946	2.7662	1.91932	2.38774	1.8367	1.87944	1.85665	1.92471	1.85363	1.70748	1.87974	1.84125	1.63427	1.56354	1.65016	1.87572	1.76349	1.742	2.32355
2.38525	3.15737	2.00039	2.29092	2.51758	2.86523	2.48228	2.75108	2.11789	2.14737	2.12199	2.20156	1.87239	1.60653	1.97987	1.97158	2.14245	2.11378	1.66208	1.69875	2.06688	1.61205	2.01919	2.1162	2.03032	2.38545	2.05083	2.20857	2.37818	2.38466	2.49772	2.74627	2.22494	2.20305	1.59228	1.58207	1.64633	1.42145	1.3617	1.89106	1.81842	1.56384	1.60291	1.91826	2.16979	1.93319	1.49416	1.71006	1.79265	2.03304
2.69546	2.40904	2.31316	2.88005	3.1806	2.89995	2.70734	2.4237	2.20754	1.8623	1.90357	1.81304	1.69053	2.044	2.06479	1.83566	1.29145	1.84526	1.90769	1.81882	1.73697	1.62642	1.73054	1.75004	2.15346	2.23249	2.18724	2.2584	2.74635	2.46547	3.15206	2.98255	1.84524	1.61384	1.44533	1.97745	2.02593	1.75716	1.65332	1.9547	1.50206	1.5763	1.69587	2.0558	1.69574	1.82424	2.31027	1.81486	2.75063	1.89654
2.38653	2.5379	3.12848	2.75579	2.38385	2.05426	2.07737	1.9582	1.9493	1.52068	1.76822	1.5909	1.8942	1.64189	1.79594	1.91493	1.87286	1.79897	1.39609	1.52165	1.54454	1.5193	2.00595	2.26009	2.53487	2.53225	3.23856	2.93282	2.40508	2.7693	2.96491	2.32014	2.19632	1.51574	1.92118	1.52741	1.47959	1.82666	1.48671	1.33938	1.24543	1.17175	1.47906	1.82153	2.13705	2.37466	2.25437	2.33252	2.51753	1.93653
2.74959	3.25029	2.96191	2.63106	2.9407	1.75209	1.83583	1.79666	1.82538	1.73501	1.60597	1.9933	2.05723	1.77285	1.91245	1.95477	1.57882	1.54849	1.6831	1.16404	1.7182	1.85334	2.16553	2.73772	2.61748	2.01867	2.5745	3.07072	2.44049	2.97426	2.45913	1.45591	1.81984	1.87447	1.7287	1.62921	1.48383	1.45175	1.41278	1.11259	1.08613	1.3311	1.35955	1.91864	2.3367	2.15555	1.87256	1.97592	2.47937	1.81828
2.63726	3.5147	2.50343	2.28456	1.50524	1.86361	1.74891	2.32397	1.94931	2.05728	1.57396	1.57153	2.18975	2.19737	2.10467	2.20446	1.48975	1.3188	1.86064	1.87057	2.61369	2.16443	2.20271	2.34141	2.28589	2.14133	2.36935	2.58544	2.65831	2.2401	2.14732	2.37309	2.07522	2.05417	1.5087	1.84358	1.61991	1.5569	1.49037	1.119	1.37948	1.74365	1.93845	3.0482	3.22036	2.90729	1.94888	1.94709	2.1999	2.42254
2.94048	2.13284	1.62728	1.92384	1.23108	1.91223	1.63741	1.57439	1.87096	1.69607	1.7755	1.72591	2.38373	1.57733	1.82486	2.0219	2.08277	1.65417	2.22486	2.30485	2.40674	2.43859	2.61404	2.27731	2.22626	1.8991	2.40275	2.07028	2.05146	2.19972	2.05089	1.92414	1.78577	2.04404	1.58712	1.47049	1.55382	1.6212	1.51349	1.35671	1.66297	2.08463	2.97309	3.98209	5.01807	3.82832	2.18624	1.52893	2.30811	2.14575
1.66512	2.45532	1.72715	1.95433	1.54915	2.23857	1.95151	2.03337	1.70125	2.1997	2.29953	1.96495	2.2525	2.53489	2.04842	2.36872	1.92797	2.3077	2.68484	2.71649	2.22584	2.92764	2.63308	2.34872	2.99747	2.32457	2.11805	2.48517	2.10608	2.29304	2.16785	2.28925	1.70103	2.02954	1.74132	1.9729	1.57832	1.78049	2.76823	1.94854	2.21948	2.34782	5.0212	8.18814	6.96836	3.81089	2.81317	1.70782	1.66561	1.94965
1.69702	1.61456	1.35704	2.07804	1.81044	2.09219	2.31814	2.06051	1.60191	1.72654	2.09222	1.75929	2.11059	2.11338	1.97699	2.18645	2.02367	2.52959	2.87362	2.4552	2.96338	3.24395	2.14809	2.6854	1.79325	1.79628	2.1035	2.41763	2.51205	2.85944	1.94003	1.84481	1.71757	1.95816	1.62877	1.67095	1.55599	1.58898	1.58107	1.88847	2.55001	2.95345	5.65368	6.37277	3.16668	3.49389	2.0303	1.56004	2.06	1.7192
1.50019	1.66593	2.15615	2.00314	2.37545	1.78475	1.81604	2.00852	1.89002	1.70114	2.12141	2.54656	3.05058	2.42839	2.68215	2.13794	2.18758	2.2838	2.57378	2.71519	2.92641	2.37326	2.19685	2.43366	2.08187	2.14111	2.50916	2.01181	2.31897	2.24317	2.14862	2.39375	1.32111	1.76876	1.68305	1.88193	1.69273	1.82374	1.9296	1.96785	2.0032	2.51822	3.92826	3.1183	2.47635	2.05058	1.61888	2.11578	2.01193	2.12723
1.70599	1.69887	1.8313	1.63199	1.92132	1.88367	2.00218	2.23804	1.88064	1.9681	2.44166	2.78426	1.81418	2.37156	2.56511	2.24052	2.2568	2.59682	2.91112	2.46627	2.54177	2.31048	2.22754	2.34359	2.59719	1.95141	2.56488	2.27991	2.08781	2.32337	1.80392	2.14709	1.50337	1.79278	1.78833	1.82575	1.80716	1.75828	1.52562	1.80973	2.06312	2.2723	1.9411	2.03635	2.30626	1.42169	1.95141	2.2342	2.01348	3.18358
1.63448	1.44175	1.86957	1.6273	1.81653	1.98079	1.91503	2.4551	2.45817	2.35498	2.7259	2.54824	2.77861	2.5657	2.73681	2.92847	2.51088	2.64596	2.97845	2.614	2.32797	2.55561	2.02106	2.61679	2.37049	1.82518	2.13313	1.95271	2.08102	2.58374	2.14308	2.99976	2.06908	1.73047	1.99771	1.99987	1.88188	1.51699	1.67152	1.63467	1.74518	2.32825	2.19456	1.97844	1.99977	2.00975	1.70941	2.10519	2.40218	1.37554
2.1162	1.86219	1.94649	1.83222	1.97124	1.71932	2.20687	2.83985	2.6837	3.48644	3.58726	2.5583	3.82536	3.00563	3.41265	3.10262	1.90083	2.17231	2.12494	2.55351	2.62537	1.90229	2.31944	2.19378	2.06736	2.09678	2.3905	2.08646	2.3846	2.18754	2.3202	2.64886	1.99366	1.83482	1.71849	2.05229	1.61812	1.63755	1.57601	1.48589	1.88684	1.90103	1.73194	1.56104	1.84222	1.80487	1.47176	1.45721	1.19874	1.22624
1.13148	1.67551	1.47027	1.4628	1.4942	1.6979	1.59696	3.22528	2.36579	2.33569	2.62786	1.92551	2.44036	1.93272	2.19383	2.25501	1.88525	1.59638	1.29305	1.6242	1.26378	1.63789	1.41155	1.34685	1.46725	1.50355	1.21344	1.3596	1.62637	1.98735	1.72385	1.58253	1.74146	1.81279	1.48193	1.58205	2.23472	1.83803	1.30693	1.26919	1.47993	1.5648	1.51106	2.00051	1.61155	1.92053	1.69265	1.06027	1.11326	1.97844
1.9202	1.95302	1.15442	1.45003	1.62602	1.81563	2.49655	2.49574	3.11481	3.26021	2.05234	2.42669	2.43804	2.52612	2.24052	2.14977	1.34752	1.37018	1.48378	1.52974	1.16586	1.57802	1.79772	1.67536	1.19172	1.5315	1.48218	1.39725	1.85037	1.60391	1.89998	1.84063	1.67426	1.58175	1.76967	1.66538	1.63723	1.43359	1.59734	1.85412	1.88078	1.73585	2.00744	1.72148	1.78797	1.65456	1.55835	1.50643	1.69437	1.89667
2.40395	1.75955	1.38038	2.09542	2.15167	2.87612	2.75216	2.03569	3.06091	2.57562	2.507	1.83191	2.25362	1.77644	1.70466	2.17243	1.74489	2.14592	1.23004	1.39211	1.26476	1.67109	1.42246	1.47457	1.1217	1.51043	1.56134	1.50741	1.97562	1.8868	1.79507	1.54531	1.42931	2.04377	1.70311	1.54961	1.82027	1.92242	1.83811	1.84504	1.88121	1.94201	1.91457	1.46845	1.54739	1.71261	1.62052	1.79073	1.55589	1.75587
1.46769	1.97187	2.36651	3.03038	2.34469	2.92766	2.30823	2.57121	2.42419	2.116	2.37133	1.73685	1.96732	1.60667	1.80655	1.84228	1.87515	1.54591	1.34126	1.5779	1.18754	1.55266	1.67419	1.45671	1.44211	1.91425	1.84916	2.15573	1.6206	1.6365	1.82053	1.88097	2.20114	1.61639	1.75505	1.76621	1.77495	1.72242	1.4347	1.97299	2.25423	2.1395	1.75405	1.70143	1.32583	1.99583	1.88429	1.46487	1.80365	1.91467
1.86129	2.17567	2.13117	2.01895	2.50524	1.87154	2.61303	2.45076	2.32354	1.65517	1.77012	1.50381	1.38072	1.80286	1.61797	1.43522	1.72428	1.31603	1.34064	1.34242	2.04532	1.55624	1.5776	1.82572	2.10493	1.77651	1.82226	1.80111	1.53726	2.00565	1.70093	1.96139	2.02233	1.62264	1.80572	2.03549	2.51866	1.69364	1.592	1.6462	1.87942	1.47309	1.28127	1.29828	2.04067	1.69742	1.47445	1.89301	2.69151	2.84509
1.31915	2.15315	2.81776	2.42517	2.31167	2.21782	2.30217	2.38357	2.01841	2.10967	1.7717	1.4241	1.78676	2.07887	2.00241	2.29967	1.60704	1.40574	1.8222	1.90461	1.15114	1.48617	2.04655	1.72764	1.69535	1.52282	1.67429	1.56147	1.98212	2.17332	1.9454	1.75485	1.87625	1.73315	1.67534	1.62582	1.76206	1.7351	1.55117	1.7461	1.60442	1.57279	1.54442	1.70658	1.69926	1.78584	1.87863	1.61685	2.58001	2.32323
3.53423	2.48281	2.52182	2.89598	1.88069	1.96985	1.71219	2.28678	1.59421	1.93781	1.8046	1.69028	1.81768	2.0466	2.1648	2.13951	1.27341	1.98964	1.55284	1.2813	1.39593	1.80318	1.96809	1.61215	1.67989	1.49136	1.85967	1.84815	2.31891	1.54684	1.73009	1.62865	1.65471	1.78974	1.87756	1.69183	1.8183	1.80052	1.95242	1.64237	1.52826	1.68595	1.7654	1.88998	2.01146	1.95051	2.10407	1.71334	2.32995	1.84924
2.56107	2.60619	2.29327	1.90764	2.06647	1.61289	1.62329	1.51689	1.80913	1.66734	1.7405	1.70608	1.59053	2.22528	1.87341	1.58268	1.39127	1.4554	1.28878	1.3542	1.74853	1.63287	1.60058	1.73931	1.68539	1.82814	1.80742	1.56406	1.39231	1.57266	1.6261	1.33035	1.87664	1.53558	2.04517	1.79178	2.00489	2.04929	1.62937	1.42326	1.56432	1.48351	1.64497	1.63437	1.43763	1.36303	1.91698	1.83101	2.92433	2.65895
2.53664	2.0019	2.30143	1.92652	1.85483	1.42574	1.39141	2.17832	1.89491	1.86838	2.25965	1.33496	1.56751	1.63855	1.72482	2.07243	1.61993	1.10748	1.72077	2.05028	1.75977	2.12876	1.73662	1.55157	1.59383	1.60578	1.46892	1.63613	1.59697	1.55608	1.36393	1.76932	2.17709	2.62514	2.10901	1.7879	1.9674	1.50082	1.61817	1.61984	1.8119	1.65352	1.79286	1.70455	1.30209	1.82766	1.45124	1.72009	2.54168	2.82492
2.50179	1.46733	1.91856	1.98852	1.73159	1.75231	1.69774	1.71788	2.49645	2.08776	1.79004	1.9235	2.50663	1.82864	1.42363	1.81867	1.60445	1.43853	1.41708	1.64957	1.54315	1.57731	1.65167	1.14546	1.68558	1.47876	1.28405	1.48081	1.44802	1.52727	1.74423	1.7834	1.74076	2.40159	1.92157	1.87579	1.4928	1.50257	1.62532	1.45487	1.70616	1.68334	1.73524	1.60293	1.88957	1.55969	1.71575	1.4501	2.91466	2.28581
2.10092	1.92818	1.66227	2.00293	1.61359	2.27913	1.69467	1.4977	1.64736	1.3881	2.15497	2.37106	2.2954	1.95703	1.41739	2.34983	1.63523	1.80127	1.77481	1.51563	1.93018	1.7149	1.65503	1.7016	1.79265	1.38432	1.70592	1.68886	1.61172	1.72235	1.49486	1.47171	1.60154	2.18111	1.76536	1.62049	1.96843	1.58359	1.9152	1.70468	1.21946	1.74237	1.58575	1.54742	1.47907	1.54676	1.68693	1.94164	2.61152	2.41476
1.73394	1.79431	1.73735	1.88612	1.91029	2.40408	2.43298	2.05231	1.61704	1.30474	1.1709	2.74414	2.01247	1.69281	1.9695	2.3589	1.49456	1.69596	1.76292	1.50243	1.68265	1.44447	1.53299	1.54777	1.99926	1.66552	1.32327	1.7994	1.95652	2.14846	1.79566	1.57377	1.56617	2.04872	2.06205	1.64358	1.67285	1.6947	2.00766	1.44872	1.50342	1.89343	1.60275	1.67071	1.70053	1.68755	1.79338	1.94118	2.22114	2.17206
2.03933	1.88897	1.69294	2.08904	2.30977	1.78731	1.75502	1.2233	1.36309	1.45766	2.28481	2.8715	2.00764	1.9512	1.7879	1.80371	1.89047	2.12603	1.79415	1.88368	1.45789	1.14446	1.59067	1.7022	1.56843	1.54663	1.53965	1.3407	1.42468	1.65086	1.45067	1.75687	1.62563	1.84938	1.98894	1.40433	1.47402	1.88743	1.79811	1.96005	1.6367	1.67545	1.68992	1.77459	2.39336	1.77109	1.7374	1.25506	2.01758	2.25322
2.08044	1.49088	2.19778	1.86784	1.5921	1.86244	1.88008	1.87399	1.64571	2.93591	3.13162	3.63284	2.27865	1.97132	2.09981	1.96972	2.05799	1.48831	1.63209	1.68768	1.90594	1.91907	1.60037	1.6995	1.5998	1.65326	1.59008	1.77585	1.81961	1.56358	1.53154	1.14817	1.86126	2.33045	1.6941	1.57387	1.49405	2.21138	2.22333	1.4131	1.30862	1.40452	1.98902	2.73171	2.11216	1.70365	1.60362	1.4997	2.75511	2.11536
1.97266	1.8233	1.81179	2.08142	1.77505	1.97677	1.87346	2.02321	1.91741	3.46923	3.97544	4.38403	2.50143	2.00592	2.22044	2.38552	1.51515	1.50911	1.66109	1.26373	1.47412	1.67118	1.69574	1.60809	1.58789	1.30836	1.81591	1.57991	1.37309	1.18346	1.32772	1.43753	1.76749	2.06348	1.8076	1.52156	1.65812	1.91513	1.87512	1.04662	1.16185	0.964897	1.26698	2.34835	1.94194	2.08141	2.31978	1.71346	2.47796	2.80998
1.58048	2.1084	2.46297	1.99593	1.93867	2.17916	2.07809	1.73059	1.95199	2.10472	2.81334	3.161	2.13237	1.96148	2.26578	2.62174	1.82972	1.74592	1.45208	1.58232	1.73688	1.62709	1.31631	1.46618	1.56817	1.7137	1.71377	1.42783	1.38139	1.53692	1.77186	1.43059	1.66932	1.71017	1.60004	1.5037	1.63528	1.57043	1.09445	0.970121	1.13289	1.30121	1.37407	1.59419	1.80366	2.13919	1.5383	1.33109	2.57499	2.68444
1.33742	1.69393	1.50524	1.39565	1.31335	1.52907	1.46378	1.76093	1.78505	1.6668	1.87788	1.91073	1.70362	1.85765	2.40766	1.75861	2.53056	1.80788	1.50862	1.73356	1.76121	1.38155	1.78662	1.71259	1.59791	1.94597	1.23742	1.68063	1.53354	2.09124	1.51694	1.98013	2.48429	2.36405	2.53122	2.17503	2.14684	1.61542	1.41734	1.20113	1.42248	1.32673	1.468	1.72117	2.99777	1.8047	1.59668	1.5092	1.0915	1.28752
1.50179	1.66163	1.52498	1.67914	1.58791	1.77276	1.66697	1.89357	1.58197	1.82624	2.1505	2.01031	1.72459	1.8381	1.48122	2.0747	1.77185	1.73978	2.28006	1.74432	1.77384	1.38385	1.83491	1.67105	1.9185	1.73228	1.89513	1.58735	1.54924	1.55371	1.53547	1.76742	1.96877	2.20022	1.95436	2.36671	1.88231	2.17135	1.52016	1.75806	1.91323	2.1217	2.98657	3.93422	3.29242	1.25214	1.00361	1.09501	0.939835	1.5949
1.82159	1.52339	1.30769	1.70731	1.78302	1.89953	1.59022	1.81057	2.10432	1.53071	1.63499	1.72296	1.56654	1.83744	1.88939	1.88702	1.83345	1.75269	1.77168	1.56359	1.82145	2.15674	2.00355	1.80892	1.6639	1.48079	1.63465	1.48261	1.47671	1.71867	1.2294	1.5574	2.09089	2.17529	3.32131	2.60223	2.00963	2.33488	2.60896	1.97005	1.92561	2.95883	4.05129	7.01662	4.86003	2.0714	1.55186	1.27131	1.08404	1.567
2.10804	1.91463	1.7228	1.68213	2.0321	1.74929	1.94611	1.43017	2.01601	2.50984	1.77131	1.65645	1.7955	2.37837	2.15342	1.93968	1.83576	1.71776	1.76803	1.54852	1.59578	1.56079	1.53315	1.74025	1.70661	1.99263	1.63521	1.29573	1.69816	1.64476	1.59345	1.49504	1.99066	2.17255	1.99084	1.89515	2.41146	2.32416	2.0324	2.04555	3.00295	4.96197	6.08854	9.10734	4.43202	2.0131	1.85761	2.10559	1.42724	1.4368
1.71405	1.99522	1.70489	2.09636	1.71099	1.54886	1.82967	1.69096	1.595	1.7475	1.66836	1.66541	1.84365	1.81885	1.45932	2.01362	1.58111	1.75538	2.01574	1.73089	1.28437	1.60373	2.0238	1.71997	2.03494	1.66087	1.50646	2.35603	2.30034	2.01999	1.84356	1.67328	2.75338	2.34809	1.97622	1.97773	2.1624	2.24952	2.54926	2.58944	3.15803	4.52853	4.91059	3.86404	3.26665	2.32746	2.37207	1.5283	1.45118	1.76079
1.94424	1.3372	1.75355	1.81688	1.64065	1.73008	2.72947	2.0846	1.77077	1.56214	1.5229	1.61717	1.51008	1.34656	1.62527	1.82967	1.75731	1.54662	1.51129	1.65843	1.55377	1.47606	2.47988	1.97619	1.62266	1.42238	1.45705	1.63333	1.69152	1.87206	1.79445	2.1428	2.34903	2.60305	2.22229	2.42457	2.10666	2.67908	3.22579	2.34607	2.20338	2.60584	2.73325	2.41748	1.89002	1.9267	1.70078	2.00266	1.64936	1.61948
1.75429	1.72146	1.65206	1.58365	1.50285	1.9418	1.60287	1.51918	1.51335	1.26692	1.82947	1.4048	1.52033	1.72788	1.84513	1.65998	1.67038	1.33649	1.55814	1.19935	1.43912	1.97605	1.56978	1.63665	1.69316	1.68528	1.56169	1.74277	1.55507	1.57223	1.4171	1.55831	2.3953	1.88692	1.88522	2.33012	1.99962	2.2947	2.15078	2.3785	2.62998	2.4976	2.56032	1.86238	1.77419	1.88328	1.8147	1.96137	1.48716	1.40484
1.20453	1.60545	2.13442	1.27774	1.72489	1.54106	1.58802	1.96006	1.86884	1.98993	1.32411	1.58882	1.78379	1.88983	1.60939	1.6421	1.77501	1.94149	1.50845	1.65628	1.28909	1.63613	1.65293	1.88052	1.87545	1.8073	1.52166	1.9071	1.86654	1.93426	1.7331	1.59679	2.52862	2.01447	1.92325	1.84388	2.18018	2.25179	1.89651	1.8506	1.78828	2.3877	1.94923	2.6419	1.91648	2.03756	2.03611	1.94254	1.97161	1.88515
1.50646	1.87042	1.23337	1.84428	2.02821	1.58768	1.69243	1.59954	1.53131	1.73632	2.06403	1.63997	1.42533	1.358	1.80279	1.6752	1.49799	1.84732	1.70807	1.51137	1.52489	1.78848	1.70857	1.74894	1.59755	1.79294	1.50834	1.49336	1.40431	1.86781	1.76417	1.55049	1.61887	1.85784	2.04432	2.15551	2.37797	1.77435	1.96144	1.85822	1.87638	2.23382	1.90126	1.87671	1.89228	2.20226	1.96104	2.30121	1.38487	1.28173
1.67566	1.44953	1.7867	1.68751	1.40182	1.59468	2.00906	1.38389	1.79436	1.27256	1.39481	1.43038	1.38021	1.75615	1.80217	1.7475	1.30726	1.7111	1.53686	1.68165	1.71023	1.67786	1.56293	1.5227	1.53367	1.70585	1.86505	1.31957	1.70421	1.54056	1.36056	2.06636	1.77057	1.78203	2.02042	2.07462	1.55945	1.72671	2.10475	2.03089	1.84137	3.00098	2.98964	2.26227	1.75515	1.75347	1.97811	2.03473	1.63115	1.27656
1.79926	2.15095	1.67884	1.96659	1.94512	1.41944	1.56315	1.73212	1.73243	1.48313	1.48936	1.43583	1.38939	1.89339	1.33076	2.04709	2.1285	1.62389	1.44586	1.60362	1.50316	1.92656	1.80877	1.55818	1.40029	1.57789	1.82937	1.66412	1.53811	1.56728	1.57331	1.40027	2.49125	1.93195	1.9848	1.56222	1.47678	1.99657	2.05412	2.37261	2.09334	2.02116	2.54088	1.74529	1.56428	1.46669	1.75994	2.33043	1.71858	1.56069
2.17715	1.70438	1.30323	1.58228	1.49131	1.41721	1.35962	1.88799	1.40072	1.68626	1.36775	1.56692	1.15834	1.24005	1.26067	1.67502	1.53958	1.69596	1.79719	1.36357	1.56734	1.50004	1.82526	2.0197	2.26655	2.01069	1.63055	1.51127	2.06403	1.37346	1.54966	1.46809	1.70823	1.64039	1.79039	1.70017	1.7449	2.38915	2.79023	2.34263	2.59465	1.89735	1.88672	2.283	1.62188	1.80903	2.1046	1.96227	1.74851	1.65467
1.46196	1.48626	1.32165	2.20446	1.61627	1.69689	1.31973	1.55342	1.47517	1.48869	1.45149	1.57306	1.28746	0.965878	1.08848	1.34996	1.92139	1.73331	1.64174	2.01762	1.52438	1.70126	1.6652	1.59263	1.62235	1.64942	1.63259	1.52404	1.89127	1.99155	1.93374	1.5645	1.60738	1.50944	1.66917	1.66193	2.2293	2.21114	2.32706	2.64858	2.81407	2.45596	1.71189	2.05336	2.07498	2.09178	2.2107	2.38223	1.93432	1.68972
1.44634	1.41743	1.5327	1.85837	1.62189	1.28242	1.51786	2.00272	1.49246	1.43423	1.63432	1.35774	1.10483	1.01258	1.69135	3.12008	2.80777	1.98331	2.02956	1.67177	1.82642	1.66354	1.72863	1.57989	1.57853	1.82978	2.05027	1.57269	2.05594	1.44595	1.63454	1.63629	2.22253	1.54333	1.98754	2.13487	2.21187	2.44586	2.60571	2.90452	2.51651	2.14771	1.84828	2.11158	1.72734	2.47746	2.38329	2.02593	1.49497	1.7553
1.7526	1.74972	1.71174	1.61053	1.59851	1.55015	1.45412	1.384	1.91922	1.8714	1.68047	1.49589	1.41847	1.29877	1.49348	2.73611	3.54421	1.55007	1.76504	1.55485	1.61085	1.61607	1.96379	2.58474	1.63226	1.5314	1.4115	1.44001	1.9544	1.39315	1.60865	1.78952	2.08047	1.68256	1.57358	2.19907	2.5484	2.86956	3.22148	2.79259	2.59956	3.33171	2.29883	2.5139	1.61648	1.69646	2.48488	2.17501	1.54567	2.05915
1.55553	1.81953	1.53811	1.39905	1.37743	1.77317	1.54726	1.49771	1.6265	1.39344	1.34763	1.17581	1.47037	1.53405	2.12984	3.87045	2.48532	1.46059	2.08269	1.89711	1.39297	1.9465	1.49536	1.32665	1.44019	1.40001	1.54679	1.75068	1.96716	1.67469	1.84362	1.69867	2.47057	1.9313	3.37586	2.58959	2.55523	2.14413	2.20509	2.01017	2.04459	2.43671	2.37228	2.21944	1.95219	1.93477	2.28274	2.44341	1.98062	2.06641
2.00333	2.96525	2.97866	2.39455	3.07502	2.75698	2.37188	2.15676	2.59367	2.41224	1.98428	1.40942	2.24692	1.97373	3.27612	2.22026	5.05005	2.98658	2.02916	2.83835	2.7034	2.5298	2.2808	2.00997	2.30745	2.63976	2.73013	2.90857	2.46424	2.32931	2.15865	2.71934	1.35481	1.70742	1.65355	1.99066	1.56464	1.58957	1.52539	1.39138	1.54077	1.40427	1.83583	1.60396	1.61921	1.49611	1.7648	1.94185	3.44167	2.82807
2.59657	2.00394	2.3745	2.45078	2.55855	2.97242	2.07298	2.41552	2.38965	2.22675	1.55069	1.74635	1.59036	1.75847	1.69518	2.1655	4.7211	3.4286	2.40281	2.40516	2.68198	2.5052	2.85472	2.22308	1.31748	1.35569	2.23686	1.79038	2.11115	2.49099	3.25714	2.34194	2.35254	1.35122	1.9172	1.86158	1.84652	1.55062	1.42756	1.40824	1.4238	1.45003	1.51865	1.45971	1.81687	1.89744	1.87236	1.82301	2.80138	2.68993
1.92731	2.56222	2.41962	2.56431	2.21615	2.18046	2.05836	1.62708	2.13591	1.61654	1.40426	1.33456	2.33112	1.69456	1.6703	3.25319	4.48841	2.85884	2.3725	2.84996	2.50493	2.00148	2.44684	1.67047	1.47409	2.33973	2.58365	2.38755	2.34873	2.08365	2.22653	1.92133	1.47416	1.55901	1.93886	1.7392	1.74531	1.50195	1.40095	1.58099	1.98129	1.68883	1.32311	1.43542	1.88798	1.69321	1.98599	1.973	2.17005	2.40618
2.16348	1.95715	2.11424	2.19106	2.46039	2.30769	2.01033	1.88389	2.38769	2.17949	1.356	1.56966	2.11639	2.07612	2.92236	4.22327	3.94088	2.76568	1.69374	3.09204	2.56334	2.50588	2.49816	2.14999	2.49086	1.91226	1.92817	2.42954	2.22361	2.23281	3.17138	1.50391	1.18188	1.69616	1.58607	1.4573	1.35097	1.71328	1.52981	1.37748	1.54529	1.28187	1.40915	1.45409	1.54509	1.55704	1.38833	1.62228	2.38654	2.33494
2.35521	1.8337	2.3822	2.23745	2.06519	2.01591	2.20827	2.11461	2.55688	2.39943	1.66198	2.52079	2.00418	2.51533	4.14193	3.44314	1.72392	1.73892	2.13253	1.96602	1.87015	2.28932	1.82904	1.68335	1.91384	2.28593	2.6942	2.2631	2.56867	2.28954	2.52576	1.54266	1.09552	1.44213	1.42793	1.68806	1.371	1.86725	1.23146	1.63814	1.58788	1.31133	1.68409	1.54226	1.54162	1.65771	1.46855	1.4825	2.06207	2.27974
2.18898	2.32843	2.48856	2.20679	2.21142	1.83279	2.34543	2.35181	2.26957	1.96262	1.96971	2.5073	2.22371	2.80898	4.60353	3.86654	2.96986	2.82124	1.63641	2.02085	1.86904	1.86023	1.95967	1.80159	2.45901	3.5497	3.01114	2.93697	2.89339	2.56398	2.24777	2.47232	1.65238	1.9746	1.51823	1.46429	1.63152	1.47471	1.65061	1.53739	1.5562	1.89408	1.70695	1.58738	1.73142	1.39579	2.04691	1.49416	2.25486	2.27568
2.87688	2.4064	2.32388	1.888	2.91288	2.29101	2.25989	2.20545	2.54736	2.18541	1.78791	2.07288	2.20713	1.76203	3.58334	3.13944	2.70431	1.92436	1.33318	1.25226	2.01233	2.47205	2.39888	3.13087	2.56375	2.42203	2.08494	2.49165	3.25822	2.33856	2.28463	2.35885	1.76727	1.7353	1.64293	1.73633	1.65144	1.72439	1.79821	1.50668	1.56543	1.63913	1.86155	1.6906	1.72168	1.21995	1.4454	1.47384	1.98808	2.1103
2.6178	2.39492	2.11118	2.05697	2.40406	2.44097	2.17952	1.88068	1.97027	1.93068	2.04769	1.50522	1.67993	2.39361	3.64956	2.55607	1.84548	1.59056	1.7179	1.59666	2.51663	2.53312	3.49756	2.99133	2.82685	2.2305	2.24001	2.36357	1.88943	1.9283	2.17948	1.97396	1.38636	1.37091	1.56382	1.4368	1.76719	1.90726	1.86573	1.63857	1.57361	1.61023	1.90005	1.79757	1.70559	1.90567	1.85581	1.87748	2.22155	2.77216
2.95719	2.20836	2.20852	2.00655	2.57218	2.01138	1.79603	1.56234	1.72214	1.27137	1.89163	1.64618	1.92488	1.83775	1.45717	1.84168	1.65285	1.83949	1.36172	1.85074	1.95498	2.39577	2.55716	3.7401	2.634	2.01896	2.41379	2.45318	2.19875	1.92601	1.95136	1.77786	1.40588	1.82681	1.64915	1.90942	1.9985	1.74805	1.35458	1.78677	1.59592	1.64463	1.36433	1.45102	1.6206	2.34113	2.06825	1.48172	2.19065	2.54525
3.48405	2.06841	1.91552	1.65509	2.28019	1.70895	1.43801	1.77516	2.2518	1.59801	2.22812	2.02661	1.58354	1.53253	1.20005	1.66123	1.34917	1.87691	1.80487	1.73532	2.6103	3.31036	2.77922	2.85397	1.93518	2.08406	2.401	2.61865	1.90617	1.69276	1.81641	1.90398	1.47663	1.58624	1.37971	1.49461	1.64474	2.15366	1.80278	1.63785	1.35152	1.38167	1.90643	1.92739	1.73398	1.47688	1.33656	1.42994	2.34006	2.55693
1.88767	1.78884	2.10884	1.56964	1.67905	1.46532	1.72049	1.44914	2.04073	2.10693	1.96708	2.13293	1.82935	1.3743	1.60055	1.45851	1.81809	1.46939	2.14212	2.12674	3.37324	4.25835	5.53612	2.80209	1.87447	1.91137	2.2683	2.05361	2.07688	1.76258	2.38697	2.70937	1.86261	2.02623	1.8024	1.65266	1.80207	1.80727	1.63213	1.77523	1.74031	1.49759	1.34417	1.65993	2.28061	1.71832	1.78767	1.81249	1.99113	3.06847
0.854835	1.37698	1.94877	2.08787	1.45422	1.41528	1.63862	1.88535	2.1529	1.84859	1.72274	1.50299	1.83711	1.94583	1.55488	2.41819	1.99708	1.98284	2.68241	4.55915	4.62255	5.36434	7.92152	2.74013	1.73916	2.1225	2.19932	1.61697	2.00889	1.85622	2.1716	2.70403	1.76369	1.60545	1.82671	1.84701	1.65436	1.74085	2.26413	1.46012	1.41865	1.65387	1.5138	1.7383	2.06713	1.87014	2.16886	1.89414	2.63818	2.40917
1.4243	1.68046	2.21787	1.58406	1.61704	1.43965	1.26936	1.83907	2.31545	3.03442	1.84819	2.24684	1.95752	1.98898	2.37067	2.5971	2.85391	3.67327	6.23757	10.2819	8.81409	8.88319	7.58846	2.66332	2.16052	2.11749	2.02608	1.55663	1.89046	1.7054	1.88051	1.90599	1.64874	1.58524	1.80575	1.84922	1.81546	1.36312	1.56078	1.60656	1.91664	1.51469	1.90057	2.11673	1.52279	1.22523	1.20056	1.61445	2.13635	1.64199
2.44289	2.53199	2.23753	1.72963	1.5247	1.41604	1.39998	1.54227	1.59887	1.8646	1.81234	2.14569	1.62227	2.65119	2.95183	2.60681	3.09648	4.68949	6.06856	10.7406	11.317	8.41217	5.83663	3.68498	2.19477	2.46312	2.22041	1.97074	1.71833	1.91633	1.66883	2.03355	1.89798	2.16291	1.70892	1.8697	1.98474	1.77693	1.71543	1.59711	1.75396	2.00867	2.40047	1.40999	1.9837	1.73217	1.84752	1.64777	1.67122	1.85432
2.07858	2.15491	2.23909	1.54698	1.41031	1.5818	1.69382	1.60678	1.64764	2.00225	2.0975	1.8701	2.39069	2.94505	3.55807	3.4026	6.13191	6.98181	11.4564	11.9113	10.1578	3.12786	3.62616	3.12885	2.45547	1.96238	2.19748	2.32857	2.16743	2.06723	2.83777	2.17885	1.7768	1.78797	1.81192	2.35338	1.57459	1.51618	1.42744	1.76205	1.40812	1.96581	1.68172	1.1789	1.69328	0.950436	1.06501	1.59935	1.58908	1.69952
1.62177	2.19863	1.14614	1.89604	1.11586	1.6904	2.0175	2.00347	1.82142	2.03496	1.62943	2.4165	2.86631	2.96725	3.1356	4.99439	6.75229	9.87571	11.315	9.03984	5.4909	3.68011	2.15123	2.25648	2.77487	2.35802	2.56588	2.65799	3.42599	2.79661	4.43851	2.64609	2.29982	1.78129	1.56135	1.52144	2.07449	2.35653	1.74216	1.63695	1.53375	1.27256	1.83393	1.02372	1.02607	0.862435	0.884659	1.14022	2.18813	2.62447
2.39132	2.0578	1.45758	1.69989	1.00691	0.94777	1.2055	1.41939	1.43865	2.11864	3.11283	3.27454	3.70406	4.47198	4.51948	3.73884	8.28817	5.86062	5.98121	4.31777	2.82822	2.42193	2.09026	2.33776	2.76257	2.6851	2.48815	2.59251	2.66196	2.78546	3.03904	2.56818	3.08442	3.16046	3.34962	2.48962	3.03086	3.31845	3.68844	3.42048	4.20331	2.71001	3.12252	1.74925	2.27426	2.2652	2.29712	2.25322	7.17499	4.48795
1.62099	1.4486	1.79225	1.72736	1.62695	1.35135	2.00054	1.78545	2.04266	3.31616	4.65559	6.35853	8.25762	5.29299	5.46197	5.55175	7.06328	6.45557	3.95435	3.18839	2.97151	2.01649	2.26816	2.34484	2.36182	2.53017	2.94576	2.71323	2.29323	2.31012	2.51621	2.0474	4.19348	2.96965	3.27712	2.96322	3.35001	4.32819	3.21576	2.84856	2.55552	2.42432	2.63539	2.74084	3.61542	3.12496	4.4627	4.50973	7.09425	5.97595
2.55241	1.55665	1.53839	1.53462	1.84484	1.84473	1.57412	2.60453	3.49586	3.8808	8.18238	11.0299	10.6238	8.34082	3.46179	4.06705	7.83068	3.97127	3.83001	3.60145	2.40318	2.49226	2.49069	2.59987	2.89685	2.28687	2.17926	1.98758	2.07896	2.9731	2.67714	2.15066	2.75936	2.98408	4.13487	4.97264	3.44603	3.80109	2.80017	2.65594	1.93345	3.26576	3.08064	3.97604	2.88593	3.51471	3.2655	4.41748	4.19847	5.41079
1.80075	1.86967	1.81314	1.85441	2.02739	2.41837	3.28981	6.42462	6.71953	11.026	8.82819	7.864	5.33585	2.81134	2.78897	3.37062	3.35512	3.0606	3.1857	2.51565	2.12732	2.27188	2.13244	2.46087	2.38367	2.3914	2.48053	1.94226	1.93969	2.27715	1.90263	2.12789	3.5456	2.97381	3.69677	3.68448	2.82748	2.18469	2.51941	2.42361	2.47485	3.40114	2.75973	3.57462	3.16815	3.17718	2.86626	3.59017	3.7594	5.19005
2.53712	2.324	1.80623	2.48442	3.93856	4.7003	4.76549	10.5777	9.22983	6.45678	4.71296	3.87874	2.49314	2.45739	2.22079	2.10657	2.26094	2.34143	2.29221	2.22807	2.26405	2.12418	2.43905	2.65042	2.98462	3.0977	2.64087	2.31021	2.78504	2.78403	2.24125	1.90657	3.59961	3.044	3.44649	3.06198	2.89317	2.38219	2.43568	2.33603	3.4398	3.06135	4.19586	2.77067	2.75681	2.99823	3.89543	3.41484	3.12812	4.27615
2.57063	2.76686	2.00423	2.82603	5.96132	10.9526	10.1365	8.84003	4.78128	3.26965	2.71859	2.35492	2.36881	2.31058	2.32205	1.96895	2.82154	1.92743	2.14016	2.42884	2.21091	2.17944	2.35248	2.85597	2.32558	2.20171	2.54582	2.26109	2.35086	2.02207	2.19527	2.41566	3.58291	3.56479	3.59508	2.75189	3.29514	2.85373	2.78136	3.14104	2.95529	3.2679	3.55576	2.79986	3.14416	3.1104	3.53873	3.09467	3.53441	3.36127
2.7781	3.31613	4.82163	7.09624	13.7882	9.08912	4.49046	3.62416	2.42545	2.60202	2.59506	2.79297	2.66828	2.19414	2.92196	2.27935	1.76649	2.07471	2.1183	2.61966	2.72554	2.01592	2.7576	2.06536	2.59932	2.36847	2.11662	2.37516	1.79305	1.89921	2.75541	3.13908	3.8019	3.19513	2.66226	2.8567	3.1195	3.53089	3.03125	2.70022	2.46258	3.01701	3.09405	3.31711	3.08151	3.28486	3.21268	3.59773	3.67667	3.33178
3.43634	5.69816	11.7065	7.99299	7.00999	5.33905	3.39807	2.39248	2.81856	3.06809	2.33269	3.07323	2.58412	3.43004	2.4862	2.25245	3.03396	2.14526	2.17736	2.39962	1.89366	1.97846	2.41876	2.03388	2.18362	2.49214	2.1916	2.12933	1.52865	2.16903	1.69187	1.28847	2.66568	2.56918	3.23677	3.01274	2.94352	2.88479	3.09566	2.89699	2.78569	2.70758	2.89695	3.35093	3.07298	2.69772	2.88803	3.25257	3.22677	2.82562
5.63818	11.828	9.47863	6.31889	2.62161	3.44547	2.72315	2.37335	2.40928	2.30385	2.80998	2.5268	2.49477	2.74815	2.29138	2.52789	2.24941	1.95518	1.91422	2.21475	2.30414	2.73692	3.01579	1.95341	1.89388	2.50516	2.17998	2.10431	1.74449	1.79609	1.7182	2.29126	2.10663	2.49685	3.01995	3.32471	3.34291	2.72111	2.47519	3.34064	2.92338	2.51904	3.07335	2.86526	2.92465	3.22351	2.57107	2.27112	1.87366	2.01412
10.4955	12.0073	12.5349	5.4234	3.12605	2.69363	2.75852	2.18794	2.13896	2.99605	2.82557	2.18972	2.51791	2.26749	3.27305	2.11867	2.67493	2.0824	2.183	2.2834	2.03664	2.48743	1.98494	2.29564	2.37032	2.07143	2.15252	1.4279	1.17609	1.48712	1.98361	1.8842	3.1736	2.89401	2.59248	2.79463	3.12011	2.44933	2.58642	2.70651	2.07766	2.35489	2.09985	2.65157	2.52443	2.08946	1.50478	1.31388	2.83583	2.46098
10.3825	8.79817	5.72269	4.18057	2.88118	2.57342	2.6923	2.9175	1.99784	2.35502	2.37128	2.08063	2.45657	2.86168	3.0126	2.44022	2.05433	2.3262	2.05927	2.0592	2.17161	2.53098	1.80127	2.02561	2.42523	2.21721	1.40196	1.6755	1.80253	2.03985	2.58428	3.12128	3.66915	2.69431	2.47233	2.41013	2.89598	2.64302	2.42803	2.49058	3.24417	2.58133	3.01571	2.17803	2.34953	1.83218	1.64534	2.15856	3.98417	3.78815
6.40305	3.81253	3.297	3.81385	3.09651	2.64247	2.97664	2.20414	2.44157	2.44521	2.49346	2.27922	2.30911	3.13885	2.30551	2.20652	2.42533	2.3512	2.42503	1.8704	2.42125	2.09531	2.04702	1.79972	1.9902	1.79109	2.06418	2.19577	2.30634	2.07153	2.75918	2.2809	2.27341	2.63192	2.62753	2.68455	2.87181	2.87477	2.69334	2.73025	2.85365	2.34446	2.50922	3.1057	2.47266	2.4699	2.47625	2.55232	3.34227	4.24215
3.3212	3.57634	3.61646	3.06504	2.65019	2.75168	2.38287	2.57615	2.6913	2.61098	2.56471	2.13491	2.51898	2.21065	2.19284	3.31221	3.04386	2.18508	1.69575	2.39836	2.75551	2.41159	1.75938	1.82064	2.14524	2.06184	2.05307	2.62075	2.11308	3.00118	2.15985	2.22558	2.92952	2.71604	2.80809	3.32081	3.24825	2.94901	2.35423	2.20156	2.43155	2.13845	3.56178	2.57246	2.29402	3.22994	3.0694	4.28297	3.65515	4.1145
3.32809	2.99421	3.07135	2.96982	2.80282	3.08631	3.09331	2.77503	2.68576	1.97634	2.4705	2.08394	2.56641	2.02856	2.2493	2.39774	2.02267	2.03773	2.02462	2.11043	1.95297	2.22058	2.22693	2.23211	1.84291	2.44389	1.96582	1.90248	2.18419	2.33034	1.96756	2.42727	2.11887	3.36794	3.699	3.21526	2.4324	2.37752	2.16873	1.83219	2.38626	2.65551	2.9195	3.00073	2.9534	3.0615	2.54864	2.90706	2.92982	3.74862
3.91194	3.32572	2.80363	2.4771	3.49738	2.95673	2.90934	3.87212	3.61877	2.80326	2.23996	2.79848	2.96706	2.03368	1.9541	1.67649	2.05504	2.23247	2.04531	2.43481	2.00142	2.4509	2.29079	1.94624	2.09654	1.88061	2.22959	2.05015	2.7927	2.26919	2.19163	2.19992	2.87256	2.6205	3.20069	2.84975	2.40915	1.77332	1.44913	1.86046	2.37294	3.02013	3.06739	2.53546	2.043	2.19306	2.65579	1.7468	2.72144	2.88568
3.10528	2.67873	2.63633	1.93805	2.71179	2.88743	2.36636	2.57231	2.84682	3.50331	2.03938	2.81614	2.29827	2.19036	2.37934	2.33582	2.85783	2.36118	2.06611	1.82605	2.33545	2.23912	2.66353	2.49034	2.49947	3.41718	2.90474	2.97676	2.58843	3.33101	3.30897	2.46841	2.69929	1.88054	2.17884	1.27767	1.06895	1.48622	2.72831	3.20903	2.85204	3.70637	3.82751	2.2593	2.0224	1.86458	2.50502	2.63433	2.53595	3.21113
3.24156	2.5507	2.79232	2.67611	3.08447	2.79447	2.2862	2.63826	2.45944	2.26432	3.15933	3.40066	3.03504	2.90579	2.35196	2.68119	4.43658	4.49113	4.21339	5.01761	3.75583	3.06779	3.29031	3.01445	3.31705	3.10572	3.58524	3.53597	3.45314	3.11694	3.99324	3.02333	3.14909	2.6542	1.34442	1.03212	2.11545	2.2265	2.86163	3.94188	4.00084	4.20654	3.07055	3.12692	2.76471	2.62027	3.34739	2.60341	2.54525	2.12905
3.2737	3.30612	3.79825	3.16538	2.67799	2.61491	3.06395	2.80096	2.50407	2.50004	3.04564	3.12004	2.39106	1.83929	2.1218	2.43966	2.97032	2.99872	4.03179	2.93519	2.9076	3.47511	3.16423	3.61565	2.88683	3.0503	2.79671	3.49686	3.79555	3.02415	3.18573	2.7202	1.56832	1.50003	2.48127	3.06563	3.8128	3.52786	3.39264	4.33217	3.6519	2.93978	3.09059	2.5276	3.29063	2.729	2.82908	2.3129	2.19263	1.83453
3.35229	2.9218	2.96826	2.12697	2.44592	2.34753	2.21894	2.55205	2.34828	2.35156	2.15909	1.78671	1.65993	2.04181	3.07383	3.11528	4.17431	3.44111	3.4967	3.2673	3.40122	3.12812	3.41386	3.96678	2.53273	2.77859	3.0697	3.34046	3.38854	2.63447	2.55197	2.18432	2.12499	2.94869	4.09426	4.42154	3.62388	3.41927	4.6401	4.38603	3.25241	3.14927	2.57212	2.40603	2.40407	1.94382	1.83518	2.37451	1.63948	1.68726
2.70045	2.58313	2.92279	2.1297	2.27565	2.38691	1.72048	2.20592	2.46007	1.70578	1.54019	1.46437	1.81616	2.40832	2.81654	3.16676	3.07916	2.8763	3.60945	3.11911	2.21091	3.2753	3.59059	3.13028	2.99818	2.91965	2.74884	2.63411	2.72321	2.66149	1.96742	3.46965	2.74135	3.31934	3.58638	3.11823	3.55947	2.8567	2.33729	2.90329	3.69498	3.11382	2.62371	2.46774	2.69346	2.05223	2.25954	2.29604	1.70796	1.76582
3.35449	2.29983	2.6939	2.42779	2.08222	2.42316	2.22609	2.07467	1.83707	1.67224	1.84861	3.31496	2.79409	2.58795	2.46939	2.55337	2.89387	2.88665	3.70415	2.51644	2.86671	2.80471	3.09447	2.64468	2.97128	2.41303	2.75146	2.66882	2.84087	3.00553	2.80274	3.25351	4.72691	3.29291	3.2031	3.27094	2.76825	2.23574	2.35517	3.15501	3.37378	3.41921	2.73441	2.45386	2.21016	2.56739	2.48272	1.98099	1.75685	1.66944
1.94304	2.44003	2.54271	2.36191	2.43504	1.60636	2.27809	1.8537	1.9543	2.01679	2.04392	2.69592	2.39285	2.43847	2.84263	2.19618	3.03998	3.18195	2.88198	2.75438	2.9305	2.50058	2.80598	2.27534	2.5383	2.02273	2.49289	2.15964	3.5748	4.20652	5.91337	4.51353	3.02348	3.20744	2.83385	2.42797	3.11287	2.45658	2.60236	2.72941	3.79187	3.85616	2.68926	2.50238	2.26209	2.3024	1.8503	2.08106	1.66465	1.75183
2.88219	3.49918	2.74138	2.61947	2.1506	1.6108	1.50576	2.03276	2.47631	2.53994	2.55542	2.94543	2.60285	2.17069	2.31749	2.30885	2.85894	3.14648	2.62332	2.44015	3.01977	3.03692	1.68212	2.12849	1.9466	2.65377	2.3063	2.94066	3.92102	4.42737	5.07069	4.2923	3.78271	2.99342	2.30471	2.10787	2.25978	3.11094	4.73601	6.13132	10.5479	5.2305	3.14244	2.27706	2.26622	2.41909	2.26304	2.23088	2.04378	2.14465
3.72536	3.36364	1.95301	1.70241	1.50439	1.88741	2.29309	2.75218	2.48972	2.67512	2.19137	2.12037	2.78202	2.07094	2.79983	2.54514	3.65421	3.85965	3.02754	2.61835	2.82065	2.24303	1.95933	2.59646	2.89137	4.21683	3.87202	3.76309	3.42224	3.11275	2.9031	3.35523	2.31925	2.29005	2.21895	1.94192	2.26049	3.66091	4.42264	7.67393	8.727	6.05405	2.9271	2.47677	2.01296	2.28386	2.60427	2.01838	1.67204	1.89556
5.18634	3.70869	2.28379	2.38873	2.78213	2.34893	2.60409	2.57082	2.30969	1.88818	2.33202	2.53614	2.34741	2.49163	2.39208	2.13747	3.49089	3.01127	2.40322	2.64859	1.75973	1.87026	3.07919	3.01281	3.59959	5.26124	5.04734	3.54262	3.02825	3.08175	2.34975	2.74181	2.57305	2.06171	1.9778	2.34991	2.20364	2.42204	3.60243	6.81248	7.27953	4.31828	3.67632	2.51014	2.70237	2.09219	2.94037	2.06255	1.54802	1.64232
4.6618	3.0771	2.68224	2.64825	2.7121	2.72329	2.5254	2.06794	2.59823	2.52787	2.4175	2.42826	2.75575	2.83079	2.62011	2.56195	3.12406	2.94482	2.4016	1.74277	3.41784	3.02093	4.33414	4.2796	4.21116	4.65985	3.11417	2.91231	2.92818	2.75132	2.68752	2.37965	1.99178	1.77051	2.43264	2.54787	2.48483	2.2654	2.76009	3.62011	3.63887	3.32634	4.31076	3.41681	2.74137	2.25953	2.33151	2.07139	2.06317	1.78649
3.49112	3.73201	3.34611	2.93783	2.40064	2.81109	2.18614	2.45907	2.33865	2.94137	2.01924	2.60493	2.575	2.56306	2.07404	2.68777	2.95706	2.71339	2.82233	4.35169	4.54966	6.18512	4.10805	2.10611	2.50611	3.15893	4.44328	2.91887	3.19918	2.52909	2.44973	2.67213	1.65669	2.08603	1.73869	2.11745	2.29013	2.24811	2.57771	2.5824	3.18984	2.89031	4.11192	3.41361	2.47055	2.06551	2.42385	2.8758	2.17674	1.71357
2.35414	2.36271	2.44661	2.55375	2.27212	2.18906	2.20523	2.25807	2.177	2.31049	2.51024	2.28825	2.08469	2.66239	2.43944	2.28533	3.23092	3.19414	4.03467	4.39608	3.89461	3.51975	2.06525	1.05433	2.28895	3.18894	3.71798	4.15093	3.19152	2.6935	2.54865	2.44023	1.90653	2.28351	1.588	2.20231	2.24313	2.36697	2.51379	2.27475	3.00093	3.75972	5.75057	3.95037	3.08049	2.59167	2.18199	1.92599	2.10243	1.41945
3.08346	2.35859	2.69638	2.34572	2.87833	2.88503	2.4615	2.24511	2.2152	3.03953	2.14516	1.82014	1.74212	1.47365	1.51479	2.24277	2.95478	3.21645	3.24398	3.23118	3.34591	2.7008	2.20777	1.72845	2.58178	3.37806	3.30373	3.71379	3.02141	2.82426	2.75682	2.65045	1.92269	2.07262	1.76298	1.98347	2.02223	2.52679	2.4506	2.97147	2.85154	4.15395	9.58372	6.09517	3.99903	3.27931	2.16891	2.46662	2.02096	1.68512
2.82227	2.39885	2.43673	3.01475	2.20324	2.10057	2.53304	2.89166	2.24666	1.86536	1.5242	1.29423	1.64967	2.11351	2.77521	2.21357	2.96226	2.37948	3.01292	2.90356	2.33101	2.21256	2.65477	3.30055	2.91076	4.41399	4.19703	3.95224	3.40793	2.37264	3.14004	2.39883	2.49812	2.2673	1.98936	2.27813	2.48846	2.1953	2.49088	2.92424	3.26178	4.33722	5.74694	6.84167	5.98122	3.64961	2.70268	2.42369	1.84041	1.77638
2.26516	2.86818	3.1625	2.48764	2.54731	2.36764	2.63629	2.6945	1.86629	1.33916	1.18079	1.40614	3.37229	3.34697	3.07481	2.47389	2.77052	2.97174	2.64463	2.55692	2.51019	2.74579	2.41986	2.42867	3.53753	4.05218	7.23281	4.39115	3.73318	2.74717	3.11405	2.17929	3.02707	2.85143	2.49131	2.10294	2.98546	2.23894	3.55151	3.32399	2.4677	3.84112	5.48082	5.828	5.47336	4.00407	2.93276	2.41956	1.90276	1.91587
3.17657	2.48508	3.05171	2.97295	3.09632	2.08829	2.34154	1.3374	1.06652	1.1352	2.2098	3.13433	3.10447	3.36753	3.59841	2.32572	3.69796	3.35124	3.31805	2.58052	2.65237	2.4537	2.86694	2.96163	3.46597	5.3895	7.38391	5.462	3.98674	3.48471	2.47878	3.66963	3.2859	2.99785	2.10449	2.79499	2.22428	2.47943	2.3754	2.53654	3.3285	3.14181	2.09492	2.40902	2.64822	3.55334	2.52845	4.1901	2.24358	2.22798
2.13651	2.73586	3.84473	2.07253	1.80822	1.63958	1.79003	1.46084	1.09271	1.97949	2.72574	2.80603	2.64302	2.43169	2.3734	1.98333	3.4987	2.52122	2.90871	2.71212	2.30919	3.03185	2.23259	1.87094	2.40383	2.41843	3.87147	3.83612	3.28803	3.093	2.78935	2.34768	2.5432	1.60017	2.34223	2.32206	3.27658	2.84171	2.13303	2.09614	2.08288	3.04795	1.75375	1.97545	2.64024	3.9256	2.87699	2.16669	2.24399	2.04378
1.8082	1.93948	1.90395	2.15697	2.04457	1.75029	2.42238	1.70736	1.35226	1.87055	3.25154	3.08671	2.45283	1.97095	2.00857	2.1272	2.31263	1.99637	2.96875	3.31063	2.36007	1.83047	1.74213	1.72854	1.93974	3.68504	3.19138	4.54584	3.54251	3.39147	2.87382	2.49475	1.78227	2.69239	2.10224	2.01239	2.17241	1.94315	1.74966	1.69983	1.61272	2.77328	3.20348	3.63468	3.56427	5.07207	3.53602	2.71273	1.86807	1.95495
1.26329	1.77624	1.87457	2.11504	1.68545	1.6257	1.89719	2.03843	1.67963	1.45577	2.04373	2.50042	3.32473	2.2977	1.87896	2.05418	2.49869	1.74621	2.4096	2.52873	2.12959	1.74656	1.56862	1.43632	1.99513	2.14832	2.76075	3.5103	4.07957	4.43922	2.97218	3.03336	2.80627	2.48666	2.28846	1.79271	1.84435	1.69415	1.68074	1.76401	1.69742	3.32263	3.52413	3.38572	6.96956	4.63353	3.38057	2.62081	1.98455	2.12137
1.53351	1.30161	1.91418	1.53931	1.76193	2.02393	1.62237	2.50473	1.7875	1.26165	2.08026	2.9666	2.9234	2.73955	2.30849	2.06405	2.1668	2.45235	2.02047	1.96793	1.74634	1.65096	1.50639	1.3687	1.74676	2.81036	2.95598	4.06105	4.87025	5.62325	4.06403	3.6749	2.22153	2.50026	2.52836	1.9211	1.65978	1.58451	1.55389	1.48417	2.24002	2.20712	2.54964	2.67798	4.30247	3.41871	3.56939	3.47441	2.35707	2.5222
2.1772	1.61457	1.82679	1.87672	1.53576	1.65554	1.62501	1.85269	2.16943	1.73185	1.24438	1.58163	2.64131	2.99183	2.29995	2.08608	2.58047	2.40809	2.91343	1.73605	1.96733	1.62045	1.71489	1.88452	1.95525	2.04674	2.94198	4.31235	6.58314	6.91331	4.27433	3.41233	2.9243	2.70045	2.25226	1.97719	1.8218	1.70249	1.35866	1.66694	1.38726	1.88538	2.34731	2.82507	2.95671	2.18196	1.83843	2.42403	2.68687	2.27329
1.70241	1.82756	1.95057	1.53078	1.44295	1.67604	1.69834	1.7947	1.92355	1.43597	1.56944	1.62823	3.74702	3.83441	2.57832	2.49923	3.16646	2.08283	1.86392	2.03068	1.78833	1.96164	1.72358	1.65534	1.89668	1.89076	2.83374	4.35597	4.74307	3.72223	4.33322	3.97664	3.20644	2.63739	1.71808	1.44283	2.19341	1.45241	1.10963	1.70512	1.45318	1.7954	2.13642	2.09466	2.1597	2.38806	2.54559	4.15542	3.59749	3.05264
1.65144	1.68125	1.79815	1.84773	1.84791	1.68288	1.95725	1.75888	2.07737	2.07963	1.42098	1.69044	3.45361	5.34032	3.71102	2.19751	1.89912	2.02744	2.36982	1.89636	1.66426	1.69935	1.77363	1.72047	2.05638	1.87327	2.67475	2.30814	3.89906	3.61732	3.04777	2.8991	2.95416	2.83224	2.08405	2.56294	2.40538	1.5724	1.58824	1.48533	1.81506	1.66174	1.70983	2.13521	2.28173	2.45211	3.92568	6.30165	6.64844	3.16445
1.93847	1.48078	1.54321	1.74881	1.85247	1.87298	1.91552	1.82889	2.05722	2.07201	1.79417	1.58229	2.58255	4.90406	2.8281	2.61337	2.16224	2.36735	1.93693	1.87115	1.98628	1.71032	1.56971	1.62005	1.82657	2.33558	2.11983	2.18738	1.83012	2.34465	2.96453	4.1284	3.67383	2.61586	2.51566	2.29642	2.4575	1.71902	1.389	1.2929	1.49098	1.9796	2.09159	2.10598	1.75798	3.8053	5.64856	6.92415	5.74993	2.79766
1.40774	1.54209	1.60262	1.42749	1.57626	2.0518	1.74723	2.01014	2.03018	1.8307	1.58436	1.6981	1.58494	2.60054	3.45123	3.15891	2.40095	2.37333	2.49084	2.33245	1.92636	1.6392	1.72504	1.8166	1.63184	1.85051	1.68795	2.41944	1.97102	2.42636	5.11631	5.8487	3.48109	3.25406	2.3936	1.78884	2.38939	1.39291	1.2345	1.44137	1.65813	1.34676	1.89674	1.91802	2.19633	2.4722	4.27387	5.21823	2.87248	3.04676
1.64246	1.60256	2.06108	1.65942	1.80096	1.82715	1.69199	1.76848	2.03245	2.15729	2.13307	1.61893	1.53134	1.98375	2.33379	2.74505	3.41833	2.72054	2.36794	2.10681	2.07478	1.92206	1.9336	1.97149	1.93625	2.39238	1.94959	2.12887	3.03533	3.32127	5.16895	10.6856	6.14903	3.33734	2.20259	2.31375	2.89541	1.7738	1.73477	1.41905	1.54598	1.69389	1.69747	1.96181	2.1162	1.97107	3.13148	2.29019	2.61847	2.45739
1.7702	1.67637	2.18293	1.70993	1.75018	1.78669	1.8891	2.14903	1.8055	2.22414	1.9193	1.45304	1.76556	1.94924	3.03181	3.77664	3.98938	3.04625	2.30447	2.41443	1.94819	2.40481	1.67221	1.69105	1.50841	2.17491	2.52538	2.20078	2.28828	2.86041	5.32579	7.05586	3.40539	4.76292	3.13807	2.62763	3.16359	1.64987	1.44221	1.37983	1.62776	1.70879	1.56025	1.86307	2.00735	2.09066	2.19567	1.95988	2.18884	2.79861
1.73354	1.67712	1.62857	1.94023	1.77102	1.62374	1.99974	1.95353	2.1972	2.08745	2.03501	2.0727	1.78846	1.9368	3.72591	8.0129	6.92338	4.19924	3.26311	2.75864	2.3508	2.03187	1.71036	2.12623	2.58522	2.42314	2.13133	1.79495	2.25413	2.72553	3.25607	3.44285	3.18665	3.31673	3.03282	2.74634	3.08855	2.44369	1.89851	1.93241	1.45464	1.62547	1.74535	2.0151	2.23163	1.98487	2.82029	2.79024	2.57061	3.91055
2.23376	2.12878	1.84094	2.13692	1.82403	1.76553	2.27224	2.31353	2.03683	2.37293	2.15543	2.21576	2.52997	2.24622	3.6949	8.9813	6.29531	3.76426	3.20886	2.91448	2.76615	2.08244	1.93481	1.8851	2.47922	1.5441	1.91533	2.15605	2.38242	2.06687	2.3167	2.83986	2.77269	3.2683	3.4906	2.75488	2.79885	2.87249	1.92208	1.64905	1.43922	1.43405	1.94437	2.13635	2.36165	2.41292	2.2518	2.96037	3.70088	8.28015
3.61794	1.91234	2.07169	1.86581	1.73548	1.91159	1.82232	2.4468	2.12774	2.32286	2.04897	1.80039	2.03567	1.65375	2.22166	3.40613	3.79901	2.56834	3.52974	5.11324	2.45379	2.68782	1.68679	1.79872	1.46064	1.14694	1.77451	2.14148	2.20852	2.63379	2.37013	3.81406	3.46897	4.79989	4.2719	2.30366	1.37063	1.32488	2.30147	1.91597	1.38004	1.8708	1.89599	2.23082	1.85549	2.23002	2.66552	2.32024	2.83438	4.28568
2.92525	3.50989	1.59631	1.79504	2.48673	1.97131	1.95424	2.4871	2.37672	2.24062	2.51627	1.96976	2.10328	1.61404	1.55732	1.51076	2.59898	3.76911	4.37826	4.96668	2.01965	2.79872	1.98963	2.89305	1.83173	2.19326	2.67689	2.10055	2.59314	2.45045	2.25022	4.28861	4.32704	4.46589	4.18771	2.45816	1.8341	2.6033	2.63145	1.97186	1.83156	2.52988	2.72974	2.1376	2.35577	2.52537	2.07408	1.72743	2.11274	2.20542
2.51082	2.83324	3.47364	1.99418	1.73142	1.95155	2.17069	2.01743	2.68376	2.41914	2.44089	2.40168	2.53489	2.02168	1.52334	1.94601	3.33912	3.39796	3.68275	2.7709	2.86627	2.61996	2.57894	2.3265	2.60283	4.74261	2.59779	1.92689	2.98979	1.94026	0.731046	2.11157	5.17525	6.60057	3.83382	3.29165	3.24428	2.72504	2.17111	2.17333	2.11964	2.14863	1.89027	2.33105	2.27744	2.49157	3.06012	3.41198	2.02591	1.25614
3.45694	3.1257	3.41765	2.69504	1.8065	2.15223	2.81362	1.85497	2.28309	2.82566	2.01198	1.57925	1.92351	1.91722	1.32923	1.33948	5.66216	6.46942	9.5283	6.0379	2.14784	1.63838	4.03602	3.25849	3.16472	3.59386	3.66135	3.15238	2.85116	3.70689	3.79433	3.73921	7.18326	9.08113	8.38034	7.98336	6.4842	5.98959	6.24298	7.01775	6.20433	4.58761	4.73874	5.29351	5.65321	4.8068	5.71977	3.88151	4.84782	4.87897
2.77601	2.7989	2.52933	2.42582	2.75454	2.18879	2.37848	2.08882	2.02026	1.76367	1.63202	1.41652	1.60729	2.0458	1.53111	2.01302	7.22489	8.73253	9.98979	7.18385	4.85914	4.34278	3.35738	3.31856	3.39399	3.4292	3.43927	3.44071	3.11098	3.91514	3.93975	4.406	6.36058	4.47468	5.31791	5.25071	5.93938	5.6696	4.92241	3.89862	5.36349	5.49234	4.46373	3.85637	3.69683	3.40363	2.84029	3.29711	3.7852	4.59008
2.73048	2.73529	2.78202	2.42622	2.19411	1.83614	1.8999	2.43979	1.98073	1.30461	1.42414	1.41084	1.41014	1.91226	1.83769	1.58883	4.87645	6.78165	6.07874	4.66673	4.95729	4.22112	4.1537	4.69966	3.29198	3.19067	3.26522	2.84205	2.56982	2.62072	2.70919	4.45623	4.79498	4.04583	4.67544	5.75577	8.94255	7.06672	6.35006	5.45991	4.0496	3.92023	3.21553	2.83524	3.33944	3.60185	3.44903	2.88463	2.82876	4.41146
2.42139	2.5789	2.61474	2.15156	1.98195	1.65536	1.7041	2.03024	1.74154	1.66867	1.40931	1.24826	1.36543	1.50638	1.87873	1.18343	3.58783	3.07653	4.29164	6.1738	7.78207	6.37395	5.46725	4.44205	3.31008	2.91318	2.47957	2.79775	2.49771	2.06116	2.73056	3.53874	4.90161	4.69585	6.32717	11.3212	13.6433	7.28413	5.07332	4.03277	6.18728	3.93886	3.07581	2.8934	2.86513	3.92546	3.54454	3.15102	3.08991	4.25403
2.3199	2.45715	2.54823	2.42179	2.03722	2.13941	1.7571	1.831	1.72391	1.75821	1.66832	1.24149	1.28687	1.70451	2.27247	1.95424	3.02859	3.05599	4.2034	4.71183	6.39253	5.18268	3.88104	3.39399	3.02106	3.62489	2.88718	2.40483	2.44687	2.07406	2.34591	2.87949	9.39468	9.9838	16.3196	14.6237	11.8964	7.37307	8.09638	7.74839	6.98245	3.44235	3.49856	3.79282	2.92469	2.95384	2.4163	3.15579	3.52683	4.07609
3.62238	2.99362	2.21078	2.47057	2.60851	2.46152	1.73231	1.67842	1.57834	1.73956	1.72549	1.70254	1.5943	1.77957	2.20196	1.96691	3.23391	2.81178	4.9386	6.50175	6.40173	5.04051	4.18713	3.81209	4.77807	4.48952	2.57757	2.65642	2.80251	2.8261	2.16403	3.88172	10.2211	7.91365	5.8529	7.4907	8.72117	7.34558	7.04817	6.46401	4.2666	4.22497	6.50605	2.86902	2.80435	2.74379	2.37723	3.34073	2.74011	1.46671
3.22385	2.69274	2.61229	2.69496	2.133	1.9783	1.78178	1.79853	1.51297	1.57573	1.59157	1.71152	1.63997	1.72852	1.93105	1.99229	2.52158	2.75809	4.5793	10.8426	9.91867	5.44261	6.0469	6.50488	4.66106	3.93481	3.1978	2.89848	2.57349	2.39566	2.18648	2.96208	3.45421	2.7825	1.8466	3.18776	5.75392	6.04612	5.63959	5.61086	4.49516	3.76916	4.56761	3.66578	2.72281	2.84396	2.37281	2.80952	2.72122	3.78318
2.54611	2.67409	2.62135	2.50769	2.28439	2.0232	2.02056	1.78701	1.80313	1.75503	1.57797	1.45599	1.82048	1.59921	2.03589	2.23893	3.92926	2.85705	2.35693	4.5939	5.27536	6.43166	8.10115	6.84488	3.78938	2.63696	3.39712	2.80098	3.11984	2.13184	2.11436	3.24647	3.44372	2.47613	4.32685	5.98478	6.88594	5.64545	7.47666	6.47821	6.49383	3.08263	2.58526	4.36463	3.01822	2.90292	2.37831	2.74934	3.0501	3.86251
2.87984	2.93735	2.7958	2.58764	2.77727	2.55172	2.17303	1.96906	1.63682	1.82359	1.53915	1.62139	1.54212	1.82197	1.97146	2.11749	3.49492	2.60727	2.42048	3.1489	3.51105	4.16506	4.98558	4.3837	3.68822	3.07692	3.65237	2.72566	2.90865	2.43656	2.0014	2.75954	5.47579	5.07574	4.79234	4.79726	6.94658	7.00103	5.83	5.98725	5.10257	4.93195	4.97613	4.03478	3.43679	2.90737	2.04685	2.03432	3.00661	4.20997
2.29411	2.58695	2.6041	2.51568	2.2827	2.40451	2.13086	2.08629	1.28071	1.66407	1.5292	1.71936	1.6638	1.99978	1.30705	1.97491	3.61085	2.6305	1.96892	4.02819	3.53534	4.44243	4.57272	4.04873	3.7183	4.60745	5.27752	3.55063	2.8433	2.26042	1.76977	1.83881	6.1966	3.98445	2.11035	4.26976	11.3751	11.214	8.79871	8.20519	9.25774	7.78341	6.7304	4.41924	3.13073	2.75125	2.87738	2.28386	2.78423	3.77456
1.60743	1.57035	1.4829	1.60364	1.64218	2.12282	2.10786	2.28731	1.91931	1.96472	1.88008	1.68513	1.48531	1.78559	2.0701	2.29514	3.40964	2.99004	2.8626	3.15366	3.8829	7.85247	9.97255	7.11059	7.72883	9.1846	6.18389	3.79441	2.86395	2.22502	2.21912	2.03869	3.97022	5.72818	6.78133	12.2108	11.4756	10.6077	10.3731	12.7742	16.4156	14.3577	11.9297	5.48149	4.93606	2.47405	3.19956	2.58788	3.04938	3.18666
1.65372	1.61931	1.59078	1.88847	2.31797	2.6388	2.91925	2.84688	1.79926	1.74147	1.87118	1.67886	1.55139	1.63935	1.90534	1.90406	3.74611	2.6743	3.43003	3.13388	5.43544	11.079	16.6518	14.8125	14.0363	8.83004	5.84441	3.42939	3.61962	2.45521	2.04069	1.5485	3.5761	4.77813	6.53767	9.39683	10.5333	6.46013	4.79481	6.81421	11.2346	9.45755	6.42852	7.18367	3.92775	2.49063	2.59405	2.51623	3.01242	3.41318
1.61243	1.43011	1.51572	2.00953	2.26881	2.27224	3.09767	2.60932	1.83004	1.84756	1.67819	1.5979	1.55411	1.47658	2.4258	1.98655	4.21484	3.4756	4.12321	2.95402	5.08645	7.26087	9.7259	8.24107	5.85252	2.06694	0.969384	3.19355	4.24566	2.19493	2.78131	1.44445	4.82769	6.00424	9.23432	6.43964	4.2332	4.35579	5.75326	5.79098	7.37346	6.5779	5.19769	2.91599	2.26131	4.41598	2.93971	3.52413	3.45507	2.85273
1.34997	1.5425	1.82823	2.35026	2.33328	2.84431	3.39351	2.60785	2.17705	1.72363	1.77371	1.83904	1.48436	1.73808	2.1488	2.53987	4.10814	3.55228	3.56365	3.12173	4.08294	4.63468	5.13302	3.98463	2.60257	2.21719	3.10047	4.1166	4.11691	2.67908	2.38748	1.99608	5.57171	3.87517	3.85504	2.72715	3.4207	7.96984	8.96886	6.80886	7.95771	4.57587	1.61002	1.37138	4.49983	3.65197	3.24105	3.10904	2.8541	2.9606
1.38096	1.4548	1.85615	2.40304	2.24821	1.49524	2.15449	3.31769	1.95464	1.77706	1.68987	1.61453	1.62927	1.71343	1.93201	1.70813	3.2091	3.75939	5.02684	3.66107	3.0756	4.83388	4.78199	4.17434	6.14372	5.40749	5.84524	5.78053	2.82341	2.33224	2.01946	1.96218	3.86478	4.27469	3.98426	7.36732	9.7759	8.85141	9.89319	12.4324	9.79372	3.54917	3.2058	3.99707	4.9389	3.99865	3.31417	3.94847	4.0038	3.00037
1.17063	1.36581	1.82434	2.02642	1.52719	1.42763	1.49977	1.85288	3.04278	2.25184	1.56958	1.99003	1.86573	1.61519	1.67913	0.709919	4.22083	5.37408	4.15676	3.19601	2.9233	3.27862	4.69995	6.7614	6.90949	8.19126	6.31719	5.56869	3.12516	3.35682	3.93922	4.28338	5.3739	4.49283	4.66857	11.8801	10.6514	12.9965	6.4107	8.82267	9.15272	5.50495	4.48698	4.41851	6.16056	5.75539	3.59711	5.90112	3.77549	3.35501
3.03978	2.64567	3.18922	2.86592	3.7751	2.91657	2.89227	3.09577	4.2382	4.06928	3.26524	4.18307	2.87666	2.02075	1.41054	3.34641	4.42293	2.85809	2.32313	4.18932	2.93125	4.00721	5.19473	9.4554	12.158	13.2368	11.8364	6.35114	5.07247	3.44406	4.40036	3.92937	3.65447	3.57888	3.15582	4.89663	5.67644	4.14034	3.98179	3.67294	4.19077	6.20028	6.94385	8.21298	6.89363	4.90332	4.69448	3.54586	2.77614	4.34344
1.9742	2.25587	2.28201	2.27376	3.02388	2.30507	2.1086	3.44482	3.77214	3.85916	3.1853	3.18155	4.71203	4.20336	2.13198	2.06338	4.49836	3.32012	2.09215	3.07313	2.85529	3.34631	3.86269	11.4416	12.4762	11.4718	7.95822	4.89515	4.64022	3.56993	3.01678	3.1579	2.42377	2.19547	3.26374	3.54356	4.55692	3.31324	3.52349	3.1812	3.24747	4.14077	4.75972	4.81084	4.40026	2.98827	2.97826	3.20888	2.48746	2.19982
2.46044	2.32107	2.17998	2.61408	3.18603	2.94086	2.53439	2.57454	4.95576	4.32706	3.09117	2.80331	3.67272	3.79413	3.03384	2.5086	3.1804	2.07684	2.23504	2.38779	2.29857	3.90795	2.96921	5.32392	5.5382	6.29562	5.6333	4.84856	3.87807	3.77299	3.12603	3.80321	1.82366	2.06298	2.48484	3.75093	2.68333	3.06948	3.44265	5.60363	3.82632	5.79343	5.6421	3.3206	2.53045	2.04036	3.54772	3.32755	2.493	2.60881
1.96021	2.35183	2.27874	2.14477	2.49785	2.17681	2.14429	2.60057	3.63182	3.68757	3.40909	2.88259	2.96617	3.31528	3.51915	1.867	2.13012	3.48594	2.57946	2.49231	2.85114	2.31086	2.49988	3.17873	3.6656	3.97128	4.29045	4.61881	4.42458	4.22646	5.2945	2.96387	2.46517	2.34581	2.65428	2.77276	3.62805	4.83338	5.20534	5.11935	4.73219	5.24113	4.54751	2.88631	3.30381	2.96754	3.13278	2.87032	2.37842	2.25611
2.87229	2.82136	2.01328	2.06438	1.91444	2.37634	1.89657	1.77384	2.61839	3.76717	3.67181	3.30183	3.18226	2.68904	4.03015	2.74114	2.35701	2.86419	2.38519	2.76518	2.9229	2.04091	2.2366	3.53043	4.61307	5.97524	6.03319	5.89774	4.1836	4.67199	3.7783	2.82949	2.81236	2.54809	2.93468	2.7035	3.29178	5.00301	4.79474	3.57873	2.86038	3.68641	3.33474	2.98647	3.33793	3.41112	3.25869	2.9249	3.09696	2.43036
2.83352	2.46799	2.45435	1.89877	2.78122	1.9593	2.1042	2.26312	2.47652	3.56593	3.80045	2.81818	3.1282	3.00015	3.03415	4.23231	3.55926	2.65631	2.97911	3.28509	2.76791	2.22066	2.25453	2.85739	5.81702	10.1754	13.7894	9.3803	7.08836	6.43629	3.62506	3.88859	2.30102	2.34238	3.22139	2.5641	3.75635	3.59437	2.75235	3.39721	2.80013	3.05526	3.17278	2.79737	2.75885	3.04267	3.17493	3.27978	5.74095	2.53786
2.36973	2.48376	2.31188	2.53251	2.5169	2.69795	2.63718	2.06522	2.10144	2.26004	3.83607	3.85302	3.28093	2.98085	2.47062	3.03014	2.26337	1.98472	2.23539	2.90048	2.81644	3.19506	3.44409	2.86104	4.65407	8.44495	13.6156	7.17307	6.24456	4.09252	3.58664	3.11097	3.21407	2.35909	2.49919	2.78218	2.71997	3.29946	3.62829	3.06753	3.98153	3.24134	3.38539	3.61811	3.12091	3.2957	3.27233	2.54822	2.98998	2.54351
2.18276	1.97872	2.24602	1.98763	2.22004	2.10162	1.93078	1.82829	3.00903	3.33137	3.70408	3.81478	3.13887	2.68696	2.77137	2.52117	3.45504	1.5055	1.79966	2.8696	3.41316	3.08984	3.61067	2.39937	3.2305	5.23891	6.30977	4.66591	2.82966	1.23925	1.84498	3.94296	3.16567	3.07311	2.29926	2.92045	2.58018	3.46323	3.79751	4.02752	3.58497	3.43796	3.1107	3.83672	3.14502	2.50573	2.18023	3.52456	2.82759	3.14619
2.39503	2.43044	2.8498	3.73743	3.29183	2.40227	2.06562	2.34804	2.18016	3.66034	3.91673	3.21562	3.92773	2.30368	2.475	2.68558	2.86223	2.13924	2.13597	2.70136	3.7184	3.22987	4.10475	2.5596	2.28441	3.5864	4.15831	3.43087	3.79442	3.84757	3.8624	4.20073	4.03068	2.52713	2.88974	3.60154	3.4352	3.28157	3.31046	3.74013	5.0151	6.08327	5.2725	2.87606	2.68655	3.1583	3.7215	5.30258	4.73693	3.70482
3.27918	2.8805	3.15842	3.77288	3.28039	2.76247	2.13647	1.80189	1.91953	1.99389	3.19788	3.05659	2.56602	2.6591	2.6851	2.87686	2.81321	2.27114	2.09573	2.5138	3.13653	3.3552	3.39922	2.79485	2.56287	3.80401	4.11088	5.55581	6.89267	4.59516	3.43374	2.37801	3.26494	3.80507	3.63862	2.81021	3.37998	3.72597	4.02257	4.55676	4.88569	5.05206	2.95658	3.26643	3.72105	5.6209	9.44006	9.99754	4.75099	2.49865
2.61047	2.77926	2.37009	2.76971	2.80031	2.32274	2.82465	2.11284	2.11115	2.51102	2.06004	2.99588	3.39932	2.63637	2.46271	2.5851	2.26916	2.29533	2.23252	3.03603	2.77125	3.1599	3.56356	3.33654	3.3963	4.8785	5.49226	8.37128	8.03813	3.51132	2.74554	2.46971	5.19731	2.9746	1.99529	3.03504	2.98802	3.57986	5.42325	4.68496	4.59985	3.48636	3.86606	4.1419	6.85915	8.49509	6.89945	1.88961	1.055	2.19184
2.37467	2.89439	2.58981	2.55386	2.82525	2.01355	2.13679	2.44187	2.23223	2.10433	2.62178	3.27306	3.73349	2.80469	2.28762	2.23564	1.9252	2.01272	2.47265	3.30098	2.68983	3.23089	4.88593	4.07139	3.7154	4.00809	7.13872	10.0271	9.12947	4.95151	3.58766	4.11517	2.47187	2.12102	2.41557	3.04057	3.17787	3.58578	4.68204	2.86976	3.65336	5.4109	4.08235	2.32808	3.25522	5.66505	3.7767	3.68744	3.84154	6.41736
2.73842	3.02933	2.4523	2.46217	2.57828	2.86601	2.43585	2.07045	2.41649	2.16107	2.23934	2.99087	4.45454	3.96826	2.44315	2.83672	2.35364	1.90426	2.49198	3.06887	2.73801	3.91238	4.22861	5.23646	3.8839	4.10082	5.78035	10.5588	8.68504	5.06597	4.16253	4.24857	3.26018	2.08297	2.1953	2.87144	3.01699	2.96247	3.48792	4.30713	6.54433	8.06595	3.39008	2.69866	7.28701	5.61442	7.79168	10.6551	11.7913	6.62598
2.39461	2.11673	2.79708	2.48456	2.74523	3.12711	3.28656	3.87451	2.92606	2.14305	2.06645	2.60885	4.68272	3.44764	3.02802	3.11964	2.26902	2.10842	2.02079	2.4647	3.20429	3.51409	4.3167	3.5403	2.87113	3.3884	4.5328	5.86425	5.5963	4.91134	4.38213	5.12239	4.48657	3.46673	2.85065	2.57011	2.57307	3.58336	3.51986	4.65901	4.10823	4.71923	4.1477	4.75115	3.41288	4.90351	10.1602	11.1547	6.68764	5.74999
2.61209	2.83467	2.72081	2.97418	2.93154	3.3319	3.0877	2.8085	2.85318	2.99239	2.34272	2.31239	3.66765	4.46876	2.83434	2.28316	2.04786	2.28307	2.9148	3.50831	3.02585	3.71625	3.63725	1.31628	1.06788	1.89845	4.47659	4.10206	7.24672	7.13555	5.94896	4.36241	3.09986	1.81743	3.67271	3.10906	3.93258	3.57319	3.17776	3.97021	4.7254	4.6318	5.51519	5.72328	4.23328	4.7034	6.49348	7.52903	4.55737	4.75614
2.4117	2.94305	2.00246	3.63831	3.08387	4.46738	3.93215	3.58958	3.34628	2.65893	2.59288	2.06141	3.23479	4.15399	3.3236	3.85604	2.13077	3.29464	3.79871	3.3798	3.51174	4.20533	4.381	2.13821	1.74966	2.06445	4.22371	4.066	3.98324	4.83539	3.56654	1.46499	2.68946	2.37905	2.79065	3.49169	3.49805	3.94378	4.4668	5.41934	3.42141	2.99898	3.9275	6.04528	4.41793	6.72321	5.36302	7.14518	4.00232	2.5958
2.21882	2.9277	3.46904	2.68898	2.66392	3.44376	2.9716	2.68496	2.0012	2.35229	2.70844	2.57787	2.81896	3.18264	3.1848	3.43934	3.55936	3.23564	3.32664	3.97342	4.32397	4.70006	4.4819	2.54024	2.52543	2.40518	3.5906	2.66376	2.07518	2.03174	1.78484	1.05325	3.41975	4.6101	5.62055	4.50339	5.10673	4.56838	5.88921	4.95122	4.12735	4.11337	6.28528	6.43956	9.98676	10.5406	11.0683	10.5064	9.48771	5.52362
2.0479	2.1564	3.03383	2.475	3.19247	2.78535	3.10088	2.79008	2.99431	1.95152	1.96394	2.44437	3.34182	3.48508	3.84328	4.36374	2.59998	3.83552	3.53934	3.41519	3.83088	2.9392	2.81951	3.80739	3.86715	4.86958	2.95038	1.90147	2.23417	2.73468	3.09715	2.66662	5.15071	4.55857	4.31403	4.50955	6.01883	3.82171	3.52957	3.34382	3.67613	4.73046	6.99204	9.47829	6.79936	8.67674	16.6633	18.4077	9.9284	9.50111
1.79239	2.1237	2.57255	2.9248	3.48681	2.59367	3.05647	3.08906	2.30755	2.46661	2.73952	2.34577	2.44758	3.10401	4.41827	3.71444	2.54575	2.92676	2.32502	2.39926	2.94375	2.45204	2.63018	3.61541	4.51298	4.38328	2.48813	1.97651	1.93474	2.9324	4.70912	4.97541	3.84148	2.11448	5.28107	3.11545	2.21857	3.88264	4.00322	2.78576	2.84168	3.86791	4.48312	2.72975	2.35448	5.56444	7.60883	12.7769	12.3113	13.2142
3.11432	2.41329	2.71837	2.72994	2.26664	3.38503	2.70036	2.55094	1.96361	3.01863	1.97184	2.75551	2.48787	4.2323	4.2718	3.58408	3.90509	2.74477	1.95114	3.35832	2.99381	2.72589	2.66725	2.75594	3.5943	3.17639	2.48307	2.54289	3.10204	5.57774	10.5614	7.03656	6.78716	3.94093	1.84949	1.74049	4.09261	4.1463	2.83452	2.3042	2.79847	2.72095	4.02442	2.2344	2.97934	1.5602	2.56652	5.85225	8.34234	7.05758
3.79958	2.79407	2.88479	3.75454	2.96271	3.60811	2.54449	2.12276	2.31217	1.83388	2.50711	2.58261	2.57579	2.33337	3.33221	3.35554	2.88896	2.57441	2.42479	2.53711	2.79863	2.69805	2.26011	2.79166	2.13445	2.25026	2.37613	2.57775	2.62095	3.03673	6.9486	6.23683	6.31908	4.88911	5.32105	6.04295	6.50048	3.71501	3.07754	2.77521	2.28098	2.0252	3.85021	4.55599	3.8474	2.46004	4.18697	5.54812	3.78727	4.39537
2.50604	3.13437	2.84387	2.67415	2.86807	2.34731	1.98619	2.02728	2.37735	2.02919	2.87388	1.97433	2.29563	3.64843	3.46171	3.3632	3.49028	2.67086	2.21315	2.20961	2.72336	3.17285	2.54767	2.35284	2.76833	2.4292	2.41735	2.9003	1.89818	2.10266	3.67072	3.53572	6.37677	5.76607	6.18514	6.66275	5.62219	3.53352	3.54374	2.50667	2.55892	3.16145	3.53435	4.15848	6.49846	8.67091	6.1428	5.31705	7.78461	9.40604
3.12811	3.409	2.31863	2.2705	1.93926	1.63651	2.26506	2.17022	2.44224	2.79436	1.90205	1.95342	2.76631	3.88496	4.09889	3.9647	2.92723	2.41179	2.55903	2.48723	2.95559	3.02231	2.87433	2.45096	2.52835	2.26896	2.76883	2.46878	2.28363	2.11276	2.19375	3.30917	8.29607	6.5876	5.225	5.29343	5.25741	4.54253	4.40087	2.67931	2.54298	3.84287	3.76543	4.4382	5.80068	6.64424	7.6726	10.0774	12.3359	8.9774
2.20949	2.52707	2.18021	1.71449	2.70686	2.36786	2.31283	2.40104	2.15223	2.45086	3.27064	2.72526	2.74401	4.5206	3.41453	3.88879	3.42575	3.8803	3.12556	2.58327	2.7924	3.53463	3.02248	2.56404	2.57922	2.4271	2.39076	2.53697	2.87999	2.47749	2.30021	3.67158	5.77093	10.1009	9.72532	6.39083	6.35769	5.29364	5.25513	2.73469	2.19859	3.11566	2.81182	3.39722	4.22602	8.4248	4.06776	8.86132	8.65978	7.72123
2.48633	3.04624	1.93848	2.77464	2.71859	2.56617	2.03809	2.06129	2.12537	2.50256	1.99641	2.5468	2.53962	2.28772	2.07126	2.80688	3.66231	3.15806	3.33895	2.83155	3.64675	3.32381	3.8725	2.67685	2.57949	3.06039	2.67369	2.59392	2.75928	2.55273	2.63052	5.21652	14.0029	16.4193	16.3158	9.67751	8.85926	5.12226	3.57408	3.03115	2.20536	3.33653	3.11011	3.81081	5.41379	9.83529	6.20819	10.6708	6.13207	4.22365
2.51438	2.80578	3.16967	3.3568	2.49886	2.21087	2.01362	1.90858	2.03302	1.44024	2.0952	2.18204	2.43061	2.51416	1.7628	2.18418	3.39547	3.37942	4.17245	2.43362	2.45424	2.43017	4.34652	3.76771	2.42781	3.09243	3.0566	2.84891	2.9068	2.30355	2.50246	3.26467	10.2581	13.9198	10.4549	6.33645	4.10698	9.46017	5.1582	2.77968	2.64214	2.74443	3.59963	3.04975	4.79171	8.05937	11.6648	16.5682	7.49991	3.95683
2.77013	3.86406	4.79533	3.23047	2.77906	2.05886	2.1432	2.00334	1.9426	2.15199	2.61993	1.96885	1.96458	1.70768	2.11119	1.83373	3.57783	3.59671	3.57249	3.23264	2.69108	2.98146	3.33231	3.9737	2.78274	3.46593	3.22065	2.43844	2.5069	2.88996	2.09556	2.75853	8.55736	6.86469	7.12065	6.76828	5.08607	5.55087	4.25068	3.4385	2.93694	2.5615	3.3901	2.70881	3.87978	5.40192	10.6964	9.14031	5.9823	5.02541
3.1943	4.07028	2.39044	2.43273	2.06485	2.05884	2.12434	2.58268	2.18658	2.78763	2.19494	2.23429	1.99605	3.02077	1.90331	2.47583	2.68321	3.08427	3.47953	2.67171	2.51974	2.68641	2.98474	3.25919	3.33624	2.33285	3.07321	2.76622	3.01075	3.06486	2.26363	2.35126	4.11659	5.1075	5.51414	5.94746	3.36378	2.49742	4.1001	4.63463	3.99331	3.16375	3.75511	3.4025	3.63084	4.34991	6.26188	6.98686	5.65217	6.31393
2.0824	2.81994	2.52236	3.10252	2.9219	2.71499	2.11277	1.81597	1.83525	2.01468	2.03283	2.4559	2.10598	1.83711	2.41988	2.13735	2.15131	2.71497	4.03463	3.40829	3.27988	2.81232	2.83748	3.66863	3.55873	2.85777	2.94724	2.93904	2.56525	3.41697	2.82993	2.20755	2.66139	3.90132	6.63928	12.3411	9.55922	10.6935	8.50712	5.92874	4.21648	2.74374	2.81646	2.98854	3.35574	4.17321	7.13062	8.00489	12.1376	13.5543
2.43995	2.58618	2.3591	2.5173	2.20846	1.92312	2.14051	2.07073	1.88577	1.80402	1.98256	2.39107	2.28262	2.11157	1.88266	1.72932	1.88266	3.21603	6.32316	3.7313	3.68955	2.82714	2.91336	3.39468	4.44975	3.5301	2.99006	3.51856	3.28963	4.16833	3.24145	2.82008	4.12563	7.61203	11.0868	13.8178	18.2273	11.5337	10.3249	4.82499	4.27463	3.15772	2.35026	3.40346	3.31866	3.86794	6.78283	6.56907	18.9105	14.0701
3.0035	2.44399	2.87142	2.127	1.9678	1.57487	1.89131	2.03165	1.89236	2.45804	1.92182	1.87115	2.34657	1.75435	1.85379	2.05941	1.77928	2.51345	5.2289	4.47061	3.37626	2.3581	3.01309	2.16349	4.19097	3.23742	2.90038	3.95228	4.10948	4.06025	3.31944	3.63401	4.63418	6.24815	10.0314	16.0655	13.6102	7.35442	1.82062	2.38855	5.54547	3.76391	3.94864	3.95492	3.71896	6.16296	5.28661	5.02772	6.89999	8.24723
2.21392	2.25721	2.61557	2.30944	2.22052	2.13426	2.20983	1.84787	2.03349	2.21952	2.40064	1.8857	1.36097	2.05619	1.59154	2.58887	1.83792	3.27559	4.3845	5.70718	5.26227	3.85382	2.77085	2.64868	2.94408	2.80765	3.71841	3.63323	3.92368	4.76509	2.62644	3.37024	3.69682	5.02336	8.31941	10.1983	6.82183	3.57656	3.55687	5.6947	5.54874	4.5489	4.16976	4.15124	3.9591	4.48389	3.91351	6.1423	3.50336	3.79351
2.57925	1.91336	2.20672	2.40875	1.72274	1.53071	1.84688	2.15901	2.50678	2.48337	1.92432	2.07728	1.53438	1.99687	2.997	1.83213	2.75019	3.09111	3.65748	4.09494	4.63526	3.7604	3.42657	2.37373	2.0524	3.20448	4.36895	4.50946	3.68972	3.68421	3.4066	2.75018	3.88635	3.13078	3.98524	5.08385	5.11622	6.37737	6.06307	3.41271	3.67921	4.14474	3.07543	3.67625	3.05594	3.26194	3.93687	3.57332	6.80426	8.042
1.66829	1.39063	1.52181	1.83703	2.57181	1.72912	1.91712	1.72055	2.1484	1.76068	1.89752	1.89413	2.20872	2.69294	2.18817	2.16634	2.14603	2.08844	4.33591	3.25709	4.1462	4.12283	2.29668	2.40714	2.2361	3.59941	3.8729	3.45896	4.16524	4.65177	2.79433	3.33146	3.52306	2.99557	2.59114	4.30887	3.42604	5.47213	3.3182	3.36642	4.07801	3.63169	3.41711	3.73964	4.01052	3.6594	3.54195	2.80215	4.30616	6.18519
1.59149	2.55464	3.12699	2.72441	1.842	2.60894	2.08831	2.10267	1.81103	1.65654	1.81868	2.44332	2.29809	2.48062	2.55669	2.12296	2.25362	2.20469	3.83372	3.69983	3.51645	3.89849	2.8186	3.74157	2.81207	3.33039	3.21539	3.34546	3.33435	3.87616	2.37154	3.51002	2.82361	2.77672	2.05099	3.36297	5.4919	6.0592	6.40181	3.76615	3.35334	3.99171	3.55743	3.32593	3.24629	3.51518	2.58028	2.39481	3.24505	5.25641
1.74675	1.80212	1.62667	1.67116	2.05475	2.2008	1.8414	1.76675	1.83571	1.61144	1.60955	1.95035	2.3811	2.58455	2.17529	2.11126	2.21854	2.39027	3.4376	3.55442	3.1161	2.82301	2.98239	3.23937	3.19568	3.14643	3.68063	3.65063	3.74707	3.59972	2.9221	2.94282	3.25425	4.33364	3.06284	3.41493	6.76487	8.35077	6.77554	4.04764	2.6617	2.79288	3.7217	3.64542	3.08381	2.9742	2.38295	2.53465	3.9858	3.52393
1.55253	1.72403	1.63919	1.7714	2.67316	2.26196	1.91414	1.98749	2.25129	2.36719	2.08322	2.35895	2.62637	1.97	2.16846	1.9184	2.95355	3.35378	3.01594	3.77218	2.55364	2.24115	3.2645	4.90447	5.24875	3.15972	3.10569	3.81171	3.93671	3.21838	2.60206	2.42564	3.68055	3.40403	2.98463	4.08411	4.08287	9.81039	3.14206	2.24472	2.32288	2.37236	3.22478	3.23459	3.41192	2.60203	2.43098	2.89291	3.48715	3.57559
1.63189	2.05159	1.78385	2.17707	2.25995	1.52742	1.93921	1.91648	1.65316	1.92323	2.79214	2.91323	2.85168	2.18292	2.32925	2.12098	2.76138	3.40312	3.40544	2.09573	2.41129	2.13957	3.27329	3.39527	2.99764	4.1932	2.83904	3.5519	3.14885	3.06067	2.44486	2.59313	3.7976	3.84594	4.1718	2.94982	2.96754	4.80445	3.56883	3.88294	2.75176	2.44289	2.1959	4.66875	3.59852	2.63123	2.7422	2.45882	2.8991	3.50831
1.28345	1.51154	1.62019	2.17523	1.84724	1.90508	1.93824	2.01801	1.8113	2.37158	2.86197	2.88807	2.20945	2.21522	2.3128	2.30887	2.64265	2.44345	2.98267	2.66409	2.58005	2.49893	2.89366	1.81847	2.85026	2.99172	3.12774	3.13023	4.67984	3.56685	2.67181	2.73435	3.64814	3.25335	3.5766	3.12074	2.83778	3.02504	3.57447	4.01808	3.03317	4.29493	5.10631	3.95402	3.04497	2.56266	2.42019	2.63068	3.80164	2.8406
1.83949	1.39093	1.59337	1.64833	1.65157	1.98875	1.76105	2.08478	2.78661	2.90965	2.6833	2.62394	2.29233	2.67377	2.08668	1.9676	2.3322	2.04665	2.47766	2.50453	2.2289	1.7584	2.10716	2.48529	2.26269	3.2718	3.83836	3.10609	2.39553	3.60652	2.79709	3.78962	3.89573	3.34576	4.02133	3.32999	2.37391	2.35821	3.11366	3.86605	5.77483	4.4077	4.74834	4.48567	2.99645	2.90616	2.69797	2.33429	2.9689	3.18853
1.89411	1.82996	1.56129	1.98392	1.67804	1.84753	2.31237	3.00697	3.05125	2.64578	3.80838	3.51499	3.30075	2.70599	3.63319	2.47699	3.8011	2.21328	1.73787	2.26005	1.77973	1.90133	1.53941	2.41954	2.56516	2.16157	2.23721	2.37877	3.17149	3.32371	2.37657	3.40621	3.60849	3.29774	3.91913	3.92909	3.67265	2.65416	5.13383	5.24809	9.06615	7.64425	4.53738	2.93484	3.6554	3.21903	3.23398	2.91597	2.61488	3.03442
2.27406	1.38394	1.66719	1.67675	1.62616	1.80697	2.25753	2.77994	3.01904	2.70309	3.47432	2.85823	3.1274	3.03966	3.09132	3.98556	3.21512	1.77547	1.59754	1.64435	1.77995	1.60871	2.06235	2.22636	2.09202	1.81737	2.27522	2.59967	3.40217	3.84587	4.59534	3.26556	4.21466	3.47111	3.53367	3.48091	3.59533	3.9543	5.92559	8.17352	13.0052	9.30053	4.41011	3.26788	3.30089	4.09	3.23148	3.35706	2.49696	2.82959
2.51978	1.48829	1.66834	1.67701	1.85793	2.25346	1.68547	1.9353	2.73376	2.43926	2.99932	2.98234	4.84532	4.19499	2.99927	3.27664	2.87644	2.03657	1.57999	1.96177	2.6256	2.40627	2.27727	1.87597	2.41305	2.83708	3.55127	2.92696	2.63769	3.82237	3.18842	2.73309	3.94614	4.00707	3.42975	4.79707	4.43473	3.88424	4.46697	7.25942	10.9888	9.89675	5.85482	3.82594	3.69325	3.91892	3.23147	3.07985	2.91947	3.12657
1.95442	1.85449	1.26456	1.96593	1.85038	2.23241	2.29287	2.83632	3.14773	2.86519	1.82569	2.59389	3.1924	2.79644	3.50422	3.46638	2.67017	2.33952	2.63723	3.24387	3.2264	1.98218	2.09011	2.09588	2.88279	3.45135	2.4901	3.07274	3.36677	2.33482	4.00601	2.64244	4.58575	4.34438	3.84297	4.57146	3.82834	3.6325	4.2638	4.12444	4.34053	4.12784	3.54665	5.01403	5.94496	5.73273	4.48052	3.38498	4.17637	3.55789
1.70726	1.98412	1.61283	2.0985	1.96468	2.13172	2.52312	2.85185	3.50961	4.10528	2.21704	1.83184	2.75789	2.91714	3.1559	3.06286	4.97136	3.19934	3.47952	3.66865	2.71125	2.12788	1.87788	2.16657	2.80196	2.61444	3.32269	3.87983	6.66097	6.52133	4.63974	3.04495	6.1634	4.4282	3.98779	4.88624	3.94534	3.0718	3.36574	3.48861	3.7136	3.10698	3.8659	5.03522	3.57992	2.36637	4.17841	3.59376	4.80149	2.74904
1.83435	2.63058	2.17136	1.62076	1.99036	2.09612	2.29809	3.01314	2.82979	2.80437	2.64335	2.26642	3.43552	3.95893	3.55965	4.52589	4.82605	5.20648	4.67824	2.81739	2.22946	2.53588	3.08085	2.45259	3.21184	2.69386	3.02046	3.74831	8.07267	10.8348	5.30126	6.81156	6.14712	3.98684	4.32222	4.33729	4.73675	3.84894	3.34938	3.30779	2.59087	4.0081	4.13568	4.59669	2.69864	1.75502	2.11795	2.10904	3.31573	4.2688
1.87076	2.68213	2.98053	2.43361	1.9544	1.89179	1.92537	2.5361	2.95824	3.27649	3.29465	3.68637	5.28756	7.1813	5.28712	6.1278	4.40375	3.98803	4.082	2.55808	2.69202	2.90302	3.08318	3.56428	2.67456	2.56784	3.24954	4.07991	10.2113	14.278	5.94196	4.31163	6.67819	6.70648	4.98336	5.35715	4.1828	4.38733	3.9772	3.07225	3.5762	5.8075	7.67189	7.23465	3.95674	1.80123	1.619	2.91084	4.08618	3.06492
3.15984	1.9156	2.0676	2.22436	2.20409	2.3273	1.9364	2.10744	3.14833	2.1795	2.55971	3.85584	7.80107	5.30284	5.18599	5.81902	4.8171	3.08815	3.54097	3.75185	3.38393	3.93146	3.42479	2.89687	3.35704	3.76839	3.3786	2.26958	8.42881	18.2295	7.18894	5.37618	5.09526	4.89088	5.62261	5.77784	5.15502	5.17315	3.69637	4.47991	3.7233	4.9492	6.81956	11.2621	6.78443	5.53632	4.14321	4.94062	4.17785	3.39255
1.97136	2.01134	2.97962	2.44538	2.36726	2.50304	1.89606	1.80812	2.50175	2.13812	2.85354	4.1201	4.00142	3.93131	3.11569	2.87189	3.62954	3.32731	2.99435	3.09122	3.77703	3.08057	3.46566	2.99215	2.69204	3.19069	3.3147	5.5484	8.31035	15.9646	6.89745	3.80112	6.57148	3.92295	3.71555	4.06436	4.65019	4.41712	3.87756	2.56996	2.11151	2.60214	3.23961	4.07207	5.559	5.01577	4.2263	3.48756	6.47701	6.27813
1.48975	1.55246	2.07501	2.5813	2.88555	2.22679	2.42172	1.7428	1.84562	2.3496	2.80402	3.39215	2.81567	3.16946	2.99279	2.80561	2.84586	2.59247	2.96569	3.44823	3.33083	4.01567	3.27316	2.81116	2.93354	2.95856	3.73865	4.63622	4.87444	6.18953	6.91266	4.64555	2.63596	4.36941	4.87527	4.83311	4.75938	4.04099	3.93239	3.60027	3.81048	3.85247	2.40643	2.39065	3.47903	4.87078	5.91465	8.56016	8.80645	6.85174
1.24127	1.9617	2.15866	2.31576	2.54012	2.47254	1.74954	1.7347	1.65982	2.10561	2.79519	2.75046	2.59691	2.36796	2.3558	2.25251	2.15469	3.28325	3.58358	4.3852	3.65656	3.1811	3.2704	3.63065	4.88352	3.44998	2.97165	3.43424	3.75297	3.19505	6.4471	6.4207	3.51277	3.32305	4.26032	4.91036	4.24645	3.61956	3.5038	3.24818	3.68211	3.37654	2.31795	2.80609	3.4235	6.41119	6.6975	6.31315	11.2541	6.62396
1.76944	1.84915	2.0447	2.58207	2.60652	2.19517	1.86363	1.50304	1.975	2.65155	2.40739	2.51351	2.73412	2.2975	2.22807	1.88165	2.14169	3.70454	3.14014	3.69238	3.19128	2.79904	3.69772	3.42475	4.32216	2.953	2.54004	2.92226	2.76627	3.26759	3.18434	6.57809	4.65884	2.65976	3.73281	4.66582	3.98036	4.18283	3.79647	3.26177	3.03014	2.66789	2.27183	2.7047	3.44296	6.98118	9.61984	8.91413	9.74033	6.43412
0.944837	1.2779	2.0275	2.71059	2.93677	2.58581	2.03228	1.82665	2.02696	2.08076	2.28922	2.02411	2.91855	2.26054	2.8354	2.40275	3.50622	5.45221	6.19284	4.67052	3.44632	2.58317	3.95182	3.85082	3.31707	2.09723	3.09757	2.67924	2.65188	3.94076	3.09654	7.3107	6.11213	4.51419	2.33124	3.45445	4.61397	3.39519	3.51873	3.49478	2.84275	2.95404	2.87834	2.25086	2.84728	6.04391	10.8251	8.57542	11.3139	8.64218
1.58495	1.31935	1.81187	2.13764	2.11614	2.33102	1.73085	1.81707	1.90686	1.83376	2.26969	2.38019	2.95431	2.74758	2.9618	3.67069	4.44461	7.87962	7.38897	5.15213	5.84693	6.10497	4.71718	3.52732	1.91022	3.0331	2.95729	2.64922	2.98347	3.64754	4.68442	8.43467	7.59181	3.86103	2.68184	3.41719	3.93264	3.54827	3.55727	3.62388	2.98536	3.40898	2.56338	2.57755	2.35517	4.21941	6.71282	4.55258	2.29151	1.80389
1.47397	1.3493	1.86594	1.49883	2.23114	2.77622	1.93602	2.1864	1.85319	1.89127	2.15364	1.95675	2.2267	4.65732	3.36545	2.28972	4.56032	2.10053	2.83031	6.36564	11.2121	7.12685	7.26485	8.00338	8.57082	4.20225	3.62875	4.0311	5.22856	8.1526	4.92081	3.98941	3.60549	4.702	6.1723	3.30967	3.68579	4.75111	3.81815	3.03557	3.18705	3.09129	2.67288	3.75479	3.14524	1.3852	1.81166	2.68664	6.34252	11.1505
1.33063	1.71906	1.53761	2.2342	3.24983	2.72777	1.8163	1.89704	1.68681	1.75451	2.19356	2.03229	3.60285	5.00211	3.19617	2.00324	4.37559	2.22283	2.09281	7.7229	15.7977	11.0824	8.75082	8.7457	11.8823	7.4005	5.50787	4.99028	8.74827	9.50479	2.94817	2.82601	3.26148	5.93945	6.4055	4.62501	2.92443	2.69453	3.67009	3.53994	3.07381	2.77934	3.00156	3.25193	3.09095	1.89841	2.84872	4.774	7.3525	13.6264
1.39282	1.71759	2.544	2.79151	2.93427	2.88528	2.00053	1.87791	2.23812	1.59411	2.04083	3.22356	5.62523	7.25401	3.27342	2.73918	6.16065	7.17883	6.69809	17.573	24.0323	12.1429	5.85311	3.41161	6.30023	7.02012	4.80468	7.3018	8.09011	5.35352	3.76942	3.21182	3.03807	3.13539	4.80823	3.59467	3.53994	3.31314	3.76617	3.14995	2.70061	3.56158	3.08844	2.60171	3.95783	2.1959	2.22706	3.83517	9.54907	14.0146
1.26797	2.24448	2.39783	2.98243	3.04371	2.20269	2.26887	1.58816	1.62106	1.63244	3.21488	5.91923	7.17098	5.24057	6.7613	4.18063	9.11522	14.2473	25.5479	29.4297	12.5078	4.90474	2.22787	2.12917	3.83455	3.77682	3.70141	4.01803	4.46847	2.94637	2.80489	3.47835	2.99758	2.75015	4.69372	5.70938	3.11518	2.11209	4.84661	3.65193	3.28548	4.20843	4.08122	2.58742	3.29189	3.56353	2.57026	4.11176	14.9155	17.0243
1.9289	2.5307	2.71525	2.95642	2.57452	2.18057	2.25247	1.52274	1.5877	2.26406	2.91425	5.83792	6.58868	4.48776	11.2742	9.79366	15.5721	21.6169	35.5255	30.4927	15.3087	4.55203	2.25896	2.70584	5.01231	3.54855	3.02194	2.82614	3.44244	2.61857	2.67802	2.38023	3.05431	3.26428	4.70286	6.9584	6.31327	4.65179	2.06883	3.43235	3.09995	3.36365	3.89586	3.20967	3.47438	3.00043	2.73738	2.54683	5.41401	8.35491
2.44064	2.20443	2.43743	2.16534	1.64419	1.91156	2.04229	1.96872	1.9213	2.55296	4.53116	6.68473	5.89029	5.22287	12.0021	14.358	17.2912	22.443	20.4089	19.1623	8.10386	3.63331	2.92302	3.29201	3.61116	5.09792	6.16304	3.40864	2.67348	3.01862	4.36076	2.31921	2.98802	3.55563	4.61101	6.41954	6.53255	3.08307	2.45332	4.64314	4.42751	3.41898	3.69038	3.0704	3.07033	2.94054	2.45233	2.15992	3.66298	4.99917
2.23158	1.9328	1.88099	1.87441	1.58263	2.14547	1.92154	1.98663	1.9697	2.68377	3.6233	8.19565	8.38206	6.54265	9.27694	6.74418	4.60561	5.92086	16.3323	18.6617	13.1685	8.21599	3.40373	3.84515	3.5164	7.59594	9.78619	3.41588	2.98195	5.61143	4.45958	2.36439	2.98579	3.91116	4.63988	4.55279	5.0162	5.24015	2.96931	2.79273	3.28033	3.27734	3.6255	4.03161	3.22553	3.06209	3.47781	2.44782	2.95	4.36312
2.25912	2.25625	2.36279	2.62913	1.96594	2.50241	1.99822	1.98657	2.12842	2.34551	4.79085	8.14708	9.02858	5.50914	8.04053	3.95771	3.37369	5.74866	12.2514	12.159	6.65583	4.15651	3.38343	3.06756	3.70831	6.68855	11.6506	4.2394	2.26356	3.5019	3.49019	2.54821	3.39003	3.83955	2.98169	2.98668	4.95532	5.62157	3.81473	2.77882	3.07437	3.21577	3.31481	3.49817	4.39637	3.14846	3.954	2.84608	4.75779	4.03117
2.35719	1.88858	2.01522	1.98243	1.81005	1.67407	2.03827	2.10312	2.39601	3.40472	4.16507	7.88804	5.56643	4.63097	5.06469	2.55142	2.84449	3.61685	4.10783	3.80427	2.70477	2.31749	1.93862	2.21025	2.80764	3.66937	6.79193	3.83818	2.54785	4.66224	3.33281	3.43101	3.82069	3.51039	4.17432	3.65797	5.13937	7.04185	4.27155	2.84885	3.61974	3.99939	3.67278	3.0547	3.59951	3.6879	3.60293	4.1165	4.75295	4.31481
2.62193	2.15285	2.11289	2.52148	2.1963	2.54932	2.38877	2.8556	2.65183	3.24938	1.84436	1.39487	1.8349	2.12053	1.81722	2.17452	2.44717	3.60237	3.54174	2.63394	1.84029	2.43878	1.85769	2.06088	2.63703	4.19936	6.0564	4.91754	3.0901	5.19896	3.71313	4.49612	4.41503	2.88433	3.10881	2.88146	2.72132	5.12661	4.52127	3.80922	3.51374	3.1613	5.5495	4.25353	4.04903	4.17476	3.92115	5.55799	5.3378	5.93047
[truncated: 206 more columns]

## Sheet: Cuprite1-PSO-OMP
Vector-based SAD
Hyperspectral data:	Cuprite1
Algorithm:	PSO-OMP
Item:	vector-based SAD
Size:	256×256
1.24343	0.68707	0.723616	0.629518	0.599964	0.640174	0.52393	0.487771	0.520352	0.422989	0.352419	0.346925	0.324274	0.342849	0.362192	0.426533	1.13505	0.702598	0.686697	0.560845	0.57287	0.519122	0.463912	0.523345	0.478907	0.492607	0.38053	0.356627	0.350403	0.372982	0.37673	0.428911	1.02424	0.785832	0.643882	0.563644	0.545456	0.481358	0.4936	0.532769	0.511365	0.449209	0.434803	0.410785	0.359297	0.357478	0.365965	0.457126	2.1401	1.25592
0.734395	0.555751	0.597538	0.537351	0.537897	0.578384	0.505	0.497769	0.460015	0.456387	0.374606	0.392933	0.349069	0.374419	0.387786	0.424638	0.655217	0.499336	0.496535	0.503679	0.502487	0.490283	0.472593	0.533159	0.45064	0.441557	0.410176	0.376272	0.336235	0.36364	0.359171	0.423958	0.646673	0.579412	0.542866	0.465916	0.471699	0.457394	0.512071	0.52361	0.48674	0.437442	0.392444	0.395847	0.377913	0.376263	0.409165	0.469747	1.45776	1.04426
0.736551	0.586738	0.594994	0.68975	0.564797	0.514196	0.497634	0.48163	0.485844	0.488052	0.378407	0.347257	0.338209	0.337111	0.375251	0.39977	0.639966	0.567829	0.492818	0.472869	0.520049	0.495408	0.455545	0.49522	0.444099	0.380318	0.407071	0.409229	0.368357	0.366524	0.368704	0.396798	0.651414	0.560581	0.584963	0.554255	0.530927	0.50821	0.556611	0.452197	0.4222	0.482051	0.399683	0.404308	0.367998	0.4	0.359518	0.41815	1.24048	1.1786
0.709794	0.579103	0.696106	0.555783	0.537568	0.525453	0.477498	0.46177	0.453068	0.477507	0.387737	0.385177	0.395091	0.35269	0.444799	0.426395	0.617078	0.5287	0.540457	0.458587	0.516431	0.419694	0.481084	0.522384	0.436373	0.399117	0.423033	0.357856	0.334031	0.382078	0.380798	0.424644	0.715357	0.620873	0.517384	0.554225	0.492223	0.472939	0.578818	0.486166	0.433295	0.444243	0.380361	0.379286	0.376595	0.382712	0.408738	0.357063	1.17789	1.25046
0.663818	0.600527	0.621911	0.650685	0.594604	0.516163	0.505759	0.47669	0.469472	0.410799	0.449391	0.395103	0.368009	0.3623	0.354946	0.363656	0.568544	0.518965	0.505036	0.550588	0.473631	0.504431	0.466172	0.469149	0.477493	0.426481	0.398195	0.367113	0.415682	0.358924	0.388638	0.38872	0.751226	0.5673	0.448722	0.59721	0.521244	0.476808	0.532665	0.474491	0.452229	0.465439	0.387344	0.339999	0.384625	0.372186	0.393899	0.398757	1.3217	1.39087
0.71425	0.551613	0.561576	0.577386	0.604313	0.59459	0.590618	0.476743	0.422308	0.427949	0.438874	0.356856	0.357969	0.336119	0.379415	0.386557	0.660388	0.614129	0.604593	0.47246	0.440136	0.48948	0.508849	0.488655	0.464568	0.433465	0.374995	0.369678	0.371721	0.369403	0.377806	0.428741	0.641484	0.534286	0.536102	0.560576	0.570835	0.49196	0.520356	0.448187	0.425707	0.42707	0.380629	0.355745	0.367801	0.343847	0.40359	0.351085	1.27243	1.3378
0.677627	0.693299	0.643523	0.578988	0.577882	0.520584	0.605891	0.53401	0.417348	0.446375	0.404374	0.345999	0.386098	0.396068	0.397325	0.419382	0.54947	0.664076	0.515978	0.515508	0.488786	0.535009	0.513482	0.440851	0.479149	0.397651	0.361094	0.352426	0.373559	0.34864	0.395639	0.362138	0.592712	0.592425	0.555584	0.572321	0.520445	0.490191	0.504178	0.472762	0.501684	0.414821	0.406812	0.38339	0.361277	0.401846	0.39114	0.384856	1.26122	1.32005
0.554881	0.576271	0.528949	0.50991	0.565684	0.532245	0.531417	0.599106	0.43681	0.448259	0.389228	0.382895	0.395321	0.36443	0.39392	0.452188	0.570565	0.459018	0.482435	0.504692	0.444574	0.439794	0.47124	0.504478	0.45862	0.410344	0.398749	0.353624	0.381814	0.381945	0.446804	0.402591	0.612579	0.57547	0.542618	0.45545	0.497229	0.49702	0.517999	0.460992	0.421114	0.421051	0.388322	0.360293	0.387113	0.393415	0.375407	0.390144	1.46996	1.35266
0.680898	0.556028	0.588205	0.607733	0.536427	0.491441	0.540894	0.542346	0.452849	0.450316	0.40151	0.365724	0.344037	0.400073	0.378509	0.433963	0.633214	0.500822	0.541867	0.619374	0.491529	0.563078	0.50666	0.488165	0.415075	0.424053	0.370965	0.368411	0.355488	0.377147	0.353149	0.391404	0.58965	0.625377	0.674414	0.522196	0.506741	0.534783	0.524336	0.433223	0.458939	0.433472	0.406882	0.398883	0.374816	0.382539	0.376052	0.374234	1.30075	1.17303
0.740444	0.653933	0.556983	0.537182	0.556504	0.530876	0.500392	0.445359	0.504623	0.411195	0.402744	0.33981	0.375932	0.353017	0.370124	0.374287	0.575696	0.556681	0.521943	0.460151	0.438417	0.501859	0.501672	0.460271	0.484525	0.418783	0.382964	0.355934	0.372829	0.381599	0.372783	0.433243	0.535368	0.598115	0.526116	0.489875	0.490333	0.503025	0.490985	0.486541	0.440136	0.45894	0.407965	0.377792	0.363882	0.388692	0.3769	0.426055	1.23883	1.25781
0.747603	0.558693	0.552851	0.620344	0.553729	0.60084	0.547779	0.47948	0.513453	0.426594	0.431103	0.362358	0.354612	0.397588	0.352332	0.423732	0.640043	0.616725	0.710983	0.533021	0.534768	0.476806	0.468901	0.456687	0.477217	0.464301	0.380113	0.360108	0.359427	0.385758	0.362199	0.480306	0.580796	0.604221	0.572766	0.578253	0.532266	0.481134	0.48181	0.489601	0.409214	0.387028	0.42912	0.379795	0.335021	0.409995	0.389874	0.441279	1.29672	1.22471
0.622285	0.638202	0.506583	0.558937	0.541063	0.527705	0.501675	0.464393	0.462197	0.44599	0.393232	0.376857	0.385391	0.393325	0.374104	0.4368	0.653738	0.58877	0.527813	0.586802	0.472394	0.478417	0.468414	0.54403	0.484575	0.401989	0.350866	0.392427	0.354203	0.447412	0.344862	0.465852	0.54837	0.579474	0.418099	0.554322	0.500393	0.529402	0.566997	0.496208	0.452156	0.391514	0.363856	0.360058	0.350994	0.408368	0.361044	0.461395	1.30736	1.22007
0.565777	0.594478	0.539245	0.580456	0.522227	0.549574	0.479173	0.525439	0.386425	0.406008	0.394036	0.414841	0.399169	0.358417	0.344627	0.374369	0.630769	0.558624	0.523415	0.539619	0.506592	0.530033	0.526855	0.439738	0.42976	0.440674	0.371267	0.349181	0.350184	0.408334	0.387678	0.392016	0.611225	0.595247	0.553622	0.52867	0.460147	0.497292	0.459518	0.435184	0.450677	0.436205	0.391647	0.342345	0.363212	0.338461	0.446853	0.447673	1.38649	1.22264
0.706899	0.530778	0.485729	0.458948	0.481121	0.533919	0.492537	0.461174	0.465478	0.471799	0.417679	0.366614	0.338828	0.389029	0.370903	0.420285	0.710499	0.499802	0.508799	0.533261	0.479353	0.523319	0.485048	0.58197	0.461312	0.371641	0.349006	0.384071	0.346788	0.371908	0.413037	0.429179	0.607995	0.559477	0.56185	0.556385	0.572132	0.506941	0.462272	0.419723	0.431109	0.424887	0.419424	0.367386	0.342836	0.344964	0.371394	0.43145	1.44233	1.09337
0.642024	0.599146	0.588596	0.622483	0.542685	0.525903	0.489309	0.468325	0.467859	0.444916	0.389109	0.388025	0.393036	0.375049	0.388898	0.422571	0.518474	0.527772	0.506398	0.51091	0.541482	0.60107	0.534431	0.509583	0.463237	0.453125	0.366568	0.415751	0.371581	0.380034	0.390092	0.442174	0.508664	0.505872	0.570229	0.531819	0.603919	0.432922	0.472968	0.421416	0.467426	0.436565	0.368558	0.353249	0.317099	0.353569	0.375862	0.424344	1.32554	1.00757
0.713875	0.601804	0.487257	0.530936	0.564237	0.533	0.53649	0.506383	0.428504	0.445666	0.381117	0.395591	0.358056	0.373495	0.411842	0.475381	0.667199	0.539648	0.531581	0.481198	0.542128	0.450992	0.451633	0.486129	0.423935	0.422277	0.399066	0.371684	0.397544	0.362359	0.381422	0.452277	0.718314	0.530663	0.54613	0.569626	0.465011	0.481119	0.476391	0.445215	0.423319	0.380708	0.389418	0.349337	0.354023	0.402042	0.404056	0.421812	1.25843	0.972088
1.25921	0.853566	0.793638	0.765863	0.919389	0.847532	0.789565	0.829915	0.809209	0.713069	0.600814	0.706855	0.67784	0.524346	0.584724	0.644791	1.16897	0.824415	0.820628	0.694158	0.800112	0.829824	0.856158	0.909993	0.887037	0.804541	0.780642	0.731681	0.641157	0.558579	0.645856	0.772952	0.865398	0.70719	0.668289	0.626136	0.64891	0.558509	0.601466	0.647612	0.627853	0.605839	0.616933	0.48251	0.463325	0.439919	0.481541	0.533528	1.97345	1.57473
1.25113	0.937532	0.736786	0.79465	0.772035	0.783243	0.744677	0.855952	0.773189	0.783639	0.58589	0.627819	0.600158	0.581777	0.619287	0.610401	1.24869	0.900351	0.819175	0.756675	0.795891	0.783832	0.860116	0.857826	0.804124	0.804086	0.734446	0.730144	0.653063	0.572703	0.638131	0.716128	0.942987	0.810051	0.700016	0.753303	0.660184	0.555532	0.557494	0.581501	0.60151	0.635876	0.550853	0.497787	0.50406	0.471428	0.472158	0.553243	2.05731	1.49259
0.982775	0.896588	0.868953	0.763234	0.756382	0.795863	0.833306	0.818349	0.7804	0.70461	0.662536	0.588087	0.515219	0.558895	0.622619	0.645976	1.09008	0.828205	0.864	0.757926	0.691498	0.821279	0.906248	0.795992	0.867874	0.827594	0.716477	0.695516	0.642211	0.54961	0.668137	0.712435	0.655297	0.700431	0.709321	0.688269	0.59901	0.609408	0.656297	0.616615	0.598388	0.597726	0.530603	0.47931	0.476543	0.465096	0.479295	0.515032	1.4828	1.21183
0.935063	0.986104	0.947978	0.771119	0.858707	0.712864	0.741327	0.749224	0.76936	0.695507	0.651729	0.615344	0.546527	0.555692	0.55459	0.642652	0.962971	1.03246	0.906159	0.840671	0.783608	0.740263	0.855784	0.772677	0.861392	0.751292	0.712018	0.717103	0.611525	0.619022	0.62962	0.786729	0.842154	0.786955	0.755839	0.67762	0.62508	0.633315	0.573595	0.598755	0.634838	0.575259	0.570313	0.483929	0.468572	0.463151	0.425241	0.591309	1.67983	1.44442
1.08704	0.932708	0.856008	0.817597	0.786732	0.764026	0.73963	0.797902	0.724351	0.666382	0.585594	0.633202	0.553511	0.537798	0.615385	0.665247	1.07553	0.798065	0.898597	0.829268	0.861544	0.85532	0.87621	0.891348	0.798804	0.813728	0.720276	0.651229	0.599778	0.612428	0.607754	0.709371	0.741455	0.756531	0.715971	0.674853	0.739822	0.58111	0.722931	0.56762	0.596658	0.626004	0.548888	0.511022	0.530643	0.457261	0.396422	0.518229	2.04513	1.77894
0.954419	0.806524	0.910499	0.831874	0.789107	0.761608	0.793835	0.811866	0.706282	0.624514	0.650533	0.586313	0.549913	0.600189	0.658322	0.712203	0.995102	0.952579	0.851662	0.853555	0.776983	0.719169	0.748366	0.861463	0.811075	0.786279	0.680443	0.573827	0.648655	0.592316	0.722521	0.816167	0.737971	0.663136	0.732806	0.707893	0.741526	0.623085	0.659483	0.616148	0.559718	0.650774	0.555299	0.525614	0.46097	0.420766	0.499229	0.556109	2.22969	1.94994
1.01137	1.02671	0.876654	0.942712	0.873427	0.688869	0.710074	0.78817	0.800752	0.625035	0.608898	0.636433	0.576598	0.602491	0.581156	0.692118	0.954739	1.00597	0.89508	0.780412	0.916362	0.800447	0.74334	0.764038	0.717478	0.780165	0.667914	0.605478	0.549649	0.584095	0.649458	0.833508	0.756425	0.844277	0.748818	0.803365	0.771659	0.59218	0.644704	0.64522	0.64939	0.610722	0.566988	0.569575	0.498148	0.536905	0.578483	0.501414	1.955	1.73214
1.07139	1.02968	0.951745	0.932043	0.936115	0.841798	0.888317	0.792528	0.755184	0.671729	0.543404	0.591452	0.527142	0.630375	0.593821	0.639269	0.986704	0.847241	0.847738	0.763813	0.952464	0.820503	0.746272	0.80507	0.817145	0.793378	0.668897	0.611371	0.5918	0.580486	0.648868	0.706302	0.75718	0.672741	0.645563	0.744923	0.717804	0.611414	0.699255	0.655841	0.685599	0.652767	0.602568	0.517491	0.507529	0.484445	0.441604	0.53088	2.07615	1.92301
1.32148	1.08247	0.97036	1.04271	1.11786	0.811444	0.849403	0.787609	0.81892	0.684051	0.678956	0.687716	0.544115	0.522701	0.55177	0.581804	1.16215	0.931977	0.835231	0.801039	0.77144	0.760546	0.770864	0.754987	0.873677	0.673323	0.713751	0.649264	0.642923	0.731816	0.658912	0.765034	0.850871	0.750801	0.615308	0.641064	0.670831	0.572518	0.645311	0.678266	0.607204	0.584032	0.554402	0.52787	0.520827	0.50527	0.54325	0.558909	2.54576	1.90168
1.09951	1.11442	0.954373	0.905184	1.00823	0.811165	0.945772	0.775777	0.9746	0.81664	0.748179	0.662062	0.635174	0.570308	0.578286	0.696485	1.06586	0.905586	0.799324	0.748066	0.844707	0.851097	0.790856	0.814742	0.798963	0.693988	0.674025	0.69194	0.619829	0.577256	0.619436	0.808823	0.717801	0.710492	0.698418	0.654724	0.629633	0.680432	0.638267	0.595629	0.587928	0.611431	0.504425	0.502518	0.439374	0.514755	0.521209	0.58674	1.87581	1.7468
1.04935	0.98292	0.820274	0.839887	0.763851	0.94054	1.02194	0.829473	0.956731	0.74097	0.74184	0.638828	0.571898	0.598532	0.647654	0.794688	1.12167	0.972634	0.763665	0.833179	0.928458	0.805954	0.872666	0.844645	0.792107	0.714242	0.655031	0.618666	0.560199	0.581264	0.625965	0.785745	0.72324	0.716019	0.737729	0.712737	0.664994	0.750116	0.555356	0.590234	0.611813	0.571521	0.491655	0.501486	0.5148	0.514888	0.487059	0.524875	1.81223	1.90644
1.4434	1.03787	0.905997	0.85903	0.813933	0.815235	0.843632	0.83406	0.81645	0.754137	0.780319	0.647263	0.67249	0.629672	0.673562	0.806241	1.0726	1.05381	0.940185	0.766835	0.873644	0.924393	0.85403	0.912957	0.888781	0.702001	0.579636	0.603518	0.639293	0.651839	0.632864	0.700543	0.721745	0.719259	0.634519	0.662952	0.590084	0.662345	0.637792	0.611676	0.61991	0.524427	0.494318	0.478476	0.460919	0.469011	0.490471	0.566231	1.93254	1.7793
1.18911	1.14399	1.11254	0.991442	0.84598	0.971643	0.817546	0.840164	0.838227	0.70566	0.624852	0.59685	0.614124	0.638453	0.647811	0.897395	1.28705	1.00381	0.836374	0.85019	0.892441	0.880591	0.895821	1.05934	0.884348	0.895215	0.730669	0.593565	0.593641	0.608603	0.616477	0.749141	0.642307	0.656518	0.692929	0.665045	0.658318	0.665259	0.622412	0.626841	0.593198	0.55414	0.52521	0.462914	0.492209	0.421866	0.444111	0.547746	2.32928	1.76512
1.07271	1.10011	1.05297	0.958947	0.921042	1.01362	1.0254	0.809845	0.780436	0.683262	0.677246	0.618341	0.657366	0.638406	0.633799	0.806645	1.19949	0.941659	1.06047	1.06953	0.932991	0.831336	0.869792	0.806508	0.803072	0.77926	0.791911	0.672265	0.684671	0.592744	0.642361	0.676658	0.734755	0.683732	0.717115	0.665719	0.616374	0.733136	0.747472	0.660143	0.616517	0.540934	0.463896	0.449845	0.395697	0.49345	0.504057	0.546455	2.03804	1.87432
1.24536	1.16556	1.02223	1.05151	1.03233	0.871761	0.904353	0.918013	0.901008	0.715612	0.678946	0.675944	0.568387	0.666757	0.669646	0.786645	1.122	1.17422	0.980409	1.03778	0.866137	0.932033	0.983807	0.880813	0.838638	0.72849	0.625225	0.654456	0.715224	0.629063	0.641979	0.762111	0.690941	0.638547	0.623943	0.674942	0.588005	0.649648	0.557452	0.670096	0.66066	0.578269	0.515742	0.49863	0.507859	0.458675	0.527041	0.535168	2.01463	1.88339
1.23508	1.01766	0.965037	0.961923	0.913905	0.886153	0.865058	0.92369	0.882996	0.712124	0.699187	0.558353	0.631342	0.630431	0.670585	0.824044	1.12846	1.08062	0.956675	0.910989	0.898196	0.917362	0.995803	0.893276	0.867596	0.797007	0.671188	0.655061	0.591931	0.638322	0.743924	0.898772	0.753877	0.63023	0.630667	0.604649	0.649464	0.673074	0.582573	0.578953	0.5681	0.537648	0.553922	0.492778	0.507708	0.487848	0.521103	0.605845	2.21102	1.97411
1.15149	0.949765	0.799369	0.854316	0.910176	0.754548	0.973953	0.872071	0.897199	0.844419	0.676838	0.564641	0.528691	0.517892	0.523082	0.632886	1.22542	1.10387	1.13155	0.811786	0.899674	0.939219	0.963098	0.819909	0.786484	0.803608	0.670655	0.64801	0.627526	0.5883	0.61598	0.630653	1.0924	0.856577	0.838851	0.636413	0.667142	0.571797	0.690253	0.654128	0.741177	0.620487	0.591553	0.537897	0.540943	0.460043	0.491063	0.560053	0.770961	0.635595
1.05442	0.896699	1.02089	0.832782	0.791472	0.884908	0.766959	0.650972	0.817989	0.739844	0.736031	0.626293	0.602986	0.602028	0.54603	0.568972	1.12	0.979641	1.00659	0.979536	0.883077	0.915111	0.81862	0.763358	0.785894	0.765232	0.721997	0.656894	0.539461	0.615723	0.597001	0.61419	0.975952	0.831095	0.693538	0.633913	0.570488	0.657021	0.686119	0.648354	0.61224	0.611532	0.542871	0.629951	0.478457	0.542613	0.540166	0.56234	0.618887	0.664108
1.00908	0.928901	0.929519	1.01911	1.01441	0.95435	0.683999	0.6391	0.800289	0.794742	0.74113	0.650706	0.534243	0.501819	0.57833	0.632794	0.961873	0.916184	0.995719	0.855859	0.847808	0.880731	0.925251	0.865111	0.806758	0.857084	0.69719	0.600126	0.597749	0.661782	0.657248	0.645589	0.775749	0.679492	0.692243	0.700503	0.674964	0.659141	0.610661	0.681309	0.590209	0.576148	0.549944	0.536177	0.525467	0.559631	0.517715	0.547946	0.609159	0.575231
1.09053	0.895751	0.872242	0.825286	0.871648	0.787553	0.768226	0.802833	0.836343	0.774443	0.684988	0.626978	0.601889	0.496647	0.552305	0.63062	0.94775	0.957677	1.09098	0.855272	0.820195	0.817767	0.818469	0.8236	0.847248	0.707267	0.700573	0.598471	0.661243	0.580427	0.676927	0.639397	0.791527	0.772692	0.608465	0.674606	0.7127	0.578016	0.587442	0.658963	0.599046	0.593506	0.537002	0.489489	0.49289	0.450855	0.505957	0.552142	0.636922	0.583855
0.993625	1.11239	0.768004	0.855387	0.781365	0.766844	0.773542	0.74545	0.822413	0.787306	0.681031	0.680245	0.634088	0.609027	0.586263	0.612858	1.06845	0.975546	0.944947	0.857371	0.886743	0.869101	0.827075	0.843686	0.745483	0.767248	0.779495	0.601438	0.705293	0.647759	0.699504	0.594035	0.796307	0.71092	0.675323	0.619299	0.619782	0.655023	0.625353	0.666434	0.610546	0.56053	0.563244	0.528734	0.489051	0.458332	0.49723	0.559491	0.624095	0.534232
0.960502	0.98833	0.8855	0.987358	0.878925	0.777496	0.819204	0.758952	0.881811	0.736405	0.673592	0.654229	0.55429	0.549303	0.556222	0.607821	1.06106	1.0274	0.826726	0.839003	0.908072	0.934592	0.918636	0.848004	0.792007	0.802189	0.704687	0.639408	0.629254	0.58749	0.541502	0.575366	0.811662	0.637497	0.626907	0.619127	0.558837	0.662794	0.639073	0.589327	0.605546	0.600729	0.516422	0.501651	0.492598	0.504926	0.480155	0.551998	0.612915	0.60049
0.986685	0.982518	0.908166	1.01021	0.86765	0.81704	0.878136	0.741419	0.781216	0.765081	0.620177	0.57942	0.533983	0.571356	0.597188	0.713053	1.0567	1.09766	0.875224	0.853159	0.874218	0.827439	0.791209	0.782066	0.780573	0.669687	0.737645	0.695873	0.651009	0.584309	0.508638	0.498048	0.754134	0.685866	0.594203	0.635096	0.650915	0.578112	0.609147	0.597162	0.665142	0.628278	0.547867	0.474772	0.518124	0.441375	0.530088	0.567923	0.624377	0.569616
1.23942	0.909398	0.940198	0.769681	0.832935	0.858735	0.831201	0.786293	0.705861	0.70508	0.645735	0.592275	0.524551	0.537787	0.592943	0.66492	1.04716	1.08304	0.890407	0.966452	0.903839	0.843016	0.812511	0.825432	0.798882	0.769623	0.637819	0.613182	0.498765	0.5629	0.4849	0.600812	0.785177	0.680357	0.737906	0.649404	0.659619	0.750397	0.645075	0.638939	0.669001	0.610937	0.512276	0.515395	0.488685	0.474078	0.503603	0.538994	0.692673	0.610392
1.05591	0.882206	0.815125	0.819475	0.90726	0.853868	0.80478	0.81278	0.691317	0.618498	0.584285	0.54672	0.502209	0.541629	0.567228	0.650633	0.951732	0.941114	0.959335	0.874789	0.894082	0.828273	0.858136	0.823845	0.825332	0.710178	0.602581	0.554713	0.548291	0.526681	0.521246	0.572269	0.810497	0.864109	0.825857	0.638693	0.729266	0.623587	0.662752	0.743241	0.66006	0.505469	0.500612	0.50215	0.494167	0.489835	0.465808	0.528916	0.628469	0.685193
0.879704	0.854254	0.862056	0.793263	0.690983	0.745186	0.678096	0.787036	0.670781	0.684979	0.591595	0.600096	0.517428	0.571834	0.683968	0.680829	1.0242	0.959283	0.896505	0.793398	0.847552	0.823287	0.991901	0.881158	0.802218	0.576249	0.616482	0.557609	0.471225	0.541854	0.484409	0.665262	0.7912	0.817544	0.799366	0.668894	0.836811	0.732224	0.705715	0.647025	0.656936	0.500619	0.492745	0.533556	0.523104	0.516194	0.511069	0.594428	0.532165	0.614759
0.845164	0.928074	0.743023	0.825927	0.691789	0.675788	0.734186	0.645074	0.709182	0.62449	0.603935	0.605187	0.538673	0.526154	0.659905	0.705216	1.00184	0.951303	0.856577	0.909935	0.847512	0.964865	0.908437	0.85885	0.822653	0.723761	0.604468	0.542068	0.485815	0.541833	0.608201	0.676105	0.812483	0.863199	0.755266	0.824844	0.82689	0.710343	0.616139	0.646958	0.561788	0.553752	0.547952	0.517544	0.51394	0.542238	0.508214	0.572036	0.649334	0.625156
0.78163	0.96795	0.869001	0.76935	0.700237	0.666882	0.731446	0.679002	0.726872	0.701562	0.654768	0.640843	0.629172	0.593776	0.615859	0.669679	0.937807	1.00375	0.999215	0.957003	0.954336	0.850233	0.91461	0.796023	0.668744	0.592443	0.512124	0.554812	0.548103	0.55624	0.616941	0.65134	0.78454	0.871855	0.860699	0.728333	0.680181	0.628415	0.613309	0.624827	0.63788	0.616528	0.544866	0.562968	0.490372	0.464751	0.518872	0.575325	0.652528	0.614325
0.897465	0.961033	0.873726	0.729093	0.714974	0.823659	0.677064	0.725039	0.755573	0.656121	0.656548	0.555575	0.548828	0.549797	0.601686	0.665576	1.09242	1.01663	0.993125	0.791339	0.981296	0.90452	0.793569	0.733046	0.647229	0.596753	0.593479	0.623391	0.582289	0.595294	0.62121	0.669394	0.962536	0.907368	0.919619	0.622213	0.592247	0.71451	0.662158	0.592026	0.660789	0.613905	0.582962	0.546302	0.522141	0.584562	0.524243	0.673465	0.709287	0.622915
0.855917	0.826203	0.739635	0.709003	0.717704	0.790693	0.837002	0.747634	0.75614	0.714982	0.686172	0.598576	0.62846	0.52418	0.666142	0.775958	1.00635	1.0849	0.926604	0.855027	0.881747	0.85424	0.754355	0.767325	0.699166	0.714	0.700231	0.593504	0.57399	0.639335	0.69029	0.704742	0.915121	0.769945	0.742865	0.673555	0.695356	0.700114	0.754553	0.748134	0.6768	0.666502	0.561377	0.520728	0.581043	0.515094	0.5483	0.706926	0.75351	0.591339
0.807791	0.708352	0.740763	0.716557	0.813767	0.784388	0.811968	0.773518	0.815546	0.677904	0.678452	0.595384	0.556157	0.652249	0.666489	0.728356	1.02266	0.953255	0.944148	0.825203	0.791695	0.732789	0.76956	0.853269	0.776758	0.673005	0.656459	0.502874	0.542449	0.618278	0.624625	0.678546	0.776069	0.752867	0.696722	0.862544	0.799291	0.72263	0.762567	0.67285	0.656253	0.597209	0.567881	0.521932	0.500551	0.541589	0.55429	0.635455	0.729482	0.632066
[truncated: 209 more rows]
[truncated: 206 more columns]

## Sheet: Cuprite2-PSO-OMP
Vector-based SAD
Hyperspectral data:	Cuprite2
Algorithm:	PSO-OMP
Item:	vector-based SAD
Size:	256×256
[truncated: 256 more rows]
[truncated: 206 more columns]

## Sheet: Indian Pines-PSO-OMP
Vector-based SAD
Hyperspectral data:	Indian Pines
Algorithm:	PSO-OMP
Item:	vector-based SAD
Size:	128×128
[truncated: 128 more rows]
[truncated: 78 more columns]

## Sheet: Pavia University-PSO-OMP
Vector-based SAD
[truncated: 260 more rows]
[truncated: 206 more columns]

## Sheet: Cuprite1-NSGA-III-OMP
Vector-based SAD
[truncated: 260 more rows]
[truncated: 206 more columns]

[truncated: 3 more sheets: Cuprite2-NSGA-III-OMP, Indian Pines-NSGA-III-OMP, Pavia University-NSGA-III-OMP]
